# Supplementary material for: Integrated analysis of ultra-deep proteomes in cortex, cerebrospinal fluid and serum reveals a mitochondrial signature in Alzheimer’s disease
Source: Mol Neurodegener. 2020 Jul 25;15:43. doi: 10.1186/s13024-020-00384-6 (PMC7382148; doi:10.1186/s13024-020-00384-6)
Supplement: Supplementary file 2 — Additional file 2: Supplementary Table S1. Differential expression analysis of whole proteome from Human brain cortex tissues (data i). S2. Differential expression analysis of whole proteome from Human brain cortex tissues (data ii). S3. Differential expression analysis of whole proteome profiling of Human CSF (data v). S4. Differential expression analysis of whole proteome profiling of Mouse CSF (data ix). S5. Differential expression analysis of whole proteome from human serum (data x). S6. Previously reported AD CSF biomarker candidates. S7. Integrated ranking of proteins in all ten datasets [file 13024_2020_384_MOESM2_ESM.xlsx]

## Sheet: S1_Cortex (data i)
	Table S1. Differential expression analysis of whole proteome from Human brain cortex tissues (data i)
	In total, 12,578 proteins were quantified in all samples. The p values were calculated by LIMMA R package, and mutiple-test errors were adjusted by Benjamini-Hochberg (BH) to generate FDR. Differentially expressed (DE) proteins were identified by setting up two cutoff values (i) FDR <0.05, and (ii) Z value change > 2.
	Gene Name	Protein Accession	Z Value (AD/Ctl)	P Value	FDR
	OLFML3	sp|Q9NRN5|OLFL3_HUMAN	15.4596	7.89343e-11	9.92835e-07
	NTN3	sp|O00634|NET3_HUMAN	24.3896	2.04028e-09	1.28313e-05
	NTN1	sp|O95631|NET1_HUMAN	19.7407	4.70376e-09	1.97213e-05
	MDK	sp|P21741|MK_HUMAN	29.9286	7.47667e-09	2.35104e-05
	NPTX2	sp|P47972|NPTX2_HUMAN	-10.1258	8.21823e-08	0.000206738
	HGF	sp|P14210|HGF_HUMAN	9.96071	4.13869e-07	0.000867608
	APP	cu|P05067-108|A4_Abeta42_HUMAN	20.1988	6.63232e-07	0.000926904
	SFRP1	sp|Q8N474|SFRP1_HUMAN	9.84846	6.2124e-07	0.000926904
	MAP2K6	sp|P52564|MP2K6_HUMAN	2.91397	5.31732e-07	0.000926904
	APCS	sp|P02743|SAMP_HUMAN	12.3667	8.26064e-07	0.00095922
	CEP63	sp|Q96MT8|CEP63_HUMAN	8.1633	8.41307e-07	0.00095922
	CEP63	sp|Q96MT8-3|CEP63_HUMAN	7.59986	9.15141e-07	0.00095922
	CEP63	sp|Q96MT8-2|CEP63_HUMAN	7.50031	1.01913e-06	0.000986046
	CTHRC1	sp|Q96CG8|CTHR1_HUMAN	21.2876	1.28979e-06	0.00115878
	SNAP25	sp|P60880-2|SNP25_HUMAN	-2.50411	1.51851e-06	0.00126983
	VGF	sp|O15240|VGF_HUMAN	-8.42078	1.61531e-06	0.00126983
	SLIT2	sp|O94813-2|SLIT2_HUMAN	5.52134	1.82823e-06	0.00135268
	IGFBP5	sp|P24593|IBP5_HUMAN	5.45546	2.14842e-06	0.00142225
	LRRC4B	sp|Q9NT99|LRC4B_HUMAN	-2.62336	2.05659e-06	0.00142225
	SLIT2	sp|O94813|SLIT2_HUMAN	5.3824	2.47377e-06	0.00148167
	CLU	sp|P10909|CLUS_HUMAN	3.92654	2.46358e-06	0.00148167
	PAFAH1B3	sp|Q15102|PA1B3_HUMAN	3.19131	2.73007e-06	0.00149299
	SHD	sp|Q96IW2|SHD_HUMAN	-6.14216	2.7117e-06	0.00149299
	SMOC1	sp|Q9H4F8|SMOC1_HUMAN	11.5979	3.09883e-06	0.00156985
	S100A4	sp|P26447|S10A4_HUMAN	9.60737	3.12024e-06	0.00156985
	AMPD2	sp|Q01433|AMPD2_HUMAN	2.59961	3.92586e-06	0.00182902
	AAMP	sp|Q13685|AAMP_HUMAN	2.25672	3.92619e-06	0.00182902
	SNAP25	sp|P60880|SNP25_HUMAN	-2.72734	4.44501e-06	0.00199676
	NCALD	sp|P61601|NCALD_HUMAN	-3.55005	4.68415e-06	0.00203163
	NA	tr|Q59GU4|Q59GU4_HUMAN	-3.57523	5.14229e-06	0.00215599
	SPON1	sp|Q9HCB6|SPON1_HUMAN	2.71932	6.33014e-06	0.00248814
	NECAB1	sp|Q8N987|NECA1_HUMAN	-3.7451	6.17284e-06	0.00248814
	SEC14L2	sp|O76054|S14L2_HUMAN	2.39109	6.70574e-06	0.0025559
	GAS7	sp|O60861|GAS7_HUMAN	-2.8853	1.15735e-05	0.00428151
	THY1	sp|P04216|THY1_HUMAN	-2.02687	1.33993e-05	0.00481532
	NAP1L3	sp|Q99457|NP1L3_HUMAN	10.4473	1.47853e-05	0.00489393
	PTK2B	sp|Q14289|FAK2_HUMAN	-2.42731	1.6717e-05	0.00539145
	FLT1	sp|P17948-2|VGFR1_HUMAN	9.30424	1.79261e-05	0.00563685
	MAP2K3	sp|P46734|MP2K3_HUMAN	3.09648	2.25327e-05	0.00674801
	AKAP8	sp|O43823|AKAP8_HUMAN	3.2101	2.68605e-05	0.0075078
	MYH7B	sp|A7E2Y1|MYH7B_HUMAN	4.49551	3.10373e-05	0.00848669
	CSNK1E	sp|P49674|KC1E_HUMAN	2.08022	4.66138e-05	0.011638
	PPP1R16B	sp|Q96T49|PP16B_HUMAN	-2.11265	4.81138e-05	0.011638
	DGKG	sp|P49619|DGKG_HUMAN	4.03172	4.96741e-05	0.0117887
	GDF10	sp|P55107|GDF10_HUMAN	10.1294	5.49069e-05	0.0124116
	TGFBI	sp|Q15582|BGH3_HUMAN	6.13755	5.52592e-05	0.0124116
	LUC7L	sp|Q9NQ29|LUC7L_HUMAN	2.30545	5.51881e-05	0.0124116
	FLT1	sp|P17948|VGFR1_HUMAN	8.37138	7.16311e-05	0.0147701
	ADAM11	sp|O75078|ADA11_HUMAN	-2.23557	7.06627e-05	0.0147701
	PTGR1	sp|Q14914|PTGR1_HUMAN	3.66395	7.45794e-05	0.0149513
	KLHL3	sp|Q9UH77|KLHL3_HUMAN	-2.82813	7.48873e-05	0.0149513
	NECTIN1	sp|Q15223-2|NECT1_HUMAN	-2.51786	8.05123e-05	0.0158232
	SDC2	sp|P34741|SDC2_HUMAN	4.95967	9.22474e-05	0.0170631
	SLIT3	sp|O75094|SLIT3_HUMAN	3.11797	8.98461e-05	0.0170631
	SMAD4	sp|Q13485|SMAD4_HUMAN	2.58486	9.11631e-05	0.0170631
	WLS	sp|Q5T9L3|WLS_HUMAN	3.96825	0.000101329	0.0179509
	CSNK1D	sp|P48730-2|KC1D_HUMAN	2.17871	0.000113666	0.019356
	STAT6	sp|P42226|STAT6_HUMAN	-2.28322	0.000113877	0.019356
	SYT6	sp|Q5T7P8|SYT6_HUMAN	3.0636	0.000120965	0.0201144
	AGRN	sp|O00468-3|AGRIN_HUMAN	2.20978	0.000121537	0.0201144
	BIRC2	sp|Q13490|BIRC2_HUMAN	-2.05152	0.000126531	0.020542
	AGRN	sp|O00468-6|AGRIN_HUMAN	2.18922	0.00012986	0.0206757
	MAPT	sp|P10636-3|TAU_HUMAN	4.00992	0.000138971	0.0218496
	FAT1	sp|Q14517|FAT1_HUMAN	3.1515	0.000161932	0.0246991
	LRRC75A	sp|Q8NAA5|LR75A_HUMAN	-3.25447	0.000168282	0.0251982
	NOCT	sp|Q9UK39|NOCT_HUMAN	-2.70237	0.000190241	0.027623
	DAGLB	sp|Q8NCG7|DGLB_HUMAN	2.45929	0.000202026	0.0282342
	KCNH1	sp|O95259|KCNH1_HUMAN	-2.19393	0.000206471	0.0284053
	NA	cu|uc001cjq.4|ucsc	-2.61867	0.000207766	0.0284053
	SH3RF1	sp|Q7Z6J0|SH3R1_HUMAN	-2.00347	0.000221382	0.0299413
	DPYD	sp|Q12882|DPYD_HUMAN	5.69037	0.000239293	0.0309073
	C1R	tr|B4DPQ0|B4DPQ0_HUMAN	3.97367	0.000241336	0.0309073
	CHGA	sp|P10645|CMGA_HUMAN	3.73853	0.000243268	0.0309073
	AGRN	sp|O00468|AGRIN_HUMAN	2.20188	0.000241025	0.0309073
	C1R	sp|P00736|C1R_HUMAN	4.03081	0.000249812	0.0314214
	TEF	sp|Q10587|TEF_HUMAN	5.55925	0.000255633	0.0318352
	ANOS1	sp|P23352|KALM_HUMAN	3.50492	0.00026049	0.0318508
	NA	tr|B7Z5V0|B7Z5V0_HUMAN	3.05431	0.000263355	0.0318508
	VASP	tr|A0A0S2Z4I9|A0A0S2Z4I9_HUMAN	2.41857	0.00026164	0.0318508
	R3HDM2	sp|Q9Y2K5|R3HD2_HUMAN	-3.36664	0.000284122	0.033714
	SPOCK2	sp|Q92563|TICN2_HUMAN	3.70271	0.000299796	0.0348383
	DEF6	sp|Q9H4E7|DEFI6_HUMAN	3.46565	0.000299199	0.0348383
	AMPD2	sp|Q01433-4|AMPD2_HUMAN	2.47316	0.00031122	0.0349511
	AKAP8L	sp|Q9ULX6|AKP8L_HUMAN	2.30882	0.000309767	0.0349511
	STAT4	sp|Q14765|STAT4_HUMAN	-5.14556	0.00030803	0.0349511
	CSNK1D	sp|P48730|KC1D_HUMAN	2.08038	0.000321923	0.0358332
	NA	cu|TNK1_V598M|snp	-2.88459	0.00032533	0.0358947
	SAMD14	sp|Q8IZD0|SAM14_HUMAN	-3.33801	0.000348088	0.0377436
	HS6ST3	sp|Q8IZP7|H6ST3_HUMAN	-3.08299	0.000364323	0.0391663
	LPIN1	sp|Q14693|LPIN1_HUMAN	2.49789	0.000372251	0.0396795
	ITGA3	sp|P26006|ITA3_HUMAN	3.2948	0.000388983	0.0411145
	R3HDM2	tr|B5MCU0|B5MCU0_HUMAN	-3.18598	0.00041744	0.0433931
	SLC39A12	sp|Q504Y0-3|S39AC_HUMAN	4.26307	0.000428714	0.0441997
	GPC5	sp|P78333|GPC5_HUMAN	3.99851	0.000446405	0.0456494
	HDAC9	sp|Q9UKV0|HDAC9_HUMAN	-2.17164	0.000456392	0.0462943
	NA	cu|CEACAM6_G239V|snp	-2.53162	0.000464345	0.0467242
	VASP	sp|P50552|VASP_HUMAN	2.47398	0.000490942	0.0490084
	VASP	tr|A0A0S2Z4I7|A0A0S2Z4I7_HUMAN	2.41008	0.000495441	0.0490681
	BBOX1	sp|O75936|BODG_HUMAN	5.31361	0.000502598	0.0493881
	GGPS1	sp|O95749|GGPPS_HUMAN	1.99726	0.000415925	0.0433931
	CTSB	sp|P07858|CATB_HUMAN	1.96619	0.000199159	0.0281463
	DNAJC2	sp|Q99543|DNJC2_HUMAN	1.81671	2.30903e-05	0.00675417
	DNAJA1	sp|P31689|DNJA1_HUMAN	1.62165	0.000191064	0.027623
	PRKCI	sp|P41743|KPCI_HUMAN	1.59642	0.000181186	0.0268112
	CLCN3	sp|P51790-2|CLCN3_HUMAN	1.44566	0.000235017	0.0309073
	PSMB7	sp|Q99436|PSB7_HUMAN	1.40912	0.000301906	0.0348383
	KSR1	sp|Q8IVT5|KSR1_HUMAN	1.34181	1.9072e-05	0.00585091
	KSR1	sp|Q8IVT5-2|KSR1_HUMAN	1.3273	2.5371e-05	0.00725264
	SPAST	sp|Q9UBP0-2|SPAST_HUMAN	1.27224	9.58782e-05	0.0172279
	SPAST	sp|Q9UBP0|SPAST_HUMAN	1.25761	0.000343753	0.0375976
	EIF4A1	sp|P60842|IF4A1_HUMAN	1.21349	0.000127387	0.020542
	NPEPPS	sp|P55786|PSA_HUMAN	1.21111	0.000146924	0.022815
	CDC42BPB	tr|H0YLY0|H0YLY0_HUMAN	-1.24729	0.000281054	0.0336676
	ATG2A	sp|Q2TAZ0-3|ATG2A_HUMAN	-1.25698	0.000236604	0.0309073
	ATG2A	sp|Q2TAZ0|ATG2A_HUMAN	-1.27906	0.000196987	0.0281463
	CNTN1	sp|Q12860|CNTN1_HUMAN	-1.33226	0.000162985	0.0246991
	TNR	sp|Q92752|TENR_HUMAN	-1.59786	0.00011262	0.019356
	PPP2R5B	sp|Q15173|2A5B_HUMAN	-1.66479	6.55397e-05	0.0144624
	PTPRF	sp|P10586|PTPRF_HUMAN	-1.67702	9.55045e-05	0.0172279
	PTPRF	tr|H0Y4H1|H0Y4H1_HUMAN	-1.76961	1.40717e-05	0.00488659
	EPB41L3	sp|Q9Y2J2-2|E41L3_HUMAN	-1.82142	3.23754e-05	0.0086642
	EPB41L3	sp|Q9Y2J2|E41L3_HUMAN	-1.84696	4.70236e-05	0.011638
	EPB41L3	tr|A0A0A0MSA4|A0A0A0MSA4_HUMAN	-1.88317	4.73676e-05	0.011638
	EPB41L3	sp|Q9Y2J2-4|E41L3_HUMAN	-1.93255	1.43746e-05	0.00488659
	TRIM9	sp|Q9C026-5|TRIM9_HUMAN	-1.97441	7.06018e-05	0.0147701
	EPB41L3	tr|A0A0J9YWN0|A0A0J9YWN0_HUMAN	-1.9845	8.57755e-05	0.0165982
	NA	tr|B7Z338|B7Z338_HUMAN	-1.99163	4.30651e-05	0.0112849
	NA	tr|B7Z2G3|B7Z2G3_HUMAN	-1.99431	6.96478e-05	0.0147701
	ITGB5	sp|P18084|ITB5_HUMAN	3.15345	0.000521424	0.0508409
	GID4	sp|Q8IVV7|GID4_HUMAN	4.22771	0.000535766	0.0518374
	STX1A	sp|Q16623|STX1A_HUMAN	-3.41174	0.000544825	0.0523115
	NA	tr|B4DSB3|B4DSB3_HUMAN	4.49571	0.000560354	0.0533949
	BDH2	sp|Q9BUT1|BDH2_HUMAN	4.43797	0.000574404	0.0539168
	WSB2	sp|Q9NYS7|WSB2_HUMAN	-3.05124	0.000570531	0.0539168
	ADRA1A	sp|P35348|ADA1A_HUMAN	4.55147	0.00061452	0.0571474
	STARD10	sp|Q9Y365|PCTL_HUMAN	2.15993	0.000617908	0.0571474
	ENTPD1	sp|P49961|ENTP1_HUMAN	3.46131	0.000622875	0.0571822
	KCTD12	sp|Q96CX2|KCD12_HUMAN	2.08338	0.000627376	0.0571822
	RGS4	sp|P49798|RGS4_HUMAN	-4.55972	0.00065269	0.0584772
	CLPTM1	sp|O96005|CLPT1_HUMAN	-1.72025	0.000655533	0.0584772
	IGSF8	sp|Q969P0|IGSF8_HUMAN	-1.70294	0.000654797	0.0584772
	EVI5L	sp|Q96CN4|EVI5L_HUMAN	-1.43906	0.000689036	0.061033
	SPAG1	sp|Q07617|SPAG1_HUMAN	2.63063	0.00069456	0.0610921
	ICAM1	sp|P05362|ICAM1_HUMAN	8.59879	0.000724672	0.0611761
	QPRT	sp|Q15274|NADC_HUMAN	4.21979	0.000701906	0.0611761
	CPNE9	sp|Q8IYJ1|CPNE9_HUMAN	-2.95106	0.000729561	0.0611761
	FHL1	sp|Q13642|FHL1_HUMAN	2.87532	0.000712213	0.0611761
	PYCR2	sp|Q96C36|P5CR2_HUMAN	-2.66687	0.000721852	0.0611761
	EVI5L	sp|Q96CN4-2|EVI5L_HUMAN	-1.40757	0.000720617	0.0611761
	USP24	sp|Q9UPU5|UBP24_HUMAN	0.888643	0.000724708	0.0611761
	NOL4	sp|O94818|NOL4_HUMAN	-3.6068	0.000758245	0.0615684
	TMEM245	sp|Q9H330-2|TM245_HUMAN	2.30524	0.000744104	0.0615684
	FBXO21	sp|O94952|FBX21_HUMAN	1.60813	0.000752405	0.0615684
	CLCN3	sp|P51790|CLCN3_HUMAN	1.34974	0.000757988	0.0615684
	CDC42BPB	sp|Q9Y5S2|MRCKB_HUMAN	-1.05513	0.000758714	0.0615684
	UGP2	sp|Q16851|UGPA_HUMAN	1.50105	0.000783309	0.0631568
	NID2	sp|Q14112|NID2_HUMAN	2.24122	0.000794785	0.0636739
	COL25A1	sp|Q9BXS0|COPA1_HUMAN	19.358	0.000816653	0.0646029
	RPS6KA2	sp|Q15349|KS6A2_HUMAN	2.27087	0.000814538	0.0646029
	TGFB2	sp|P61812|TGFB2_HUMAN	5.14396	0.000834479	0.0654312
	KIAA1211L	sp|Q6NV74|K121L_HUMAN	-2.25208	0.000837527	0.0654312
	RPS6KA2	sp|Q15349-2|KS6A2_HUMAN	2.24682	0.000848387	0.0658704
	HTRA1	sp|Q92743|HTRA1_HUMAN	5.8477	0.000886949	0.0680552
	CAMK4	sp|Q16566|KCC4_HUMAN	-2.85295	0.000887347	0.0680552
	BTBD2	sp|Q9BX70|BTBD2_HUMAN	-1.57363	0.00089684	0.0683664
	DUS2	sp|Q9NX74|DUS2L_HUMAN	-2.49972	0.000923868	0.0692227
	SIRPB1	sp|Q5TFQ8|SIRBL_HUMAN	-2.17312	0.000917091	0.0692227
	PSMB5	sp|P28074|PSB5_HUMAN	1.25419	0.000924584	0.0692227
	ADGRG1	sp|Q9Y653|AGRG1_HUMAN	4.15168	0.000978992	0.0699999
	GFRA2	sp|O00451|GFRA2_HUMAN	-3.77463	0.000959044	0.0699999
	TRIP10	sp|Q15642|CIP4_HUMAN	3.39645	0.000968957	0.0699999
	CAMKK2	sp|Q96RR4-7|KKCC2_HUMAN	-2.79848	0.000956771	0.0699999
	PARVA	sp|Q9NVD7|PARVA_HUMAN	2.56615	0.000979486	0.0699999
	P4HTM	sp|Q9NXG6|P4HTM_HUMAN	-2.42078	0.000977148	0.0699999
	PPIP5K1	sp|Q6PFW1|VIP1_HUMAN	-1.82052	0.000950378	0.0699999
	PHF6	sp|Q8IWS0|PHF6_HUMAN	1.7256	0.000963723	0.0699999
	EPN1	sp|Q9Y6I3|EPN1_HUMAN	-1.76877	0.00101491	0.0721217
	SLC5A3	sp|P53794|SC5A3_HUMAN	5.9437	0.00103064	0.072828
	AKR1C1	sp|Q04828|AK1C1_HUMAN	3.15622	0.00105969	0.0739723
	CAMKK2	sp|Q96RR4|KKCC2_HUMAN	-2.86134	0.00105889	0.0739723
	NME7	sp|Q9Y5B8|NDK7_HUMAN	1.98944	0.00106448	0.0739723
	NA	cu|SFT2D3_K31N|snp	-3.80131	0.00107111	0.0740241
	TBK1	sp|Q9UHD2|TBK1_HUMAN	-1.47082	0.00109281	0.0751111
	PSMA2	sp|P25787|PSA2_HUMAN	1.11099	0.00110782	0.075729
	SESN1	sp|Q9Y6P5|SESN1_HUMAN	2.65852	0.00114148	0.0776085
	EID2B	sp|Q96D98|EID2B_HUMAN	-6.20022	0.00118545	0.0795169
	CHGA	tr|G5E968|G5E968_HUMAN	3.6617	0.00118012	0.0795169
	TSPYL4	sp|Q9UJ04|TSYL4_HUMAN	2.8048	0.00118852	0.0795169
	ODF2	sp|Q5BJF6|ODFP2_HUMAN	2.30852	0.0011985	0.0797607
	LARP1	sp|Q6PKG0|LARP1_HUMAN	-1.33671	0.00120878	0.0800215
	CAMKK2	sp|Q96RR4-3|KKCC2_HUMAN	-2.82118	0.0012241	0.0806109
	NA	cu|UTP14C_R319H|snp	-4.74667	0.00125774	0.0809844
	CBARP	sp|Q8N350-4|CBARP_HUMAN	-3.61152	0.00124657	0.0809844
	PDE5A	sp|O76074|PDE5A_HUMAN	3.00842	0.00126464	0.0809844
	RANGAP1	sp|P46060|RAGP1_HUMAN	1.65223	0.00123759	0.0809844
	PSMA4	sp|P25789|PSA4_HUMAN	1.48994	0.00127484	0.0809844
	EEF1A2	sp|Q05639|EF1A2_HUMAN	1.21907	0.00126915	0.0809844
	PSMA6	sp|P60900|PSA6_HUMAN	1.06531	0.00125827	0.0809844
	PDGFRB	sp|P09619|PGFRB_HUMAN	1.9956	0.00129695	0.0819751
	SQSTM1	sp|Q13501|SQSTM_HUMAN	4.83839	0.00130535	0.0820933
	SLC6A12	sp|P48065|S6A12_HUMAN	4.25407	0.00132129	0.0821766
	TIMP2	sp|P16035|TIMP2_HUMAN	3.10784	0.00133281	0.0821766
	ATG9A	sp|Q7Z3C6|ATG9A_HUMAN	1.76929	0.00131654	0.0821766
	BBS9	sp|Q3SYG4|PTHB1_HUMAN	1.66772	0.00133041	0.0821766
	TRIP10	sp|Q15642-2|CIP4_HUMAN	3.38389	0.00137076	0.0824946
	NA	cu|APOL4_A318E|snp	-3.23034	0.00135391	0.0824946
	GPT	sp|P24298|ALAT1_HUMAN	2.84432	0.00134728	0.0824946
	NECTIN1	sp|Q15223|NECT1_HUMAN	-2.33922	0.00137016	0.0824946
	NRBP1	sp|Q9UHY1|NRBP_HUMAN	-1.65579	0.00136087	0.0824946
	MAPT	sp|P10636|TAU_HUMAN	3.19155	0.00142925	0.0841389
	PDE4A	sp|P27815-7|PDE4A_HUMAN	-2.14046	0.00141913	0.0841389
	AMFR	sp|Q9UKV5|AMFR_HUMAN	-1.43007	0.00142084	0.0841389
	FAM49A	sp|Q9H0Q0|FA49A_HUMAN	-1.33731	0.00143202	0.0841389
	SLK	sp|Q9H2G2|SLK_HUMAN	-1.18434	0.00142269	0.0841389
	TBC1D10B	sp|Q4KMP7|TB10B_HUMAN	-1.09663	0.00143821	0.0841389
	CEP170B	sp|Q9Y4F5|C170B_HUMAN	-1.69877	0.00150207	0.0874679
	NRN1	sp|Q9NPD7|NRN1_HUMAN	-5.31195	0.00151475	0.0877994
	RANBP10	sp|Q6VN20|RBP10_HUMAN	-1.51242	0.00153582	0.0882078
	MKLN1	sp|Q9UL63|MKLN1_HUMAN	-1.07596	0.00153088	0.0882078
	PTN	sp|P21246|PTN_HUMAN	7.24718	0.0015709	0.0883891
	NDP	sp|Q00604|NDP_HUMAN	4.60591	0.00157325	0.0883891
	MLIP	sp|Q5VWP3-3|MLIP_HUMAN	-3.96722	0.0015492	0.0883891
	CEP170B	sp|Q9Y4F5-2|C170B_HUMAN	-1.6896	0.00157411	0.0883891
	DDHD1	sp|Q8NEL9-4|DDHD1_HUMAN	-1.56035	0.00156832	0.0883891
	ACVR1B	sp|P36896|ACV1B_HUMAN	2.30159	0.00158182	0.0884274
	FAM19A5	sp|Q7Z5A7|F19A5_HUMAN	-2.81007	0.00163043	0.0907177
	MTPAP	sp|Q9NVV4|PAPD1_HUMAN	-1.64402	0.00163722	0.0907177
	LURAP1	sp|Q96LR2|LURA1_HUMAN	-2.14785	0.00167729	0.0925307
	LAMA2	sp|P24043|LAMA2_HUMAN	3.50065	0.0016989	0.0933132
	PECAM1	sp|P16284|PECA1_HUMAN	3.26698	0.00171221	0.0936358
	TOM1L2	sp|Q6ZVM7|TM1L2_HUMAN	-1.37491	0.00173645	0.0945501
	EPN1	sp|Q9Y6I3-1|EPN1_HUMAN	-1.75613	0.0017535	0.0950672
	NA	cu|DAGLB_A103V|snp	2.20588	0.00179566	0.0969346
	RBKS	sp|Q9H477|RBSK_HUMAN	2.32217	0.00181442	0.0971139
	PDE4A	sp|P27815|PDE4A_HUMAN	-1.80617	0.00181008	0.0971139
	ITGAX	sp|P20702|ITAX_HUMAN	3.96348	0.00186034	0.0981638
	ILK	sp|Q13418|ILK_HUMAN	2.34045	0.00187231	0.0981638
	NID2	tr|Q8IV28|Q8IV28_HUMAN	2.18882	0.00185597	0.0981638
	HDAC9	sp|Q9UKV0-5|HDAC9_HUMAN	-1.91685	0.00185121	0.0981638
	PAK3	sp|O75914|PAK3_HUMAN	-1.24136	0.00187306	0.0981638
	LUC7L3	sp|O95232|LC7L3_HUMAN	2.41707	0.00189167	0.0987281
	CBARP	sp|Q8N350|CBARP_HUMAN	-3.13245	0.00193757	0.100706
	DOCK4	sp|Q8N1I0|DOCK4_HUMAN	-1.48041	0.00199968	0.103506
	SCIN	sp|Q9Y6U3|ADSV_HUMAN	7.04066	0.00201502	0.103872
	MTMR7	sp|Q9Y216|MTMR7_HUMAN	-1.70472	0.00203036	0.104236
	TARS	sp|P26639|SYTC_HUMAN	1.21638	0.00207765	0.1058
	PSMA5	sp|P28066|PSA5_HUMAN	1.00143	0.00207643	0.1058
	CYTH2	sp|Q99418|CYH2_HUMAN	-1.25126	0.00209405	0.106205
	RNF14	sp|Q9UBS8|RNF14_HUMAN	2.55888	0.00212889	0.106966
	GNAI1	sp|P63096|GNAI1_HUMAN	-1.13476	0.00213433	0.106966
	PSMB2	sp|P49721|PSB2_HUMAN	1.02628	0.00213456	0.106966
	OSTM1	sp|Q86WC4|OSTM1_HUMAN	2.85558	0.00216446	0.107322
	EEPD1	sp|Q7L9B9|EEPD1_HUMAN	2.26214	0.00215424	0.107322
	DDHD1	sp|Q8NEL9|DDHD1_HUMAN	-1.55762	0.00216727	0.107322
	TRIM25	sp|Q14258|TRI25_HUMAN	1.62644	0.00220871	0.108946
	C1orf123	sp|Q9NWV4|CA123_HUMAN	2.13919	0.00222006	0.109078
	TMEM245	sp|Q9H330|TM245_HUMAN	2.08729	0.00222921	0.109101
	NRAS	sp|P01111|RASN_HUMAN	-1.14695	0.0022887	0.111578
	TOM1L2	tr|B7Z2U2|B7Z2U2_HUMAN	-1.49178	0.00230425	0.111903
	NA	tr|B7U472|B7U472_HUMAN	4.85493	0.0023578	0.113987
	FABP6	sp|P51161|FABP6_HUMAN	4.78299	0.00239025	0.113987
	FABP6	sp|P51161-2|FABP6_HUMAN	4.30254	0.00237966	0.113987
	SLC25A20	sp|O43772|MCAT_HUMAN	1.72765	0.00239248	0.113987
	CCDC93	sp|Q567U6|CCD93_HUMAN	1.19654	0.00237283	0.113987
	LAMB2	sp|P55268|LAMB2_HUMAN	3.34944	0.00241102	0.114437
	MAPT	sp|P10636-2|TAU_HUMAN	2.87456	0.00244196	0.11547
	FSTL1	sp|Q12841|FSTL1_HUMAN	3.55836	0.00246632	0.115751
	MAPK8IP3	sp|Q9UPT6|JIP3_HUMAN	-1.36089	0.00246167	0.115751
	SLC20A2	sp|Q08357|S20A2_HUMAN	1.70436	0.00250349	0.116626
	NA	tr|Q59GW5|Q59GW5_HUMAN	1.65632	0.00250109	0.116626
	MAPT	sp|P10636-5|TAU_HUMAN	2.80555	0.00254023	0.1179
	SAMD4A	sp|Q9UPU9|SMAG1_HUMAN	3.25558	0.00257858	0.118804
	KANK2	sp|Q63ZY3|KANK2_HUMAN	2.66711	0.00257108	0.118804
	TECPR1	sp|Q7Z6L1|TCPR1_HUMAN	-2.17335	0.00266246	0.122221
	SLC39A14	sp|Q15043|S39AE_HUMAN	3.02287	0.00268522	0.122817
	USP25	sp|Q9UHP3|UBP25_HUMAN	-1.17693	0.00271296	0.123636
	SIL1	sp|Q9H173|SIL1_HUMAN	-2.30929	0.00273995	0.124415
	NPEPPS	tr|E9PP11|E9PP11_HUMAN	1.20808	0.00275637	0.124711
	MAPT	sp|P10636-4|TAU_HUMAN	2.81588	0.00278194	0.124969
	HPCA	sp|P84074|HPCA_HUMAN	-2.702	0.00277374	0.124969
	ISYNA1	sp|Q9NPH2|INO1_HUMAN	2.73133	0.00281145	0.125685
	AZI2	sp|Q9H6S1|AZI2_HUMAN	-1.76483	0.00283786	0.125685
	GMPPA	sp|Q96IJ6|GMPPA_HUMAN	1.74505	0.00283653	0.125685
	SLK	sp|Q9H2G2-2|SLK_HUMAN	-1.15649	0.00283166	0.125685
	PDZD2	sp|O15018|PDZD2_HUMAN	-2.66389	0.00288007	0.127107
	HECW1	sp|Q76N89|HECW1_HUMAN	-1.35234	0.00301007	0.13238
	PGM5	sp|Q15124|PGM5_HUMAN	1.81871	0.00310342	0.13601
	NA	cu|ZRANB3_S123W|snp	4.83779	0.00312446	0.136433
	GMPR	sp|P36959|GMPR1_HUMAN	4.69653	0.00313477	0.136433
	PDCD4	sp|Q53EL6|PDCD4_HUMAN	2.21461	0.00315847	0.13652
	PRKCE	sp|Q02156|KPCE_HUMAN	-1.48831	0.00315325	0.13652
	NA	tr|Q59GU2|Q59GU2_HUMAN	3.12254	0.00317345	0.136698
	APOE	sp|P02649|APOE_HUMAN	4.0734	0.00320668	0.137658
	UBXN6	sp|Q9BZV1|UBXN6_HUMAN	-1.78438	0.00324735	0.138929
	PRPF4B	sp|Q13523|PRP4B_HUMAN	1.36272	0.00326978	0.139415
	STMN3	sp|Q9NZ72|STMN3_HUMAN	-2.18117	0.00329825	0.140074
	PPP1R12A	sp|O14974|MYPT1_HUMAN	-1.102	0.00330752	0.140074
	EPB41L3	tr|Q96HL7|Q96HL7_HUMAN	-1.84642	0.00336229	0.141916
	ARFGAP2	sp|Q8N6H7|ARFG2_HUMAN	-1.52927	0.00338237	0.142286
	SPOCK3	sp|Q9BQ16|TICN3_HUMAN	4.32446	0.00340203	0.142423
	ITGB2	tr|D3DSM0|D3DSM0_HUMAN	3.31112	0.00341994	0.142423
	CSMD3	sp|Q7Z407-3|CSMD3_HUMAN	-2.2369	0.00341263	0.142423
	TSC22D2	sp|O75157|T22D2_HUMAN	-1.95839	0.00343092	0.142423
	NA	cu|NOTCH3_V1131M|snp	-9.83995	0.00345408	0.142703
	MTOR	sp|P42345|MTOR_HUMAN	-0.695847	0.00346037	0.142703
	NA	cu|ANO3_C541W|snp	5.52982	0.00347653	0.142901
	TTYH1	sp|Q9H313-3|TTYH1_HUMAN	-2.06034	0.00350083	0.143431
	DCN	sp|P07585|PGS2_HUMAN	5.36291	0.00354525	0.14453
	CHML	sp|P26374|RAE2_HUMAN	-2.51807	0.00355062	0.14453
	ESAM	sp|Q96AP7|ESAM_HUMAN	2.26607	0.00358019	0.144954
	ABR	sp|Q12979|ABR_HUMAN	-1.70509	0.0036196	0.144954
	BBS2	sp|Q9BXC9|BBS2_HUMAN	1.64857	0.00361896	0.144954
	IKBKB	sp|O14920|IKKB_HUMAN	1.54473	0.00359132	0.144954
	SLTM	sp|Q9NWH9|SLTM_HUMAN	1.17337	0.003602	0.144954
	NA	tr|B7Z4Q0|B7Z4Q0_HUMAN	1.15106	0.00363018	0.144954
	CAPG	sp|P40121|CAPG_HUMAN	5.37222	0.00365339	0.14496
	WDR82	sp|Q6UXN9|WDR82_HUMAN	1.55687	0.00364278	0.14496
	CA3	sp|P07451|CAH3_HUMAN	4.13126	0.00372287	0.145423
	SMIM18	sp|P0DKX4|SIM18_HUMAN	-3.02713	0.00369989	0.145423
	ADRA2A	sp|P08913|ADA2A_HUMAN	2.88079	0.00371413	0.145423
	CTNNAL1	sp|Q9UBT7|CTNL1_HUMAN	2.69644	0.00367723	0.145423
	PPP1R12A	sp|O14974-4|MYPT1_HUMAN	-1.06563	0.00370077	0.145423
	LSP1	sp|P33241|LSP1_HUMAN	10.0434	0.00375597	0.146262
	ELMOD3	sp|Q96FG2|ELMD3_HUMAN	-2.61629	0.00384353	0.14921
	EMILIN1	sp|Q9Y6C2|EMIL1_HUMAN	4.25841	0.00396566	0.149475
	DAB2	sp|P98082|DAB2_HUMAN	4.18256	0.00398369	0.149475
	LAMC1	sp|P11047|LAMC1_HUMAN	3.84616	0.00389989	0.149475
	NHEJ1	sp|Q9H9Q4|NHEJ1_HUMAN	3.02905	0.00391436	0.149475
	CTGF	sp|P29279|CTGF_HUMAN	2.98663	0.00398978	0.149475
	SESN1	sp|Q9Y6P5-2|SESN1_HUMAN	2.61549	0.00396146	0.149475
	PTRF	sp|Q6NZI2|PTRF_HUMAN	2.52811	0.00388252	0.149475
	ANKRD36C	sp|Q5JPF3|AN36C_HUMAN	-2.32198	0.00389385	0.149475
	CAP2	sp|P40123|CAP2_HUMAN	-2.01932	0.00399296	0.149475
	TOM1L2	sp|Q6ZVM7-5|TM1L2_HUMAN	-1.41667	0.00389487	0.149475
	NF1	sp|P21359-2|NF1_HUMAN	-1.3021	0.00395048	0.149475
	ZNF638	sp|Q14966|ZN638_HUMAN	1.29892	0.00394329	0.149475
	MTTP	sp|P55157|MTP_HUMAN	5.42158	0.00409263	0.149694
	DUSP14	sp|O95147|DUS14_HUMAN	4.46848	0.0040463	0.149694
	PARVG	sp|Q9HBI0|PARVG_HUMAN	4.12224	0.00409476	0.149694
	PBXIP1	sp|Q96AQ6|PBIP1_HUMAN	3.50045	0.00410514	0.149694
	C1S	sp|P09871|C1S_HUMAN	3.35168	0.00403937	0.149694
	ITGA5	sp|P08648|ITA5_HUMAN	2.99194	0.00406547	0.149694
	CSMD3	sp|Q7Z407|CSMD3_HUMAN	-2.19553	0.00408604	0.149694
	DIDO1	sp|Q9BTC0|DIDO1_HUMAN	1.51716	0.00410594	0.149694
	NF1	sp|P21359|NF1_HUMAN	-1.29995	0.00406336	0.149694
	SLC7A2	sp|P52569|CTR2_HUMAN	5.09403	0.00417592	0.151397
	KAZN	sp|Q674X7-3|KAZRN_HUMAN	-1.71157	0.00417673	0.151397
	ABR	sp|Q12979-3|ABR_HUMAN	-1.87605	0.00419815	0.151737
	NA	cu|KRTAP9-7_P31S|snp	3.92861	0.00421126	0.151774
	PCSK1	sp|P29120|NEC1_HUMAN	-4.00376	0.00424134	0.151987
	ARCN1	sp|P48444|COPD_HUMAN	1.01394	0.00423376	0.151987
	GPNMB	sp|Q14956|GPNMB_HUMAN	9.57896	0.00443964	0.154721
	NA	tr|B4DDH4|B4DDH4_HUMAN	6.9124	0.00441374	0.154721
	NA	cu|AKR1C3_C154W|snp	3.61156	0.00439867	0.154721
	ADSL	sp|P30566|PUR8_HUMAN	2.65573	0.00435017	0.154721
	HEBP2	sp|Q9Y5Z4|HEBP2_HUMAN	2.49521	0.00442842	0.154721
	BAALC	sp|Q8WXS3|BAALC_HUMAN	-2.06941	0.00443604	0.154721
	FBXL16	sp|Q8N461|FXL16_HUMAN	-1.95918	0.00435098	0.154721
	TBC1D4	sp|O60343|TBCD4_HUMAN	1.3844	0.00445186	0.154721
	BLVRA	sp|P53004|BIEA_HUMAN	1.19355	0.00439042	0.154721
	HRAS	sp|P01112|RASH_HUMAN	-1.12211	0.00445293	0.154721
	INPP5F	sp|Q9Y2H2|SAC2_HUMAN	1.09741	0.00438031	0.154721
	HDAC9	sp|Q9UKV0-8|HDAC9_HUMAN	-2.42048	0.00447985	0.155227
	MEGF9	sp|Q9H1U4|MEGF9_HUMAN	2.38169	0.00452952	0.156068
	R3HDM1	sp|Q15032|R3HD1_HUMAN	2.17903	0.00454132	0.156068
	TSTA3	sp|Q13630|FCL_HUMAN	-1.183	0.00453085	0.156068
	FOCAD	sp|Q5VW36|FOCAD_HUMAN	1.57009	0.00457557	0.156816
	SYNE2	sp|Q8WXH0-5|SYNE2_HUMAN	2.67147	0.00463579	0.157365
	WBP2	sp|Q969T9|WBP2_HUMAN	-2.5129	0.00463846	0.157365
	SYNE2	sp|Q8WXH0-10|SYNE2_HUMAN	1.62191	0.00464164	0.157365
	UBE3A	sp|Q05086|UBE3A_HUMAN	-0.979041	0.00462491	0.157365
	GRASP	sp|Q7Z6J2|GRASP_HUMAN	-2.68916	0.00465674	0.157453
	LCP2	sp|Q13094|LCP2_HUMAN	5.02425	0.00470006	0.158068
	PLCD1	sp|P51178-2|PLCD1_HUMAN	2.72258	0.00469492	0.158068
	NA	cu|BRD8_S183F|snp	3.99449	0.00475886	0.159619
	WDYHV1	sp|Q96HA8|NTAQ1_HUMAN	-2.17682	0.00478611	0.160106
	MT1F	sp|P04733|MT1F_HUMAN	5.9523	0.00488065	0.16274
	NANS	sp|Q9NR45|SIAS_HUMAN	1.2604	0.00489074	0.16274
	MLIP	tr|H0Y8L5|H0Y8L5_HUMAN	-4.21599	0.00493446	0.163083
	APOE	tr|A0A0S2Z3V0|A0A0S2Z3V0_HUMAN	4.10679	0.00503407	0.163083
	COTL1	sp|Q14019|COTL1_HUMAN	2.7449	0.00497606	0.163083
	AKR1C3	sp|P42330|AK1C3_HUMAN	2.67067	0.00508335	0.163083
	ITGA7	sp|Q13683|ITA7_HUMAN	2.3271	0.00509553	0.163083
	TRIM9	sp|Q9C026-4|TRIM9_HUMAN	-2.31462	0.00503177	0.163083
	CAP2	tr|E9PDI2|E9PDI2_HUMAN	-2.14323	0.00496794	0.163083
	MIGA1	sp|Q8NAN2|MIGA1_HUMAN	-2.02802	0.00499861	0.163083
	CADM3	sp|Q8N126|CADM3_HUMAN	-1.73128	0.00503408	0.163083
	FBXW9	sp|Q5XUX1|FBXW9_HUMAN	-1.52503	0.00509152	0.163083
	FGD4	tr|F8VWL3|F8VWL3_HUMAN	1.52337	0.00507554	0.163083
	TBC1D4	sp|O60343-2|TBCD4_HUMAN	1.36393	0.00506116	0.163083
	UPF2	sp|Q9HAU5|RENT2_HUMAN	1.21686	0.00494719	0.163083
	KIF5C	sp|O60282|KIF5C_HUMAN	-0.980419	0.00501408	0.163083
	RPTOR	sp|Q8N122|RPTOR_HUMAN	-0.81497	0.0049419	0.163083
	SLC6A15	sp|Q9H2J7|S6A15_HUMAN	3.22323	0.00519793	0.163859
	VWA5A	sp|O00534|VMA5A_HUMAN	2.5606	0.00515433	0.163859
	GOLPH3L	sp|Q9H4A5|GLP3L_HUMAN	1.98302	0.00517261	0.163859
	RAP2A	sp|P10114|RAP2A_HUMAN	-1.80387	0.00518661	0.163859
	PRKAB2	sp|O43741|AAKB2_HUMAN	1.51453	0.00514113	0.163859
	CSK	sp|P41240|CSK_HUMAN	1.44726	0.005186	0.163859
	ERBIN	tr|B4DIP2|B4DIP2_HUMAN	2.63966	0.00527319	0.165505
	DHRS13	sp|Q6UX07|DHR13_HUMAN	1.75497	0.00527647	0.165505
	RAB6B	sp|Q9NRW1|RAB6B_HUMAN	1.36134	0.00529691	0.165733
	ANKRD34C	sp|P0C6C1|AN34C_HUMAN	-3.30709	0.00536357	0.166126
	WFS1	sp|O76024|WFS1_HUMAN	2.23278	0.00534697	0.166126
	NA	cu|AKR1B1_K90E|snp	2.08523	0.00538379	0.166126
	DGKH	sp|Q86XP1|DGKH_HUMAN	-1.79839	0.00538872	0.166126
	TUBA4A	tr|C9JJQ8|C9JJQ8_HUMAN	-1.32696	0.00536633	0.166126
	SEL1L	sp|Q9UBV2|SE1L1_HUMAN	-1.27099	0.00532997	0.166126
	ABCC5	sp|O15440|MRP5_HUMAN	3.39417	0.00540496	0.166219
	NAGK	sp|Q9UJ70|NAGK_HUMAN	1.46435	0.00541869	0.166235
	RRM1	sp|P23921|RIR1_HUMAN	-2.05385	0.00546446	0.167196
	SAFB2	sp|Q14151|SAFB2_HUMAN	1.1872	0.0054766	0.167196
	FAAH	sp|O00519|FAAH1_HUMAN	-2.01866	0.00551883	0.16757
	KLHL42	sp|Q9P2K6|KLH42_HUMAN	-1.66757	0.00552882	0.16757
	STRN	sp|O43815|STRN_HUMAN	-1.07458	0.00552029	0.16757
	ADAM17	sp|P78536|ADA17_HUMAN	2.04479	0.00554361	0.167614
	FAM102B	sp|Q5T8I3|F102B_HUMAN	-1.71997	0.00556384	0.167823
	GSTM2	sp|P28161|GSTM2_HUMAN	2.32991	0.00562094	0.169139
	LAMC3	sp|Q9Y6N6|LAMC3_HUMAN	3.11089	0.00566902	0.169869
	RABL2B	sp|Q9UNT1|RBL2B_HUMAN	-1.52467	0.00568288	0.169869
	PPIP5K2	sp|O43314|VIP2_HUMAN	-1.32322	0.00568571	0.169869
	CSNK1A1	sp|P48729-2|KC1A_HUMAN	1.7443	0.0057279	0.170724
	ACAP3	sp|Q96P50|ACAP3_HUMAN	-1.61343	0.00574415	0.170804
	CYBB	sp|P04839|CY24B_HUMAN	3.56866	0.00587006	0.171934
	ASL	sp|P04424|ARLY_HUMAN	2.63879	0.00587785	0.171934
	PRDM8	sp|Q9NQV8|PRDM8_HUMAN	2.4117	0.00583593	0.171934
	USP11	sp|P51784|UBP11_HUMAN	-1.71554	0.00585273	0.171934
	PDE4DIP	tr|A0A075B749|A0A075B749_HUMAN	1.61359	0.00587425	0.171934
	ARFGAP3	sp|Q9NP61|ARFG3_HUMAN	1.09374	0.00586738	0.171934
	ANKRD13D	sp|Q6ZTN6-3|AN13D_HUMAN	-0.890454	0.00585791	0.171934
	ALDH1L2	sp|Q3SY69|AL1L2_HUMAN	3.21379	0.00591242	0.172544
	C8B	sp|P07358|CO8B_HUMAN	3.00715	0.00597245	0.172961
	NMI	sp|Q13287|NMI_HUMAN	2.85229	0.00596259	0.172961
	BAG5	sp|Q9UL15|BAG5_HUMAN	-1.26233	0.00594081	0.172961
	EIF4A2	sp|Q14240|IF4A2_HUMAN	1.14773	0.00598171	0.172961
	PELO	sp|Q9BRX2|PELO_HUMAN	1.64438	0.00605283	0.173028
	FGD4	sp|Q96M96|FGD4_HUMAN	1.59971	0.00602201	0.173028
	CLCN7	sp|P51798|CLCN7_HUMAN	1.28963	0.00603476	0.173028
	DOCK3	sp|Q8IZD9|DOCK3_HUMAN	-1.19353	0.00603048	0.173028
	GNAL	sp|P38405|GNAL_HUMAN	-1.09279	0.00605199	0.173028
	PLXNB1	sp|O43157|PLXB1_HUMAN	2.03147	0.0060669	0.173037
	TXNRD1	sp|Q16881|TRXR1_HUMAN	1.13738	0.00615469	0.175144
	AK6	sp|Q9Y3D8|KAD6_HUMAN	1.94959	0.00617192	0.175238
	NA	tr|Q7Z4I4|Q7Z4I4_HUMAN	2.4143	0.00620015	0.175643
	GPM6B	sp|Q13491-4|GPM6B_HUMAN	-1.99433	0.00625417	0.175657
	EPB41	tr|A0A1B0GWG0|A0A1B0GWG0_HUMAN	1.83547	0.00624955	0.175657
	SERINC1	sp|Q9NRX5|SERC1_HUMAN	1.77638	0.0062565	0.175657
	CSNK1A1	sp|P48729|KC1A_HUMAN	1.73894	0.00621755	0.175657
	MLIP	sp|Q5VWP3-2|MLIP_HUMAN	-4.2015	0.00637161	0.1784
	DUSP12	sp|Q9UNI6|DUS12_HUMAN	1.75237	0.00639676	0.1784
	PAK1	sp|Q13153|PAK1_HUMAN	-1.36919	0.00639254	0.1784
	EPB41	sp|P11171|41_HUMAN	1.60728	0.00642698	0.178846
	RCBTB2	sp|O95199|RCBT2_HUMAN	2.6344	0.00644228	0.178876
	NA	tr|Q6ZVX0|Q6ZVX0_HUMAN	6.63643	0.00645805	0.178919
	SLC6A6	sp|P31641|SC6A6_HUMAN	4.63078	0.00662471	0.182673
	ALKBH7	sp|Q9BT30|ALKB7_HUMAN	-3.09227	0.00666697	0.182673
	SGTB	sp|Q96EQ0|SGTB_HUMAN	-2.66152	0.00665653	0.182673
	PLCB4	sp|Q15147|PLCB4_HUMAN	2.56766	0.00665483	0.182673
	TRIM9	sp|Q9C026|TRIM9_HUMAN	-2.25275	0.00668069	0.182673
	CD47	sp|Q08722-3|CD47_HUMAN	-1.50299	0.00666504	0.182673
	RPS6KA3	sp|P51812|KS6A3_HUMAN	1.06986	0.00670224	0.182865
	GPI	sp|P06744|G6PI_HUMAN	0.787982	0.00672612	0.183119
	MLIP	sp|Q5VWP3|MLIP_HUMAN	-4.06338	0.00678757	0.183206
	PLCD3	sp|Q8N3E9|PLCD3_HUMAN	2.40557	0.00676412	0.183206
	EPB41	sp|P11171-2|41_HUMAN	1.60498	0.00678553	0.183206
	TFE3	sp|P19532|TFE3_HUMAN	-1.26404	0.00676458	0.183206
	HIVEP2	sp|P31629|ZEP2_HUMAN	1.93174	0.00696309	0.187541
	RPS6KA5	sp|O75582|KS6A5_HUMAN	2.92607	0.00701214	0.188459
	S100A6	sp|P06703|S10A6_HUMAN	4.60596	0.00705329	0.18916
	FOLR2	sp|P14207|FOLR2_HUMAN	4.61866	0.00730541	0.190638
	KCNC1	sp|P48547|KCNC1_HUMAN	3.21059	0.00727906	0.190638
	FLNA	sp|P21333|FLNA_HUMAN	3.06905	0.00730268	0.190638
	CD151	sp|P48509|CD151_HUMAN	2.91537	0.00729587	0.190638
	PLCB4	sp|Q15147-4|PLCB4_HUMAN	2.52081	0.00724202	0.190638
	MARK1	sp|Q9P0L2|MARK1_HUMAN	-1.74062	0.0071997	0.190638
	PDZD4	sp|Q76G19|PDZD4_HUMAN	-1.60483	0.00719951	0.190638
	NA	tr|B4DF70|B4DF70_HUMAN	1.5408	0.00721452	0.190638
	RPS6KA6	sp|Q9UK32|KS6A6_HUMAN	1.49264	0.00729231	0.190638
	RBM4	sp|Q9BWF3|RBM4_HUMAN	1.44218	0.00726961	0.190638
	MORC3	sp|Q14149|MORC3_HUMAN	1.35459	0.00717224	0.190638
	PCM1	sp|Q15154-2|PCM1_HUMAN	-1.12524	0.00720919	0.190638
	EIF3L	sp|Q9Y262|EIF3L_HUMAN	0.875873	0.00727343	0.190638
	FXYD6	sp|Q9H0Q3|FXYD6_HUMAN	-1.82715	0.0073378	0.191087
	ELK1	sp|P19419|ELK1_HUMAN	3.32092	0.00735829	0.191224
	ATG2B	sp|Q96BY7|ATG2B_HUMAN	-0.731001	0.00740024	0.191918
	ALDH1L1	sp|O75891|AL1L1_HUMAN	2.89041	0.00744755	0.191957
	PLCB2	sp|Q00722|PLCB2_HUMAN	2.8105	0.00743594	0.191957
	PRRT2	sp|Q7Z6L0|PRRT2_HUMAN	-1.87059	0.00742501	0.191957
	STK10	sp|O94804|STK10_HUMAN	2.16944	0.0075452	0.194077
	COLEC12	sp|Q5KU26|COL12_HUMAN	2.32578	0.00758927	0.194812
	SVIL	sp|O95425|SVIL_HUMAN	1.78009	0.00762696	0.195381
	IGHA2	sp|P01877|IGHA2_HUMAN	6.6422	0.00769949	0.195645
	C4B	sp|P0C0L5|CO4B_HUMAN	4.70845	0.00767593	0.195645
	NA	tr|Q59G10|Q59G10_HUMAN	2.87964	0.00769398	0.195645
	KIAA1161	sp|Q6NSJ0|K1161_HUMAN	2.80833	0.00766289	0.195645
	COPB2	sp|P35606|COPB2_HUMAN	0.757131	0.00775639	0.196693
	GLO1	sp|Q04760|LGUL_HUMAN	1.03294	0.00777217	0.196697
	RNPEP	sp|Q9H4A4|AMPB_HUMAN	2.43499	0.00782991	0.197364
	NDRG4	sp|Q9ULP0|NDRG4_HUMAN	2.0278	0.00782967	0.197364
	C1QTNF5	sp|Q9BXJ0|C1QT5_HUMAN	8.19518	0.00808934	0.198239
	DKFZp686M08189	tr|Q6MZX9|Q6MZX9_HUMAN	6.73181	0.00793794	0.198239
	NA	tr|Q9NPP6|Q9NPP6_HUMAN	6.56061	0.00804151	0.198239
	HMGN5	sp|P82970|HMGN5_HUMAN	3.15636	0.00808472	0.198239
	MAP3K6	sp|O95382|M3K6_HUMAN	2.68678	0.00798526	0.198239
	LIMS1	tr|A0A0M3HER1|A0A0M3HER1_HUMAN	2.15975	0.00806153	0.198239
	ADCY1	sp|Q08828|ADCY1_HUMAN	-2.12833	0.00808971	0.198239
	UTP14A	sp|Q9BVJ6|UT14A_HUMAN	-2.08165	0.00810102	0.198239
	RADIL	sp|Q96JH8|RADIL_HUMAN	2.03843	0.00795313	0.198239
	KCNQ2	sp|O43526-3|KCNQ2_HUMAN	-1.55591	0.00802431	0.198239
	SCAPER	sp|Q9BY12-2|SCAPE_HUMAN	-1.43402	0.00799951	0.198239
	NFASC	sp|O94856-12|NFASC_HUMAN	-1.35002	0.00802392	0.198239
	PCM1	sp|Q15154|PCM1_HUMAN	-1.1203	0.00808922	0.198239
	PPP6R2	sp|O75170|PP6R2_HUMAN	-1.00409	0.0080779	0.198239
	CBL	sp|P22681|CBL_HUMAN	-0.866157	0.00802442	0.198239
	NA	tr|A0A0G2JLL6|A0A0G2JLL6_HUMAN	-1.87635	0.00813499	0.198683
	ZC3H15	sp|Q8WU90|ZC3HF_HUMAN	1.83665	0.00818533	0.199525
	NA	cu|APOBR_P215R|snp	3.21381	0.00821365	0.199828
	PRELP	sp|P51888|PRELP_HUMAN	5.11861	0.00823384	0.199933
	NA	tr|B4DE23|B4DE23_HUMAN	2.44761	0.00826448	0.20029
	NUDT14	sp|O95848|NUD14_HUMAN	-2.26584	0.00834934	0.201958
	FRZB	sp|Q92765|SFRP3_HUMAN	6.76026	0.00856636	0.202769
	PRPH	tr|F8W835|F8W835_HUMAN	6.12244	0.00854285	0.202769
	RAB26	sp|Q9ULW5|RAB26_HUMAN	3.74403	0.00857631	0.202769
	NA	tr|B4E2F9|B4E2F9_HUMAN	2.78972	0.00851088	0.202769
	PLCD1	sp|P51178|PLCD1_HUMAN	2.67992	0.00842113	0.202769
	RASGRF1	sp|Q13972|RGRF1_HUMAN	-2.27023	0.00840252	0.202769
	NA	tr|H7C417|H7C417_HUMAN	1.99428	0.00844791	0.202769
	CD200	sp|P41217|OX2G_HUMAN	-1.9609	0.00856423	0.202769
	KCTD9	sp|Q7L273|KCTD9_HUMAN	1.85242	0.00845035	0.202769
	ULK2	sp|Q8IYT8|ULK2_HUMAN	-1.66391	0.00850168	0.202769
	PDZD4	sp|Q76G19-2|PDZD4_HUMAN	-1.58301	0.00852174	0.202769
	GAPDH	sp|P04406|G3P_HUMAN	1.27497	0.0085525	0.202769
	NA	tr|B4DWQ3|B4DWQ3_HUMAN	0.84546	0.00860084	0.202967
	RASA2	sp|Q15283|RASA2_HUMAN	-2.06564	0.00863495	0.20339
	FMC1	sp|Q96HJ9-2|FMC1_HUMAN	1.4897	0.00868846	0.204268
	IGH	tr|Q6P089|Q6P089_HUMAN	6.48789	0.00877081	0.204295
	CALB2	sp|P22676|CALB2_HUMAN	4.89105	0.00876546	0.204295
	NRIP2	sp|Q9BQI9|NRIP2_HUMAN	3.68085	0.00875999	0.204295
	PNCK	sp|Q6P2M8|KCC1B_HUMAN	-3.31185	0.00872999	0.204295
	DPYSL4	sp|O14531|DPYL4_HUMAN	-1.37467	0.00872872	0.204295
	VPS39	sp|Q96JC1-2|VPS39_HUMAN	1.08444	0.00891394	0.207245
	DKFZp686K04218	tr|Q7Z379|Q7Z379_HUMAN	6.84409	0.00893292	0.207303
	FAM162B	sp|Q5T6X4|F162B_HUMAN	-3.02372	0.00897884	0.207421
	RNPS1	sp|Q15287|RNPS1_HUMAN	2.0269	0.00898677	0.207421
	STAT2	sp|P52630|STAT2_HUMAN	-1.65884	0.00899604	0.207421
	PPCS	sp|Q9HAB8|PPCS_HUMAN	1.42757	0.00900395	0.207421
	PDE4DIP	sp|Q5VU43|MYOME_HUMAN	1.52205	0.00903456	0.207745
	EPS8L2	sp|Q9H6S3|ES8L2_HUMAN	2.26278	0.00907064	0.208194
	GNAL	sp|P38405-2|GNAL_HUMAN	-1.00269	0.00915097	0.209655
	EVPL	sp|Q92817|EVPL_HUMAN	3.86117	0.00922015	0.210387
	C4BPA	sp|P04003|C4BPA_HUMAN	3.66127	0.00923309	0.210387
	NA	cu|ENDOV_V29I|snp	2.90313	0.00920246	0.210387
	NA	tr|Q59GT9|Q59GT9_HUMAN	2.46454	0.00926319	0.210594
	RBBP7	sp|Q16576|RBBP7_HUMAN	1.35969	0.00927565	0.210594
	NA	cu|BRAT1_G8R|snp	6.78946	0.00930947	0.210602
	PPP6R2	sp|O75170-2|PP6R2_HUMAN	-1.03041	0.0093011	0.210602
	CBLN4	sp|Q9NTU7|CBLN4_HUMAN	-3.39885	0.00936688	0.210763
	PRDX2	sp|P32119|PRDX2_HUMAN	1.54413	0.00936349	0.210763
	SYNE2	sp|Q8WXH0|SYNE2_HUMAN	1.40526	0.00934523	0.210763
	SCAPER	sp|Q9BY12|SCAPE_HUMAN	-1.37182	0.00938957	0.210896
	KCNQ2	sp|O43526|KCNQ2_HUMAN	-1.58507	0.00947725	0.212486
	YPEL5	sp|P62699|YPEL5_HUMAN	2.66529	0.00951141	0.212873
	C4A	sp|P0C0L4|CO4A_HUMAN	4.65937	0.00961418	0.21441
	KCNQ2	sp|O43526-2|KCNQ2_HUMAN	-1.57142	0.00961314	0.21441
	PARD6A	sp|Q9NPB6-2|PAR6A_HUMAN	-1.52943	0.0096931	0.21442
	TROPH	tr|D4YW74|D4YW74_HUMAN	1.5153	0.00968946	0.21442
	GAPDH	sp|P04406-2|G3P_HUMAN	1.2599	0.00964488	0.21442
	STIP1	sp|P31948|STIP1_HUMAN	1.07624	0.0096658	0.21442
	USP4	sp|Q13107|UBP4_HUMAN	-1.01404	0.00969987	0.21442
	DHPS	sp|P49366|DHYS_HUMAN	-2.55596	0.00974137	0.21496
	ACSL1	sp|P33121|ACSL1_HUMAN	1.47002	0.00978289	0.215498
	WNK2	tr|H0Y7J9|H0Y7J9_HUMAN	-1.02018	0.00980557	0.21562
	HDHD3	sp|Q9BSH5|HDHD3_HUMAN	-1.91172	0.00985116	0.216244
	NA	cu|PRAMEF2_P464L|snp	-3.80326	0.00991592	0.217286
	SHISA6	sp|Q6ZSJ9-2|SHSA6_HUMAN	-2.64296	0.00997563	0.217458
	ZC3H11A	sp|O75152|ZC11A_HUMAN	1.42768	0.00997091	0.217458
	OGFR	sp|Q9NZT2|OGFR_HUMAN	-1.26917	0.00997376	0.217458
	NT5C2	sp|P49902-2|5NTC_HUMAN	1.71933	0.0100039	0.217697
	TUBB1	sp|Q9H4B7|TBB1_HUMAN	-1.06353	0.0101224	0.219615
	VPS39	sp|Q96JC1|VPS39_HUMAN	1.05853	0.010127	0.219615
	IKBIP	sp|Q70UQ0-4|IKIP_HUMAN	4.44289	0.0101524	0.219788
	NA	tr|Q96K68|Q96K68_HUMAN	6.67883	0.0101773	0.219948
	NA	tr|Q6ZW64|Q6ZW64_HUMAN	6.88252	0.0102474	0.220704
	PTPN3	sp|P26045|PTN3_HUMAN	-3.51454	0.010231	0.220704
	NA	tr|A2IPI6|A2IPI6_HUMAN	8.1602	0.0103061	0.220834
	DKFZp686K18196	tr|Q6N092|Q6N092_HUMAN	6.85818	0.0102894	0.220834
	LDHB	sp|P07195|LDHB_HUMAN	1.1279	0.0102748	0.220834
	LIMS1	sp|P48059|LIMS1_HUMAN	1.87499	0.0103599	0.221568
	ARHGEF2	tr|V9GYM8|V9GYM8_HUMAN	-1.39747	0.0103932	0.221568
	RBM4B	sp|Q9BQ04|RBM4B_HUMAN	1.29422	0.0103769	0.221568
	PCYT1B	sp|Q9Y5K3|PCY1B_HUMAN	1.22383	0.0104121	0.221596
	ITGAV	sp|P06756-2|ITAV_HUMAN	1.86902	0.0104523	0.222077
	ITGAV	sp|P06756|ITAV_HUMAN	1.86459	0.0105545	0.223869
	LAMA1	sp|P25391|LAMA1_HUMAN	3.34382	0.0105753	0.223933
	PYCARD	sp|Q9ULZ3|ASC_HUMAN	2.96362	0.0106123	0.223962
	CYGB	sp|Q8WWM9|CYGB_HUMAN	2.0515	0.0106047	0.223962
	KIF5A	sp|Q12840|KIF5A_HUMAN	-1.86889	0.0106331	0.223976
	ARHGEF2	sp|Q92974|ARHG2_HUMAN	-1.39504	0.0106485	0.223976
	KIF13A	sp|Q9H1H9|KI13A_HUMAN	1.50812	0.0106814	0.224291
	WNT5A	sp|P41221|WNT5A_HUMAN	4.44275	0.0107435	0.224492
	RTN4	sp|Q9NQC3|RTN4_HUMAN	-1.58569	0.0107445	0.224492
	CALCOCO1	sp|Q9P1Z2|CACO1_HUMAN	-1.26954	0.0107247	0.224492
	IQGAP2	sp|Q13576|IQGA2_HUMAN	2.84137	0.0108072	0.225055
	TMEM199	sp|Q8N511|TM199_HUMAN	1.90197	0.0107968	0.225055
	PPP6R2	sp|O75170-3|PP6R2_HUMAN	-1.00333	0.0108357	0.225275
	C2CD4C	sp|Q8TF44|C2C4C_HUMAN	-2.59739	0.0108824	0.2255
	ARPC1B	sp|O15143|ARC1B_HUMAN	2.52174	0.0108679	0.2255
	ASNS	sp|P08243|ASNS_HUMAN	-2.51661	0.0109126	0.225754
	PLAUR	sp|Q03405|UPAR_HUMAN	2.93222	0.0109502	0.226159
	NA	cu|ALPPL2_P509L|snp	-2.75212	0.0110181	0.22719
	ZDHHC6	sp|Q9H6R6|ZDHC6_HUMAN	-1.42919	0.0110567	0.227613
	ERBIN	sp|Q96RT1|ERBIN_HUMAN	2.43225	0.0111423	0.228814
	RBM39	sp|Q14498|RBM39_HUMAN	1.34256	0.0111514	0.228814
	ZC3H7A	sp|Q8IWR0|Z3H7A_HUMAN	0.887354	0.0111785	0.228995
	EDEM3	sp|Q9BZQ6|EDEM3_HUMAN	-1.47647	0.0112022	0.229108
	SLC39A12	sp|Q504Y0|S39AC_HUMAN	3.60617	0.0112356	0.229411
	ITGB1	sp|P05556|ITB1_HUMAN	2.45636	0.0112535	0.229411
	KCNQ2	sp|O43526-4|KCNQ2_HUMAN	-1.57745	0.0113468	0.230686
	RANBP2	sp|P49792|RBP2_HUMAN	0.889328	0.0113527	0.230686
	LIMS2	sp|Q7Z4I7|LIMS2_HUMAN	2.28588	0.0114037	0.231348
	NA	tr|Q8NCL6|Q8NCL6_HUMAN	6.78118	0.0114616	0.231402
	S100A11	sp|P31949|S10AB_HUMAN	4.12133	0.0114397	0.231402
	RARRES2	sp|Q99969|RARR2_HUMAN	3.1401	0.0114517	0.231402
	EHD2	sp|Q9NZN4|EHD2_HUMAN	1.92193	0.0115077	0.231676
	LSG1	sp|Q9H089|LSG1_HUMAN	0.78659	0.0115119	0.231676
	PRPH	sp|P41219|PERI_HUMAN	5.13457	0.0115348	0.231766
	IGHA1	sp|P01876|IGHA1_HUMAN	6.76863	0.0116242	0.232818
	PRR36	sp|Q9H6K5|PRR36_HUMAN	-1.84166	0.0116066	0.232818
	CMBL	sp|Q96DG6|CMBL_HUMAN	2.17046	0.0116625	0.233212
	SERPINE2	sp|P07093|GDN_HUMAN	-2.65705	0.0117198	0.233987
	KIAA1755	sp|Q5JYT7|K1755_HUMAN	-4.07194	0.01177	0.234486
	AFF4	sp|Q9UHB7|AFF4_HUMAN	1.91126	0.0117821	0.234486
	PJA2	sp|O43164|PJA2_HUMAN	-2.35771	0.0118234	0.234936
	ITGB2	sp|P05107|ITB2_HUMAN	3.23161	0.0118485	0.235064
	CAMK1G	sp|Q96NX5|KCC1G_HUMAN	-3.06157	0.0119351	0.236038
	DENND1A	sp|Q8TEH3|DEN1A_HUMAN	-1.22897	0.0119319	0.236038
	APC2	sp|O95996-3|APCL_HUMAN	-1.26852	0.0119702	0.23636
	NBL1	sp|P41271|NBL1_HUMAN	-3.52533	0.0120254	0.236777
	APC2	sp|O95996|APCL_HUMAN	-1.27016	0.012029	0.236777
	SERPINE2	sp|P07093-2|GDN_HUMAN	-2.64234	0.0121357	0.238176
	AKR1B1	sp|P15121|ALDR_HUMAN	1.82103	0.0121569	0.238176
	NA	cu|ZNF860_R609L|snp	0.851205	0.0121471	0.238176
	SNAPC5	sp|O75971|SNPC5_HUMAN	-1.77808	0.0122965	0.240223
	TCP11L1	sp|Q9NUJ3|T11L1_HUMAN	-1.25433	0.0122995	0.240223
	ERBIN	sp|Q96RT1-9|ERBIN_HUMAN	2.3956	0.0123804	0.241054
	EVI5	tr|A0A1B0GUF4|A0A1B0GUF4_HUMAN	-1.26146	0.0123713	0.241054
	CFHR1	sp|Q03591|FHR1_HUMAN	4.40712	0.0124065	0.241188
	CRABP1	sp|P29762|RABP1_HUMAN	4.37023	0.0124264	0.241202
	HSPB1	sp|P04792|HSPB1_HUMAN	3.61993	0.0124665	0.241609
	PTRHD1	sp|Q6GMV3|PTRD1_HUMAN	1.93075	0.0125837	0.24313
	NA	tr|B4DZH4|B4DZH4_HUMAN	1.13923	0.0125766	0.24313
	TCF25	sp|Q9BQ70|TCF25_HUMAN	1.61835	0.0126593	0.244217
	INPP5B	sp|P32019|I5P2_HUMAN	-3.14975	0.0127114	0.244846
	COL6A3	sp|P12111|CO6A3_HUMAN	6.61388	0.0127701	0.245243
	ITPR2	sp|Q14571|ITPR2_HUMAN	1.98893	0.0127711	0.245243
	NA	cu|RRP8_V361G|snp	-2.94125	0.0128665	0.245576
	NA	tr|B4DKT3|B4DKT3_HUMAN	2.70124	0.0128217	0.245576
	CMC4	sp|P56277|CMC4_HUMAN	2.52579	0.0128467	0.245576
	MTHFD1	tr|F5H2F4|F5H2F4_HUMAN	1.14084	0.0128611	0.245576
	MAP3K5	sp|Q99683|M3K5_HUMAN	1.55525	0.0129387	0.24658
	NT5C3B	sp|Q969T7|5NT3B_HUMAN	-1.49093	0.0130377	0.248091
	FOXRED2	sp|Q8IWF2|FXRD2_HUMAN	-1.80975	0.0130676	0.248285
	FLT3	sp|P36888|FLT3_HUMAN	3.85353	0.0131093	0.248701
	UBR2	sp|Q8IWV8|UBR2_HUMAN	1.12062	0.0131511	0.249119
	COL6A3	sp|P12111-4|CO6A3_HUMAN	6.61831	0.0132283	0.249638
	NAT1	sp|P18440|ARY1_HUMAN	2.30895	0.0132135	0.249638
	MACF1	sp|Q9UPN3|MACF1_HUMAN	1.3385	0.0132381	0.249638
	ZFAND5	sp|O76080|ZFAN5_HUMAN	-3.46814	0.0132668	0.249722
	PSMA7	sp|O14818|PSA7_HUMAN	1.24392	0.0132822	0.249722
	STEAP3	sp|Q658P3|STEA3_HUMAN	4.85773	0.013313	0.249927
	FLJ00144	tr|Q8TEP9|Q8TEP9_HUMAN	1.0783	0.0133771	0.250382
	TAOK1	sp|Q7L7X3|TAOK1_HUMAN	-0.749688	0.0133651	0.250382
	SLC38A3	sp|Q99624|S38A3_HUMAN	2.01021	0.0134539	0.25084
	UCHL5	tr|Q5LJA9|Q5LJA9_HUMAN	-1.46179	0.0134517	0.25084
	CAPN7	sp|Q9Y6W3|CAN7_HUMAN	1.34917	0.0134614	0.25084
	SORCS3	sp|Q9UPU3|SORC3_HUMAN	-2.043	0.0134863	0.250933
	MAGEE1	sp|Q9HCI5|MAGE1_HUMAN	-2.49366	0.0135892	0.25221
	CA8	sp|P35219|CAH8_HUMAN	2.06966	0.013595	0.25221
	COL6A2	sp|P12110|CO6A2_HUMAN	6.38521	0.0137249	0.25384
	IL17RB	sp|Q9NRM6|I17RB_HUMAN	4.4906	0.0138443	0.25384
	TMEM67	sp|Q5HYA8|MKS3_HUMAN	2.23945	0.013826	0.25384
	EML2	sp|O95834|EMAL2_HUMAN	2.0198	0.0138188	0.25384
	FSTL4	sp|Q6MZW2|FSTL4_HUMAN	-1.68846	0.0137497	0.25384
	CAB39	sp|Q9Y376|CAB39_HUMAN	1.41591	0.0138118	0.25384
	SRI	sp|P30626|SORCN_HUMAN	1.29119	0.0138355	0.25384
	PROSC	sp|O94903|PROSC_HUMAN	-0.820623	0.0138416	0.25384
	DKFZp686O16217	tr|Q6N041|Q6N041_HUMAN	6.5276	0.0139926	0.255796
	COL12A1	sp|Q99715|COCA1_HUMAN	5.42151	0.0140233	0.255796
	PPEF1	sp|O14829|PPE1_HUMAN	-2.89383	0.0140324	0.255796
	OS9	sp|Q13438-2|OS9_HUMAN	-1.76483	0.0140146	0.255796
	WNK3	sp|Q9BYP7|WNK3_HUMAN	-0.768945	0.0140769	0.256237
	C16orf58	sp|Q96GQ5|RUS1_HUMAN	-1.22511	0.0141008	0.256301
	DAG1	sp|Q14118|DAG1_HUMAN	1.01106	0.0141405	0.256651
	LRP1	sp|Q07954|LRP1_HUMAN	1.76219	0.0141953	0.256986
	PLEKHM2	sp|Q8IWE5|PKHM2_HUMAN	-1.08283	0.0141998	0.256986
	MACF1	tr|H3BQK9|H3BQK9_HUMAN	1.34225	0.0142743	0.257963
	LUC7L2	sp|Q9Y383|LC7L2_HUMAN	1.44921	0.0143106	0.258247
	LAIR1	sp|Q6GTX8|LAIR1_HUMAN	4.02867	0.014376	0.258686
	ANKRD34A	sp|Q69YU3|AN34A_HUMAN	-1.98423	0.0143682	0.258686
	DGKZ	sp|Q13574-3|DGKZ_HUMAN	-1.87533	0.0144425	0.259141
	CHORDC1	sp|Q9UHD1|CHRD1_HUMAN	1.67256	0.0144227	0.259141
	PGM2	sp|Q96G03|PGM2_HUMAN	1.99009	0.0144707	0.259277
	SRGAP2	sp|O75044|SRGP2_HUMAN	-0.765325	0.0145026	0.259478
	NA	cu|ZNF839_F321L|snp	1.06752	0.0145441	0.259483
	SRCAP	sp|Q6ZRS2|SRCAP_HUMAN	0.996438	0.0145236	0.259483
	UCHL5	sp|Q9Y5K5|UCHL5_HUMAN	-1.43165	0.014606	0.260218
	PDYN	sp|P01213|PDYN_HUMAN	4.86731	0.0146908	0.260991
	OS9	sp|Q13438|OS9_HUMAN	-1.50766	0.0146766	0.260991
	PREP	sp|P48147|PPCE_HUMAN	-0.963576	0.0147507	0.261684
	EIF3E	sp|P60228|EIF3E_HUMAN	0.818082	0.0148639	0.263322
	NA	cu|CORO7_V504L|snp	5.99251	0.0149038	0.263657
	SRXN1	sp|Q9BYN0|SRXN1_HUMAN	2.25142	0.0149651	0.264369
	LRRC8C	sp|Q8TDW0|LRC8C_HUMAN	1.19012	0.0149936	0.264502
	NA	cu|CXCR5_G344S|snp	-2.25642	0.0150244	0.264674
	SMARCA1	sp|P28370-2|SMCA1_HUMAN	1.29746	0.0151193	0.265846
	NA	cu|GFRA1_Y85N|snp	1.06109	0.0151332	0.265846
	DNASE2	sp|O00115|DNS2A_HUMAN	2.63823	0.0152548	0.267608
	LAMA5	sp|O15230|LAMA5_HUMAN	3.18548	0.0153168	0.267753
	NT5C2	sp|P49902|5NTC_HUMAN	1.54845	0.0153269	0.267753
	BACE1	sp|P56817|BACE1_HUMAN	1.54634	0.015304	0.267753
	FAM129A	sp|Q9BZQ8|NIBAN_HUMAN	3.03509	0.0153764	0.268245
	PSMA3	sp|P25788|PSA3_HUMAN	0.987949	0.0154278	0.268769
	UCHL5	sp|Q9Y5K5-2|UCHL5_HUMAN	-1.44006	0.0154573	0.268909
	NDRG2	sp|Q9UN36|NDRG2_HUMAN	-2.04284	0.0155287	0.269407
	GNAI3	sp|P08754|GNAI3_HUMAN	-0.770136	0.0155152	0.269407
	PROS1	sp|P07225|PROS_HUMAN	2.22526	0.0156499	0.27059
	TMEM2	sp|Q9UHN6|TMEM2_HUMAN	1.58979	0.0156313	0.27059
	COMMD9	sp|Q9P000|COMD9_HUMAN	1.03043	0.0156615	0.27059
	COL4A4	sp|P53420|CO4A4_HUMAN	4.09999	0.0157717	0.271006
	ZNF622	sp|Q969S3|ZN622_HUMAN	1.78837	0.0157687	0.271006
	MCRIP1	sp|C9JLW8|MCRI1_HUMAN	-1.5173	0.0157668	0.271006
	CC2D1A	sp|Q6P1N0|C2D1A_HUMAN	1.12933	0.0157332	0.271006
	MYL1	sp|P05976|MYL1_HUMAN	1.68119	0.0158516	0.271637
	TMEM9	sp|Q9P0T7|TMEM9_HUMAN	1.32135	0.015848	0.271637
	NPY	sp|P01303|NPY_HUMAN	4.66281	0.0159238	0.271989
	SLC30A3	sp|Q99726|ZNT3_HUMAN	-4.33686	0.0159293	0.271989
	BCLAF1	sp|Q9NYF8|BCLF1_HUMAN	0.999753	0.015937	0.271989
	CLIP3	sp|Q96DZ5|CLIP3_HUMAN	-1.63207	0.0161408	0.275094
	PARD6A	sp|Q9NPB6|PAR6A_HUMAN	-1.39756	0.0161898	0.275555
	BYSL	sp|Q13895|BYST_HUMAN	-1.94494	0.0162422	0.275733
	SGSM3	sp|Q96HU1|SGSM3_HUMAN	-1.70025	0.0162441	0.275733
	COL1A1	sp|P02452|CO1A1_HUMAN	8.57286	0.0164524	0.275917
	ACE	sp|P12821|ACE_HUMAN	3.26533	0.0163406	0.275917
	SATB2	sp|Q9UPW6|SATB2_HUMAN	-2.22658	0.0163943	0.275917
	TOMM34	sp|Q15785|TOM34_HUMAN	2.14463	0.0164127	0.275917
	CGNL1	sp|Q0VF96|CGNL1_HUMAN	1.73433	0.0163488	0.275917
	ZFAND2B	sp|Q8WV99|ZFN2B_HUMAN	-1.51182	0.0162874	0.275917
	KIF13A	sp|Q9H1H9-3|KI13A_HUMAN	1.32724	0.0164313	0.275917
	PRUNE2	sp|Q8WUY3|PRUN2_HUMAN	-1.26011	0.0163921	0.275917
	RGPD5	sp|Q99666|RGPD5_HUMAN	0.939039	0.0163341	0.275917
	SLC7A11	sp|Q9UPY5|XCT_HUMAN	2.49052	0.0164914	0.276204
	NA	cu|PGM2L1_N608I|snp	-5.00225	0.0165725	0.276458
	SMARCA1	sp|P28370|SMCA1_HUMAN	1.29368	0.0165308	0.276458
	LARP4	sp|Q71RC2|LARP4_HUMAN	1.19995	0.0165679	0.276458
	RAB31	sp|Q13636|RAB31_HUMAN	1.88537	0.0166263	0.276715
	TUBB6	sp|Q9BUF5|TBB6_HUMAN	-1.13027	0.0166319	0.276715
	SERPINF1	sp|P36955|PEDF_HUMAN	-2.61182	0.0166665	0.276924
	MAPK8IP2	sp|Q13387|JIP2_HUMAN	-1.11437	0.0168386	0.279415
	ITM2C	sp|Q9NQX7|ITM2C_HUMAN	1.26847	0.0169242	0.280465
	CYP2S1	sp|Q96SQ9|CP2S1_HUMAN	2.24764	0.0169895	0.280828
	KLC2	sp|Q9H0B6|KLC2_HUMAN	-1.13573	0.0169908	0.280828
	ANK1	sp|P16157-21|ANK1_HUMAN	1.94382	0.017018	0.280908
	PCDHGC5	sp|Q9Y5F6|PCDGM_HUMAN	-2.41693	0.017067	0.281302
	ARHGEF17	sp|Q96PE2|ARHGH_HUMAN	1.53766	0.0170865	0.281302
	HPGDS	sp|O60760|HPGDS_HUMAN	5.21765	0.0171243	0.281556
	CRHBP	sp|P24387|CRHBP_HUMAN	2.33681	0.0171834	0.281789
	DNAJC21	sp|Q5F1R6|DJC21_HUMAN	1.55831	0.0171734	0.281789
	NA	cu|ALDH1L1_V32F|snp	3.29396	0.0172158	0.281953
	SNTG1	sp|Q9NSN8|SNTG1_HUMAN	-2.17712	0.0172635	0.282001
	BBS7	sp|Q8IWZ6|BBS7_HUMAN	1.47553	0.0172453	0.282001
	TSC22D1	sp|Q15714|T22D1_HUMAN	-1.14723	0.0173288	0.282334
	ANKRD13D	sp|Q6ZTN6|AN13D_HUMAN	-0.810287	0.0173284	0.282334
	GCLM	sp|P48507|GSH0_HUMAN	2.10081	0.0174663	0.284206
	TNKS	sp|O95271|TNKS1_HUMAN	1.69435	0.0175511	0.285217
	COL6A2	sp|P12110-2|CO6A2_HUMAN	5.9667	0.0176548	0.285427
	MALT1	sp|Q9UDY8-2|MALT1_HUMAN	2.95363	0.0176458	0.285427
	MALT1	sp|Q9UDY8|MALT1_HUMAN	2.95363	0.0176458	0.285427
	UPF1	sp|Q92900|RENT1_HUMAN	0.627218	0.0176131	0.285427
	PLCXD2	sp|Q0VAA5|PLCX2_HUMAN	2.6251	0.0178186	0.286968
	SSSCA1	sp|O60232|SSA27_HUMAN	-1.5766	0.0178162	0.286968
	MTPAP	sp|Q9NVV4-2|PAPD1_HUMAN	-1.46344	0.0178157	0.286968
	C11orf84	sp|Q9BUA3|CK084_HUMAN	-1.79475	0.0178729	0.28725
	NA	tr|Q59GL6|Q59GL6_HUMAN	1.44376	0.0178817	0.28725
	AK1	sp|P00568|KAD1_HUMAN	1.49571	0.0179361	0.287389
	ANKRD28	sp|O15084|ANR28_HUMAN	-0.93656	0.017933	0.287389
	MGARP	sp|Q8TDB4|HUMMR_HUMAN	3.14255	0.018015	0.288285
	NA	cu|PHACTR3_P176L|snp	-7.1543	0.0180648	0.288348
	PRPF19	sp|Q9UMS4|PRP19_HUMAN	-1.05721	0.0180633	0.288348
	GARS	sp|P41250|SYG_HUMAN	0.923968	0.018155	0.289422
	ADCY5	sp|O95622|ADCY5_HUMAN	-0.746915	0.0181854	0.289539
	RSU1	sp|Q15404|RSU1_HUMAN	1.60731	0.0182387	0.29002
	KCNC1	sp|P48547-2|KCNC1_HUMAN	2.9047	0.0183297	0.2911
	AMBP	sp|P02760|AMBP_HUMAN	4.27441	0.0183985	0.291824
	INTS3	sp|Q68E01-2|INT3_HUMAN	-1.06492	0.0185407	0.293709
	NEU3	sp|Q9UQ49|NEUR3_HUMAN	-1.40193	0.0188416	0.298101
	COL1A2	sp|P08123|CO1A2_HUMAN	7.78447	0.0190424	0.298747
	DKFZp686C02220	tr|Q6N091|Q6N091_HUMAN	6.75967	0.0190789	0.298747
	CA4	sp|P22748|CAH4_HUMAN	-3.70249	0.0191843	0.298747
	BTK	sp|Q06187|BTK_HUMAN	2.47211	0.0191245	0.298747
	CDK5R2	sp|Q13319|CD5R2_HUMAN	-2.43858	0.0191877	0.298747
	ACHE	sp|P22303|ACES_HUMAN	-2.27561	0.019142	0.298747
	ANK1	sp|P16157-12|ANK1_HUMAN	1.95855	0.0190964	0.298747
	LGALS1	sp|P09382|LEG1_HUMAN	1.72836	0.0191258	0.298747
	AKAP6	sp|Q13023|AKAP6_HUMAN	-1.71759	0.018966	0.298747
	IPCEF1	sp|Q8WWN9|ICEF1_HUMAN	-1.51003	0.0192068	0.298747
	PDE4DIP	sp|Q5VU43-2|MYOME_HUMAN	1.39929	0.019215	0.298747
	ACTN4	tr|A0A0S2Z3C0|A0A0S2Z3C0_HUMAN	-1.08539	0.0189878	0.298747
	DNAJC6	sp|O75061|AUXI_HUMAN	-0.985945	0.0190287	0.298747
	DNAJC6	sp|O75061-2|AUXI_HUMAN	-0.971394	0.019031	0.298747
	FSD1L	sp|Q9BXM9|FSD1L_HUMAN	0.793262	0.0192753	0.299314
	NA	cu|RNF213_L4283I|snp	2.81819	0.0193493	0.299724
	USP4	tr|C9JNU9|C9JNU9_HUMAN	-1.22906	0.019346	0.299724
	HVCN1	sp|Q96D96|HVCN1_HUMAN	3.19228	0.0194544	0.300981
	ANK1	sp|P16157|ANK1_HUMAN	1.88591	0.0195944	0.301756
	QSOX1	sp|O00391|QSOX1_HUMAN	1.58473	0.0195863	0.301756
	EFL1	sp|Q7Z2Z2|EFL1_HUMAN	0.960973	0.0196005	0.301756
	KCTD10	sp|Q9H3F6|BACD3_HUMAN	0.865508	0.0195594	0.301756
	OSBPL3	sp|Q9H4L5-3|OSBL3_HUMAN	-1.71182	0.0197995	0.303335
	TRIM36	sp|Q9NQ86|TRI36_HUMAN	-1.70221	0.0197941	0.303335
	GUCY1A3	sp|Q02108|GCYA3_HUMAN	1.33599	0.0197952	0.303335
	ACTN4	sp|O43707|ACTN4_HUMAN	-1.03577	0.0197942	0.303335
	SLMAP	sp|Q14BN4-8|SLMAP_HUMAN	0.867398	0.0199426	0.305155
	SLC6A4	sp|P31645|SC6A4_HUMAN	-4.5964	0.0199956	0.305595
	NPNT	sp|Q6UXI9-6|NPNT_HUMAN	6.58984	0.0200618	0.306234
	ANO6	sp|Q4KMQ2|ANO6_HUMAN	2.81677	0.0201503	0.306671
	GALT	sp|P07902|GALT_HUMAN	1.7841	0.0201751	0.306671
	DPH2	sp|Q9BQC3|DPH2_HUMAN	-1.57774	0.0201679	0.306671
	LONP2	sp|Q86WA8|LONP2_HUMAN	-1.44479	0.0202123	0.306671
	CAMSAP1	sp|Q5T5Y3|CAMP1_HUMAN	-1.01968	0.0202	0.306671
	OSBPL3	sp|Q9H4L5|OSBL3_HUMAN	-1.71566	0.0202864	0.307225
	C2CD2L	sp|O14523|C2C2L_HUMAN	-1.07718	0.0202976	0.307225
	MAPK1	sp|P28482|MK01_HUMAN	1.53135	0.0203947	0.308288
	POLR3F	sp|Q9H1D9|RPC6_HUMAN	-0.955853	0.0204169	0.308288
	MT2A	sp|P02795|MT2_HUMAN	4.32614	0.020569	0.310212
	COQ8A	sp|Q8NI60|COQ8A_HUMAN	-1.67373	0.0206411	0.310927
	NPNT	sp|Q6UXI9|NPNT_HUMAN	6.95915	0.020749	0.310931
	SGK223	sp|Q86YV5|SG223_HUMAN	-2.20917	0.0207416	0.310931
	SHC3	sp|Q92529|SHC3_HUMAN	-1.79798	0.02076	0.310931
	DGKZ	sp|Q13574|DGKZ_HUMAN	-1.74326	0.0207199	0.310931
	PREPL	sp|Q4J6C6|PPCEL_HUMAN	1.42619	0.020765	0.310931
	MAST3	sp|O60307|MAST3_HUMAN	-1.49301	0.0208646	0.312051
	ICA1L	sp|Q8NDH6|ICA1L_HUMAN	-1.46756	0.0209045	0.312277
	GSTA4	sp|O15217|GSTA4_HUMAN	-2.19905	0.0211371	0.31463
	CSNK1A1	sp|P48729-3|KC1A_HUMAN	1.54949	0.0211217	0.31463
	COPG1	sp|Q9Y678|COPG1_HUMAN	0.711257	0.0210991	0.31463
	AMT	sp|P48728|GCST_HUMAN	2.45805	0.0211841	0.314957
	PRKCD	sp|Q05655|KPCD_HUMAN	-2.8227	0.0212759	0.315103
	PLCXD2	tr|A0A1B0GW80|A0A1B0GW80_HUMAN	2.77433	0.0212624	0.315103
	LMO3	sp|Q8TAP4|LMO3_HUMAN	2.25958	0.0212941	0.315103
	AGPAT1	sp|Q99943|PLCA_HUMAN	-1.37056	0.0212897	0.315103
	TIMP3	sp|P35625|TIMP3_HUMAN	6.85631	0.0213558	0.315645
	RASSF5	sp|Q8WWW0|RASF5_HUMAN	-2.18681	0.0215716	0.318459
	EIF4G1	sp|Q04637-7|IF4G1_HUMAN	-0.676844	0.0216429	0.319138
	FMOD	sp|Q06828|FMOD_HUMAN	7.01508	0.0217832	0.319531
	CES1	sp|P23141|EST1_HUMAN	5.79331	0.0217627	0.319531
	NA	cu|RBMX_S198N|snp	5.55363	0.0217986	0.319531
	RBBP7	sp|Q16576-2|RBBP7_HUMAN	1.20461	0.021822	0.319531
	VPS13B	sp|Q7Z7G8|VP13B_HUMAN	-1.17205	0.0217105	0.319531
	NA	tr|Q59GR8|Q59GR8_HUMAN	0.921237	0.0217508	0.319531
	IFT140	sp|Q96RY7|IF140_HUMAN	1.34216	0.0218626	0.319753
	F5-20	tr|A0N7I9|A0N7I9_HUMAN	6.10471	0.0219067	0.320026
	ABCA3	sp|Q99758|ABCA3_HUMAN	1.25525	0.0219355	0.320075
	CD163	sp|Q86VB7|C163A_HUMAN	4.94451	0.0219931	0.320543
	KAZN	sp|Q674X7|KAZRN_HUMAN	-1.31242	0.0220596	0.320771
	CDC42BPA	sp|Q5VT25-6|MRCKA_HUMAN	-0.819607	0.0220597	0.320771
	ATXN2L	sp|Q8WWM7|ATX2L_HUMAN	-0.837995	0.0221254	0.321354
	NA	tr|B4DUJ3|B4DUJ3_HUMAN	3.72172	0.022226	0.321443
	SYT10	sp|Q6XYQ8|SYT10_HUMAN	3.50316	0.0222005	0.321443
	MDC1	sp|Q14676|MDC1_HUMAN	-1.77704	0.0221664	0.321443
	RABL2A	sp|Q9UBK7-2|RBL2A_HUMAN	-1.50547	0.0222403	0.321443
	SMS	sp|P52788|SPSY_HUMAN	1.17169	0.0222592	0.321443
	OLFM1	sp|Q99784|NOE1_HUMAN	-2.91839	0.0223134	0.321855
	NA	cu|MSH4_A97T|snp	-1.70873	0.0223865	0.322526
	CCDC6	sp|Q16204|CCDC6_HUMAN	0.955831	0.0224112	0.322526
	CCDC177	sp|Q9NQR7|CC177_HUMAN	-1.90888	0.0224994	0.323426
	ZNF428	sp|Q96B54|ZN428_HUMAN	3.68429	0.0226103	0.323909
	ARG2	sp|P78540|ARGI2_HUMAN	3.44088	0.0225619	0.323909
	DTX3L	sp|Q8TDB6|DTX3L_HUMAN	2.99071	0.0226102	0.323909
	LTA4H	sp|P09960|LKHA4_HUMAN	1.0037	0.0226546	0.324122
	UBR7	sp|Q8N806|UBR7_HUMAN	0.995038	0.0226767	0.324122
	ETNPPL	sp|Q8TBG4|AT2L1_HUMAN	-3.40152	0.0229228	0.3269
	NCOR2	sp|Q9Y618-2|NCOR2_HUMAN	-1.60158	0.022923	0.3269
	CHRM3	sp|P20309|ACM3_HUMAN	4.0602	0.0229574	0.32702
	MAPRE3	sp|Q9UPY8-2|MARE3_HUMAN	-0.855049	0.0230024	0.32729
	NA	cu|INSR_D546E|snp	2.71561	0.0231411	0.327872
	LIMS1	sp|P48059-3|LIMS1_HUMAN	1.84118	0.0230954	0.327872
	BLVRB	sp|P30043|BLVRB_HUMAN	1.80253	0.0231323	0.327872
	TPPP	sp|O94811|TPPP_HUMAN	-1.31375	0.0231476	0.327872
	NA	sp|A6NNZ2|TBB8L_HUMAN	-1.06725	0.0232418	0.328836
	NRBP1	tr|F8W6G1|F8W6G1_HUMAN	-1.36728	0.0232905	0.329155
	NMNAT2	sp|Q9BZQ4|NMNA2_HUMAN	-1.66997	0.0233299	0.329275
	WNK2	sp|Q9Y3S1-2|WNK2_HUMAN	-0.794721	0.0233513	0.329275
	THBS1	sp|P07996|TSP1_HUMAN	2.94095	0.0233845	0.329374
	NA	cu|KRTAP4-9_R161H|snp	4.49375	0.0235855	0.331458
	MAP7D1	sp|Q3KQU3-4|MA7D1_HUMAN	-1.59587	0.023643	0.331458
	MYO1C	sp|O00159|MYO1C_HUMAN	1.38902	0.0236643	0.331458
	DPP8	sp|Q6V1X1|DPP8_HUMAN	-1.19495	0.0235785	0.331458
	INTS3	sp|Q68E01|INT3_HUMAN	-1.01835	0.0236584	0.331458
	APOA4	sp|P06727|APOA4_HUMAN	-6.4117	0.0237636	0.332245
	NA	cu|ALDH1L1_L161P|snp	3.36886	0.0238259	0.332245
	VWA7	sp|Q9Y334|VWA7_HUMAN	-3.24989	0.0238525	0.332245
	RAB3GAP2	sp|Q9H2M9|RBGPR_HUMAN	-1.2273	0.0238134	0.332245
	KBTBD6	sp|Q86V97|KBTB6_HUMAN	1.17427	0.0238489	0.332245
	MYO1C	sp|O00159-3|MYO1C_HUMAN	1.38333	0.0238895	0.332392
	PTMS	sp|P20962|PTMS_HUMAN	3.60405	0.0240511	0.332769
	PLGRKT	sp|Q9HBL7|PLRKT_HUMAN	2.76315	0.0240253	0.332769
	CACHD1	sp|Q5VU97|CAHD1_HUMAN	2.21313	0.0239587	0.332769
	TULP4	sp|Q9NRJ4|TULP4_HUMAN	-1.28016	0.0241018	0.332769
	PSMA1	sp|P25786|PSA1_HUMAN	1.27445	0.0240637	0.332769
	NFAT5	sp|O94916|NFAT5_HUMAN	1.10912	0.0240527	0.332769
	CDC42BPA	sp|Q5VT25-2|MRCKA_HUMAN	-0.80429	0.0240927	0.332769
	TSPAN7	sp|P41732|TSN7_HUMAN	-3.06048	0.024264	0.332774
	FERMT3	sp|Q86UX7|URP2_HUMAN	2.52005	0.0241523	0.332774
	HHATL	sp|Q9HCP6|HHATL_HUMAN	-2.39001	0.0241865	0.332774
	SIRPA	sp|P78324|SHPS1_HUMAN	-2.05739	0.0243139	0.332774
	PHACTR1	sp|Q9C0D0|PHAR1_HUMAN	-1.55335	0.0242061	0.332774
	UNC119B	sp|A6NIH7|U119B_HUMAN	1.32706	0.0242825	0.332774
	TLE3	sp|Q04726-3|TLE3_HUMAN	0.841414	0.0243003	0.332774
	TLE3	tr|H0YKT5|H0YKT5_HUMAN	0.841414	0.0243003	0.332774
	EPHB6	sp|O15197|EPHB6_HUMAN	-1.54275	0.0243589	0.332871
	TFCP2	sp|Q12800|TFCP2_HUMAN	-1.10176	0.0243738	0.332871
	ANXA1	sp|P04083|ANXA1_HUMAN	4.75814	0.0245339	0.334694
	GMIP	sp|Q9P107|GMIP_HUMAN	1.92578	0.0245703	0.334827
	CHKB	sp|Q9Y259|CHKB_HUMAN	1.21003	0.0246572	0.335647
	NA	cu|COL4A4_S1400P|snp	5.28214	0.0247848	0.336243
	PCDHAC2	sp|Q9Y5I4|PCDC2_HUMAN	-1.50791	0.0247542	0.336243
	KCTD1	sp|Q719H9|KCTD1_HUMAN	-1.44709	0.0248346	0.336243
	NA	cu|uc010xbj.3|ucsc	-1.44709	0.0248346	0.336243
	NCKIPSD	sp|Q9NZQ3|SPN90_HUMAN	-1.26818	0.0248094	0.336243
	DAP3	sp|P51398|RT29_HUMAN	-2.15751	0.0249394	0.336282
	FAM134A	sp|Q8NC44|F134A_HUMAN	-1.40035	0.0249383	0.336282
	SEC22B	sp|O75396|SC22B_HUMAN	0.850263	0.0249444	0.336282
	NA	tr|B4DPF6|B4DPF6_HUMAN	0.66828	0.0249038	0.336282
	FBP1	sp|P09467|F16P1_HUMAN	2.94039	0.0250249	0.337005
	COL18A1	sp|P39060-2|COIA1_HUMAN	2.46964	0.0251107	0.337438
	COL18A1	sp|P39060|COIA1_HUMAN	2.46964	0.0251107	0.337438
	BGN	sp|P21810|PGS1_HUMAN	5.56962	0.0252153	0.337662
	IFI35	sp|P80217|IN35_HUMAN	2.82618	0.025354	0.337662
	ATP1B3	sp|P54709|AT1B3_HUMAN	1.96497	0.0252225	0.337662
	PLCL2	sp|Q9UPR0|PLCL2_HUMAN	-1.7777	0.0251676	0.337662
	GBF1	sp|Q92538|GBF1_HUMAN	-1.16587	0.025352	0.337662
	HECW2	sp|Q9P2P5|HECW2_HUMAN	-1.03737	0.0252856	0.337662
	RAB3GAP1	sp|Q15042-3|RB3GP_HUMAN	-1.01766	0.0252945	0.337662
	RUFY1	sp|Q96T51|RUFY1_HUMAN	0.987627	0.0253958	0.337662
	CDC42BPA	sp|Q5VT25-3|MRCKA_HUMAN	-0.790078	0.0253867	0.337662
	CDC42BPA	sp|Q5VT25|MRCKA_HUMAN	-0.782862	0.0253632	0.337662
	MARK1	tr|A0A087X0I6|A0A087X0I6_HUMAN	-1.61029	0.0254495	0.338018
	NWD2	sp|Q9ULI1|NWD2_HUMAN	-2.52005	0.0255613	0.338761
	NA	cu|AK1_E123Q|snp	1.677	0.0255701	0.338761
	RUVBL1	sp|Q9Y265|RUVB1_HUMAN	0.939521	0.0255861	0.338761
	COL6A1	sp|P12109|CO6A1_HUMAN	5.13381	0.0258269	0.338811
	SPRED3	sp|Q2MJR0|SPRE3_HUMAN	-3.51265	0.0257175	0.338811
	NA	tr|B4E1R7|B4E1R7_HUMAN	1.89485	0.025815	0.338811
	NA	tr|B4DHU0|B4DHU0_HUMAN	-1.43153	0.0257765	0.338811
	SREK1	sp|Q8WXA9-2|SREK1_HUMAN	1.25211	0.025851	0.338811
	MAP3K10	sp|Q02779|M3K10_HUMAN	-1.16013	0.0258862	0.338811
	NRCAM	sp|Q92823-3|NRCAM_HUMAN	-1.15685	0.0257727	0.338811
	UBL7	sp|Q96S82|UBL7_HUMAN	-1.12654	0.0257558	0.338811
	NSD3	sp|Q9BZ95|NSD3_HUMAN	-1.067	0.0258715	0.338811
	PHKA2	sp|P46019|KPB2_HUMAN	1.06466	0.0258517	0.338811
	MAPRE3	sp|Q9UPY8|MARE3_HUMAN	-0.807438	0.0256931	0.338811
	HBG1	sp|P69891|HBG1_HUMAN	4.47786	0.0259916	0.339131
	ERLEC1	sp|Q96DZ1|ERLEC_HUMAN	-1.09631	0.025987	0.339131
	RAB3GAP1	sp|Q15042|RB3GP_HUMAN	-0.939082	0.0259819	0.339131
	MGAT1	sp|P26572|MGAT1_HUMAN	2.59773	0.0260649	0.339714
	SH2D5	sp|Q6ZV89|SH2D5_HUMAN	-1.54795	0.0260903	0.339714
	TXNL1	sp|O43396|TXNL1_HUMAN	0.879883	0.0261644	0.340327
	ZPR1	sp|O75312|ZPR1_HUMAN	-1.60154	0.0261975	0.340406
	GALM	sp|Q96C23|GALM_HUMAN	3.46518	0.0262644	0.340571
	CAV1	sp|Q03135|CAV1_HUMAN	2.67506	0.0262532	0.340571
	HBG2	sp|P69892|HBG2_HUMAN	4.46957	0.0262954	0.340621
	STXBP1	sp|P61764|STXB1_HUMAN	-1.76741	0.0263594	0.340958
	SLC4A3	sp|P48751|B3A3_HUMAN	1.44974	0.0263756	0.340958
	ACOT11	sp|Q8WXI4-2|ACO11_HUMAN	3.55705	0.0265091	0.34198
	RTN3	sp|O95197-7|RTN3_HUMAN	-1.23643	0.0264899	0.34198
	TUBB6	tr|K7ESM5|K7ESM5_HUMAN	-1.06843	0.0266059	0.342879
	BBS1	sp|Q8NFJ9|BBS1_HUMAN	1.30854	0.0266442	0.34302
	RASSF8	sp|Q8NHQ8|RASF8_HUMAN	2.3109	0.0266834	0.343173
	RUFY1	tr|H0YAC8|H0YAC8_HUMAN	1.08764	0.0267815	0.344084
	CPSF6	sp|Q16630-2|CPSF6_HUMAN	1.1947	0.0268129	0.344135
	DSTYK	sp|Q6XUX3|DUSTY_HUMAN	1.1727	0.026941	0.345427
	UBE2A	sp|P49459|UBE2A_HUMAN	1.49732	0.0270472	0.346436
	PEG10	tr|A0A087WX23|A0A087WX23_HUMAN	2.05079	0.0271612	0.346484
	ABCD1	sp|P33897|ABCD1_HUMAN	1.80702	0.0271044	0.346484
	STXBP1	sp|P61764-2|STXB1_HUMAN	-1.74447	0.0271303	0.346484
	KRAS	sp|P01116-2|RASK_HUMAN	-1.26367	0.0271543	0.346484
	ACOT11	sp|Q8WXI4|ACO11_HUMAN	3.59418	0.02732	0.3466
	SLC16A2	sp|P36021|MOT8_HUMAN	2.27921	0.0272147	0.3466
	COL15A1	sp|P39059|COFA1_HUMAN	2.20639	0.0274183	0.3466
	TTYH1	sp|Q9H313|TTYH1_HUMAN	-1.65666	0.027271	0.3466
	DRG1	sp|Q9Y295|DRG1_HUMAN	1.5196	0.0273697	0.3466
	LGI4	sp|Q8N135|LGI4_HUMAN	1.49216	0.0273831	0.3466
	VPS26A	sp|O75436|VP26A_HUMAN	1.25495	0.0272822	0.3466
	MAP4K3	sp|Q8IVH8|M4K3_HUMAN	-1.12101	0.0272336	0.3466
	MYH9	tr|A0A0U4BW16|A0A0U4BW16_HUMAN	1.01545	0.027408	0.3466
	EIF4G1	sp|Q04637-5|IF4G1_HUMAN	-0.637324	0.0275373	0.347756
	USP8	sp|P40818|UBP8_HUMAN	1.05364	0.0275707	0.347828
	TSPO	sp|P30536|TSPO_HUMAN	2.77875	0.0276558	0.347855
	NA	tr|Q13850|Q13850_HUMAN	2.77875	0.0276558	0.347855
	PPP1CA	sp|P62136-2|PP1A_HUMAN	-0.659074	0.0276051	0.347855
	SEMA4D	sp|Q92854|SEM4D_HUMAN	-1.47393	0.0277487	0.348674
	GEMIN4	sp|P57678|GEMI4_HUMAN	-1.60044	0.0278382	0.349275
	KCNQ2	tr|Q4VXP6|Q4VXP6_HUMAN	-1.3038	0.027852	0.349275
	NBEAL1	sp|Q6ZS30|NBEL1_HUMAN	1.78685	0.027888	0.349356
	RPS6KC1	sp|Q96S38|KS6C1_HUMAN	-0.863151	0.027914	0.349356
	NOSIP	sp|Q9Y314|NOSIP_HUMAN	1.86231	0.0280709	0.350621
	ANTXR2	sp|P58335-4|ANTR2_HUMAN	1.76865	0.0280447	0.350621
	NA	tr|Q59EB6|Q59EB6_HUMAN	3.11292	0.02818	0.351287
	PEX19	sp|P40855|PEX19_HUMAN	-0.958227	0.0281646	0.351287
	RCSD1	sp|Q6JBY9|CPZIP_HUMAN	-1.77022	0.0285397	0.355418
	ENTPD2	sp|Q9Y5L3|ENTP2_HUMAN	3.62068	0.0285994	0.355457
	IDH1	sp|O75874|IDHC_HUMAN	1.6736	0.0285749	0.355457
	NT5DC3	sp|Q86UY8|NT5D3_HUMAN	-2.75836	0.0286826	0.35614
	RNASE1	sp|P07998|RNAS1_HUMAN	-5.07715	0.0287506	0.356632
	NEXN	sp|Q0ZGT2-2|NEXN_HUMAN	3.03879	0.028805	0.356955
	NA	cu|CATSPERB_F318Y|snp	5.04104	0.0288715	0.356994
	PRKG1	sp|Q13976-2|KGP1_HUMAN	2.78333	0.0289455	0.356994
	ASRGL1	sp|Q7L266|ASGL1_HUMAN	2.0981	0.0289145	0.356994
	SHISA6	sp|Q6ZSJ9|SHSA6_HUMAN	-2.08559	0.0289204	0.356994
	EI24	sp|O14681|EI24_HUMAN	-1.65722	0.0289501	0.356994
	VIM	sp|P08670|VIME_HUMAN	3.58595	0.0290587	0.357983
	COL3A1	sp|P02461|CO3A1_HUMAN	7.40736	0.0290874	0.357986
	ANTXR2	sp|P58335|ANTR2_HUMAN	1.77302	0.0292083	0.359122
	NA	tr|B7Z2F5|B7Z2F5_HUMAN	2.01568	0.0293049	0.359957
	STOML1	sp|Q9UBI4|STML1_HUMAN	-2.13709	0.0293627	0.360316
	SLC4A3	sp|P48751-3|B3A3_HUMAN	1.4196	0.0294141	0.360596
	BBS5	sp|Q8N3I7|BBS5_HUMAN	1.66246	0.0295277	0.361294
	TPM3	sp|P06753-2|TPM3_HUMAN	0.91431	0.0295285	0.361294
	CLIC2	sp|O15247|CLIC2_HUMAN	2.01291	0.0295576	0.361298
	RPL37	sp|P61927|RL37_HUMAN	2.54404	0.0296449	0.361662
	STAU1	sp|O95793|STAU1_HUMAN	0.867231	0.0296355	0.361662
	LAMB1	sp|P07942|LAMB1_HUMAN	2.73935	0.0297073	0.361663
	EPHA2	sp|P29317|EPHA2_HUMAN	2.00823	0.0296968	0.361663
	CRY2	sp|Q49AN0|CRY2_HUMAN	-1.78143	0.02976	0.361663
	EEF1A1	sp|P68104|EF1A1_HUMAN	1.19146	0.0297523	0.361663
	NRCAM	sp|Q92823|NRCAM_HUMAN	-1.09897	0.0298094	0.361913
	PLSCR4	sp|Q9NRQ2|PLS4_HUMAN	2.86433	0.0299867	0.363715
	TRPM4	sp|Q8TD43|TRPM4_HUMAN	2.40212	0.0301387	0.364154
	RPGR	sp|Q92834|RPGR_HUMAN	-1.69921	0.0300766	0.364154
	NFASC	sp|O94856|NFASC_HUMAN	-1.36703	0.0301149	0.364154
	PLXDC1	sp|Q8IUK5|PLDX1_HUMAN	-1.30482	0.0301188	0.364154
	PMF1	sp|Q6P1K2|PMF1_HUMAN	2.29442	0.0302012	0.364308
	LIN7C	sp|Q9NUP9|LIN7C_HUMAN	1.09991	0.0302093	0.364308
	CRH	sp|P06850|CRF_HUMAN	-4.10012	0.0302417	0.364349
	NA	tr|Q9UL88|Q9UL88_HUMAN	3.53259	0.0303662	0.365499
	PRODH	sp|O43272|PROD_HUMAN	-2.41111	0.030543	0.366924
	TNS3	sp|Q68CZ2|TENS3_HUMAN	2.14776	0.0305381	0.366924
	NACC2	sp|Q96BF6|NACC2_HUMAN	1.70623	0.0306337	0.367313
	SPECC1L	sp|Q69YQ0|CYTSA_HUMAN	0.934252	0.0306134	0.367313
	CYP7B1	sp|O75881|CP7B1_HUMAN	-2.22302	0.0308182	0.368121
	VSTM2B	sp|A6NLU5|VTM2B_HUMAN	-1.37215	0.0307972	0.368121
	PPIP5K2	tr|H0Y9S9|H0Y9S9_HUMAN	-1.31512	0.0307591	0.368121
	ARHGEF6	sp|Q15052|ARHG6_HUMAN	1.26437	0.0307873	0.368121
	CTH	sp|P32929|CGL_HUMAN	-1.90519	0.0309445	0.368929
	SRA1	sp|Q9HD15|SRA1_HUMAN	-1.4155	0.0309242	0.368929
	ZNF830	sp|Q96NB3|ZN830_HUMAN	2.01127	0.0310122	0.369036
	PDP1	sp|Q9P0J1|PDP1_HUMAN	-1.31595	0.030999	0.369036
	KCNC2	sp|Q96PR1|KCNC2_HUMAN	2.48294	0.031246	0.370417
	ZNHIT6	sp|Q9NWK9|BCD1_HUMAN	2.29347	0.031229	0.370417
	ISLR2	sp|Q6UXK2|ISLR2_HUMAN	1.83453	0.0312007	0.370417
	DDX25	sp|Q9UHL0|DDX25_HUMAN	-1.34716	0.0311724	0.370417
	TECPR2	sp|O15040|TCPR2_HUMAN	-1.55206	0.0313241	0.370652
	DTNB	sp|O60941-2|DTNB_HUMAN	1.17907	0.0313543	0.370652
	DARS	sp|P14868|SYDC_HUMAN	0.701834	0.0313391	0.370652
	NRM	sp|Q8IXM6|NRM_HUMAN	1.95539	0.0314014	0.370861
	NA	cu|AKR1C3_P180S|snp	3.03794	0.0316222	0.372362
	N4BP3	sp|O15049|N4BP3_HUMAN	-2.06062	0.0316469	0.372362
	IRGQ	sp|Q8WZA9|IRGQ_HUMAN	-1.59215	0.0315703	0.372362
	ME1	sp|P48163|MAOX_HUMAN	1.0358	0.0316456	0.372362
	NA	cu|HEATR5A_I1460L|snp	10.0365	0.0316788	0.372389
	PYGL	sp|P06737|PYGL_HUMAN	1.95458	0.0317785	0.372863
	VCP	sp|P55072|TERA_HUMAN	0.693735	0.0317732	0.372863
	ASAP1	sp|Q9ULH1|ASAP1_HUMAN	-1.36043	0.0318764	0.373316
	STAU1	sp|O95793-3|STAU1_HUMAN	0.876561	0.0318482	0.373316
	AVEN	sp|Q9NQS1|AVEN_HUMAN	1.42612	0.0319643	0.373896
	PRRC1	sp|Q96M27|PRRC1_HUMAN	0.95948	0.0319854	0.373896
	KIRREL3	sp|Q8IZU9|KIRR3_HUMAN	-1.92583	0.0320233	0.373908
	NFASC	sp|O94856-11|NFASC_HUMAN	-1.37119	0.0320459	0.373908
	NEK6	sp|Q9HC98|NEK6_HUMAN	2.70321	0.0321751	0.37424
	SNX19	sp|Q92543|SNX19_HUMAN	-1.4892	0.0321149	0.37424
	MAP4K3	sp|Q8IVH8-3|M4K3_HUMAN	-1.09749	0.0321933	0.37424
	NRCAM	sp|Q92823-2|NRCAM_HUMAN	-1.0877	0.0321663	0.37424
	HECTD4	sp|Q9Y4D8-5|HECD4_HUMAN	-0.628325	0.0322439	0.374482
	UNK	sp|Q9C0B0|UNK_HUMAN	-0.924374	0.0323089	0.374891
	KCNH3	sp|Q9ULD8|KCNH3_HUMAN	-1.60002	0.032345	0.374963
	NA	tr|A2J1N6|A2J1N6_HUMAN	4.17258	0.0324142	0.37542
	MUM1	sp|Q2TAK8|MUM1_HUMAN	-2.78597	0.0324886	0.37559
	NFAT5	sp|O94916-4|NFAT5_HUMAN	1.06543	0.0324723	0.37559
	ITGA6	sp|P23229|ITA6_HUMAN	2.38254	0.0325253	0.375669
	EDARADD	tr|L0R849|L0R849_HUMAN	1.51378	0.032605	0.375899
	DDX17	sp|Q92841|DDX17_HUMAN	0.907919	0.0325779	0.375899
	LY6H	sp|O94772|LY6H_HUMAN	-2.35744	0.0326351	0.375901
	GRAMD1C	sp|Q8IYS0|GRM1C_HUMAN	1.66545	0.0327134	0.376459
	SIRPA	sp|P78324-2|SHPS1_HUMAN	-2.01113	0.0328508	0.377695
	RAI1	sp|Q7Z5J4|RAI1_HUMAN	-1.28049	0.0329867	0.378911
	TNS1	tr|E7ERH1|E7ERH1_HUMAN	1.66623	0.0330637	0.379448
	CFD	sp|P00746|CFAD_HUMAN	3.01783	0.033205	0.379623
	AS3MT	sp|Q9HBK9|AS3MT_HUMAN	2.35556	0.033336	0.379623
	SLC7A6OS	sp|Q96CW6|S7A6O_HUMAN	2.15234	0.0332355	0.379623
	ETHE1	sp|O95571|ETHE1_HUMAN	1.62648	0.0333601	0.379623
	DHX15	sp|O43143|DHX15_HUMAN	1.1139	0.0331757	0.379623
	SEMA4D	sp|Q92854-2|SEM4D_HUMAN	-1.0806	0.0331855	0.379623
	USP8	sp|P40818-2|UBP8_HUMAN	1.03038	0.0333155	0.379623
	MTHFD1	sp|P11586|C1TC_HUMAN	1.00964	0.0333356	0.379623
	MYH9	sp|P35579|MYH9_HUMAN	0.960543	0.0331824	0.379623
	MDN1	sp|Q9NU22|MDN1_HUMAN	0.70119	0.0333807	0.379623
	NGEF	sp|Q8N5V2|NGEF_HUMAN	-2.05462	0.0334514	0.379739
	SALL2	sp|Q9Y467|SALL2_HUMAN	2.02071	0.0334468	0.379739
	ARHGAP30	sp|Q7Z6I6|RHG30_HUMAN	2.1552	0.0335108	0.379943
	MAN2A2	sp|P49641|MA2A2_HUMAN	0.842583	0.0335297	0.379943
	NA	tr|A0A0X9TD47|A0A0X9TD47_HUMAN	5.80276	0.033638	0.380143
	SLC38A2	sp|Q96QD8|S38A2_HUMAN	5.61302	0.0336092	0.380143
	PRKG1	sp|Q13976|KGP1_HUMAN	2.71613	0.0336001	0.380143
	LARP1B	sp|Q659C4|LAR1B_HUMAN	-1.15222	0.0337101	0.380373
	SRRT	sp|Q9BXP5-3|SRRT_HUMAN	0.9418	0.0337188	0.380373
	KAZN	tr|A0A1B0GWK2|A0A1B0GWK2_HUMAN	-1.1406	0.0338224	0.381199
	DZIP3	sp|Q86Y13|DZIP3_HUMAN	-2.34291	0.0338973	0.381701
	RASD1	sp|Q9Y272|RASD1_HUMAN	2.57536	0.0340049	0.3822
	FAM13C	sp|Q8NE31|FA13C_HUMAN	-1.50482	0.0339997	0.3822
	GTPBP1	sp|O00178|GTPB1_HUMAN	-1.35059	0.0340327	0.3822
	OPCML	sp|Q14982|OPCM_HUMAN	-1.55913	0.0340636	0.382206
	NA	cu|CHRNA3_R37P|snp	5.04851	0.0343017	0.383691
	MT3	sp|P25713|MT3_HUMAN	-2.5035	0.0344175	0.383691
	NCAM1	tr|A0A087WVD0|A0A087WVD0_HUMAN	-2.04684	0.0342729	0.383691
	MTAP	tr|B4DUC8|B4DUC8_HUMAN	1.42513	0.0343733	0.383691
	FBXW9	sp|Q5XUX1-3|FBXW9_HUMAN	-1.22682	0.0344401	0.383691
	MAP2K7	sp|O14733|MP2K7_HUMAN	-0.94826	0.0344187	0.383691
	EIF4G1	sp|Q04637|IF4G1_HUMAN	-0.622468	0.0343948	0.383691
	EIF4G1	sp|Q04637-9|IF4G1_HUMAN	-0.621116	0.0342754	0.383691
	LRTM2	sp|Q8N967|LRTM2_HUMAN	-2.8292	0.0345349	0.384067
	NA	tr|B3KYA3|B3KYA3_HUMAN	1.12962	0.0345183	0.384067
	STAT1	sp|P42224|STAT1_HUMAN	-1.58234	0.0346148	0.384616
	HERC3	sp|Q15034|HERC3_HUMAN	-3.36614	0.0346912	0.384706
	F11R	sp|Q9Y624|JAM1_HUMAN	2.37789	0.0346598	0.384706
	RAB36	sp|O95755|RAB36_HUMAN	-2.3203	0.0347586	0.384706
	MAP7D1	sp|Q3KQU3|MA7D1_HUMAN	-1.52521	0.0347759	0.384706
	PPP1CA	sp|P62136|PP1A_HUMAN	-0.599429	0.0347704	0.384706
	RBBP4	sp|Q09028|RBBP4_HUMAN	0.990022	0.0348524	0.385214
	HSD11B1L	sp|Q7Z5J1-2|DHI1L_HUMAN	-2.38386	0.0348995	0.385396
	CD46	sp|P15529-16|MCP_HUMAN	1.63575	0.0350251	0.386444
	TSC22D4	tr|H7BZ77|H7BZ77_HUMAN	-2.03865	0.0351849	0.387867
	CKAP4	sp|Q07065|CKAP4_HUMAN	-1.17907	0.0353129	0.388937
	FGFR3	sp|P22607|FGFR3_HUMAN	-1.62166	0.0354172	0.389404
	VAV2	sp|P52735-3|VAV2_HUMAN	1.33563	0.0353992	0.389404
	ALPL	sp|P05186|PPBT_HUMAN	-3.07104	0.0356025	0.390029
	NA	tr|B4DII6|B4DII6_HUMAN	1.91891	0.0356112	0.390029
	MCTP1	sp|Q6DN14|MCTP1_HUMAN	-1.51749	0.0355577	0.390029
	RTN3	sp|O95197|RTN3_HUMAN	-1.33131	0.0355466	0.390029
	AAK1	sp|Q2M2I8|AAK1_HUMAN	-1.15095	0.0356292	0.390029
	NA	cu|PNO1_R11G|snp	1.67849	0.0357159	0.390639
	PENK	sp|P01210|PENK_HUMAN	3.70288	0.0358533	0.391135
	L3MBTL2	sp|Q969R5|LMBL2_HUMAN	2.60764	0.0360722	0.391135
	NA	tr|B3KR51|B3KR51_HUMAN	-1.90249	0.035831	0.391135
	NA	tr|B4DM05|B4DM05_HUMAN	1.68584	0.0360066	0.391135
	DNAJC12	sp|Q9UKB3|DJC12_HUMAN	1.5821	0.0360493	0.391135
	TNS1	tr|A1L0S7|A1L0S7_HUMAN	1.53436	0.0359228	0.391135
	SRA1	tr|B3KNT3|B3KNT3_HUMAN	-1.34531	0.0360479	0.391135
	VAV2	sp|P52735-2|VAV2_HUMAN	1.332	0.0359554	0.391135
	NA	cu|uc004alz.3|ucsc	-1.07641	0.0359205	0.391135
	PSMB6	sp|P28072|PSB6_HUMAN	0.956388	0.0360673	0.391135
	TNS1	sp|Q9HBL0|TENS1_HUMAN	1.52954	0.0361488	0.391628
	NA	tr|A0A1B0GUH1|A0A1B0GUH1_HUMAN	2.08412	0.0362752	0.39224
	SIK3	tr|H0Y4E8|H0Y4E8_HUMAN	-1.33407	0.0363231	0.39224
	TTBK1	sp|Q5TCY1|TTBK1_HUMAN	-1.2071	0.0363301	0.39224
	ROCK2	sp|O75116|ROCK2_HUMAN	-0.91813	0.0362975	0.39224
	FBXL2	sp|Q9UKC9|FBXL2_HUMAN	-1.75262	0.0363911	0.392562
	ZNF362	sp|Q5T0B9|ZN362_HUMAN	-2.05168	0.0365343	0.392939
	ZSCAN18	sp|Q8TBC5-2|ZSC18_HUMAN	-2.01652	0.0364995	0.392939
	MMGT1	sp|Q8N4V1|MMGT1_HUMAN	1.36437	0.036551	0.392939
	DTNB	sp|O60941|DTNB_HUMAN	1.15388	0.0365345	0.392939
	SLC4A10	sp|Q6U841-2|S4A10_HUMAN	-3.399	0.0369035	0.39504
	C8A	sp|P07357|CO8A_HUMAN	2.86562	0.0367967	0.39504
	TNPO1	sp|Q92973|TNPO1_HUMAN	0.958389	0.0368533	0.39504
	SNX14	sp|Q9Y5W7|SNX14_HUMAN	-0.876477	0.0368863	0.39504
	WNK2	sp|Q9Y3S1|WNK2_HUMAN	-0.76144	0.0368346	0.39504
	TMEM177	sp|Q53S58|TM177_HUMAN	-2.13581	0.0369887	0.395188
	PRMT8	sp|Q9NR22|ANM8_HUMAN	-1.86869	0.0371016	0.395188
	GPX1	sp|P07203|GPX1_HUMAN	1.36787	0.0371058	0.395188
	PHKB	sp|Q93100|KPBB_HUMAN	1.21584	0.0369763	0.395188
	PLOD1	sp|Q02809|PLOD1_HUMAN	1.21251	0.037105	0.395188
	EVI5	sp|O60447-2|EVI5_HUMAN	-0.980543	0.0370424	0.395188
	SLC7A8	sp|Q9UHI5|LAT2_HUMAN	-2.02779	0.0372379	0.395256
	MDGA1	sp|Q8NFP4|MDGA1_HUMAN	1.60599	0.0372036	0.395256
	ADK	sp|P55263|ADK_HUMAN	1.33404	0.0371777	0.395256
	SIK3	sp|Q9Y2K2-4|SIK3_HUMAN	-1.31289	0.0372351	0.395256
	NA	cu|GPSM2_T457M|snp	2.19428	0.037279	0.395358
	ATP11C	sp|Q8NB49|AT11C_HUMAN	1.84205	0.0374315	0.396642
	VPS41	sp|P49754|VPS41_HUMAN	0.809746	0.0374651	0.396663
	CRMP1	sp|Q14194-2|DPYL1_HUMAN	-0.857714	0.0375316	0.397033
	BECN1	sp|Q14457|BECN1_HUMAN	-0.762118	0.0375699	0.397104
	VSIG4	sp|Q9Y279|VSIG4_HUMAN	5.08303	0.0376434	0.39747
	ADI1	sp|Q9BV57|MTND_HUMAN	-2.64518	0.0377625	0.39747
	ITGA6	sp|P23229-2|ITA6_HUMAN	2.37708	0.0377082	0.39747
	HPCAL1	sp|P37235|HPCL1_HUMAN	-1.94582	0.0377305	0.39747
	NCDN	sp|Q9UBB6|NCDN_HUMAN	0.993421	0.0377493	0.39747
	RET	sp|P07949|RET_HUMAN	2.71334	0.037795	0.39748
	AP1AR	sp|Q63HQ0|AP1AR_HUMAN	1.42626	0.0378898	0.398143
	AMD1	sp|P17707|DCAM_HUMAN	4.44347	0.0379427	0.398367
	ABCB4	sp|P21439|MDR3_HUMAN	1.856	0.0380147	0.398636
	HEXIM1	sp|O94992|HEXI1_HUMAN	1.55075	0.0380317	0.398636
	BRD2	sp|P25440|BRD2_HUMAN	1.91126	0.0381798	0.399855
	SLTM	tr|H0YLW7|H0YLW7_HUMAN	2.54784	0.0382824	0.400027
	RECK	sp|O95980|RECK_HUMAN	1.58241	0.0383234	0.400027
	SIPA1L2	sp|Q9P2F8|SI1L2_HUMAN	-1.21873	0.0383212	0.400027
	EIF2A	sp|Q9BY44|EIF2A_HUMAN	0.947088	0.0383099	0.400027
	RASAL1	sp|O95294|RASL1_HUMAN	-2.70066	0.0383742	0.400224
	PHF21B	sp|Q96EK2|PF21B_HUMAN	4.96852	0.0384191	0.400361
	RIOK3	sp|O14730|RIOK3_HUMAN	-2.36314	0.0386657	0.401456
	NA	tr|B4DZC6|B4DZC6_HUMAN	2.22403	0.0386556	0.401456
	BRD9	sp|Q9H8M2|BRD9_HUMAN	-2.02457	0.0386838	0.401456
	PHKB	sp|Q93100-3|KPBB_HUMAN	1.16607	0.0386219	0.401456
	CISD2	sp|Q8N5K1|CISD2_HUMAN	1.05172	0.0386473	0.401456
	VAV3	sp|Q9UKW4|VAV3_HUMAN	2.2377	0.0387979	0.401984
	PAXBP1	sp|Q9Y5B6|PAXB1_HUMAN	1.36389	0.0387986	0.401984
	STK33	sp|Q9BYT3|STK33_HUMAN	2.34682	0.0389974	0.40338
	APAF1	sp|O14727|APAF_HUMAN	1.56246	0.0389868	0.40338
	DDX51	sp|Q8N8A6|DDX51_HUMAN	-1.99554	0.0390609	0.403704
	MYL3	sp|P08590|MYL3_HUMAN	1.44437	0.0391973	0.404782
	CCDC113	sp|Q9H0I3|CC113_HUMAN	5.68554	0.0393166	0.405347
	ITGA1	sp|P56199|ITA1_HUMAN	2.05511	0.0392872	0.405347
	NA	tr|B4E171|B4E171_HUMAN	-2.93093	0.0394396	0.406192
	UBE4B	sp|O95155|UBE4B_HUMAN	-1.05417	0.0394631	0.406192
	CRLF1	sp|O75462|CRLF1_HUMAN	4.99648	0.0396303	0.406292
	NA	cu|LAMA1_A1352T|snp	3.46344	0.0395333	0.406292
	CYR61	sp|O00622|CYR61_HUMAN	3.04565	0.0396652	0.406292
	NA	tr|H7C0S8|H7C0S8_HUMAN	2.93386	0.0396444	0.406292
	FGFR3	sp|P22607-3|FGFR3_HUMAN	-1.50236	0.0396666	0.406292
	PLEKHA1	sp|Q9HB21-2|PKHA1_HUMAN	-0.917509	0.039567	0.406292
	ABHD14B	sp|Q96IU4|ABHEB_HUMAN	1.92643	0.039801	0.407337
	ITPKB	sp|P27987|IP3KB_HUMAN	2.61569	0.0398886	0.407656
	PEX12	sp|O00623|PEX12_HUMAN	1.53328	0.0399619	0.407656
	PPP1R37	sp|O75864|PPR37_HUMAN	-1.42056	0.0399459	0.407656
	ADCY6	sp|O43306|ADCY6_HUMAN	-0.820532	0.0398991	0.407656
	KCNC2	sp|Q96PR1-3|KCNC2_HUMAN	2.57585	0.0400838	0.408222
	MACF1	tr|H0YD69|H0YD69_HUMAN	1.16505	0.040059	0.408222
	SSH2	sp|Q76I76|SSH2_HUMAN	-0.845657	0.0401147	0.408222
	CD47	sp|Q08722|CD47_HUMAN	-1.44346	0.0401722	0.408477
	JMY	sp|Q8N9B5|JMY_HUMAN	-1.08399	0.0402342	0.408777
	TMEM43	sp|Q9BTV4|TMM43_HUMAN	1.1572	0.0403074	0.40919
	OLFML1	sp|Q6UWY5|OLFL1_HUMAN	5.25065	0.0404294	0.409658
	TNFSF13	sp|O75888|TNF13_HUMAN	3.87248	0.0405164	0.409658
	NA	cu|ZNRF4_S14N|snp	3.1103	0.0404658	0.409658
	NA	tr|B7Z2S3|B7Z2S3_HUMAN	-2.37741	0.0404737	0.409658
	GGA3	sp|Q9NZ52|GGA3_HUMAN	-1.12127	0.0405002	0.409658
	RASAL1	sp|O95294-3|RASL1_HUMAN	-2.68109	0.0405643	0.40968
	PHF24	sp|Q9UPV7|PHF24_HUMAN	-1.88633	0.0405836	0.40968
	COL4A5	sp|P29400|CO4A5_HUMAN	2.66288	0.0406581	0.409842
	SECISBP2	sp|Q96T21|SEBP2_HUMAN	-1.74785	0.0406649	0.409842
	AMT	tr|A0A1B0GUU7|A0A1B0GUU7_HUMAN	2.82147	0.0408636	0.409874
	MYH11	sp|P35749|MYH11_HUMAN	2.79249	0.0407762	0.409874
	NID1	sp|P14543|NID1_HUMAN	1.85515	0.0408358	0.409874
	NUMBL	sp|Q9Y6R0|NUMBL_HUMAN	-1.57843	0.040773	0.409874
	IL1RAPL1	sp|Q9NZN1|IRPL1_HUMAN	-0.992032	0.0408268	0.409874
	RAPGEF1	sp|Q13905|RPGF1_HUMAN	-0.688397	0.0407805	0.409874
	CAPN2	sp|P17655|CAN2_HUMAN	1.71012	0.0409141	0.410054
	FXR2	sp|P51116|FXR2_HUMAN	-0.740112	0.040973	0.410318
	EIF3B	sp|P55884|EIF3B_HUMAN	0.731827	0.041074	0.411001
	CRIP1	sp|P50238|CRIP1_HUMAN	5.10145	0.0413004	0.412436
	SLC43A3	sp|Q8NBI5|S43A3_HUMAN	2.87227	0.041297	0.412436
	NA	cu|B4GALNT3_A516V|snp	-2.32383	0.0413486	0.412436
	PEG10	sp|Q86TG7|PEG10_HUMAN	2.07786	0.0413444	0.412436
	WDR55	sp|Q9H6Y2|WDR55_HUMAN	-1.80357	0.0414576	0.413196
	FADS2	sp|O95864|FADS2_HUMAN	-3.66722	0.0415868	0.414156
	RTN4RL2	sp|Q86UN3|R4RL2_HUMAN	-1.47737	0.0416849	0.414466
	NFASC	sp|O94856-10|NFASC_HUMAN	-1.39329	0.0416692	0.414466
	NA	tr|I1SRC5|I1SRC5_HUMAN	-0.921859	0.0417168	0.414466
	DDX3X	sp|O00571|DDX3X_HUMAN	0.725147	0.0417501	0.414469
	CHD1L	sp|Q86WJ1|CHD1L_HUMAN	-3.80734	0.0418463	0.414486
	MYH11	sp|P35749-3|MYH11_HUMAN	2.77596	0.0418506	0.414486
	SLC23A2	sp|Q9UGH3|S23A2_HUMAN	2.01661	0.0418401	0.414486
	SIK3	sp|Q9Y2K2|SIK3_HUMAN	-1.29892	0.041914	0.414706
	EIF3H	sp|O15372|EIF3H_HUMAN	0.800717	0.0419388	0.414706
	DDX20	sp|Q9UHI6|DDX20_HUMAN	-1.41757	0.0419774	0.414761
	UBQLN2	sp|Q9UHD9|UBQL2_HUMAN	-0.785813	0.0420991	0.415638
	FAM135A	sp|Q9P2D6|F135A_HUMAN	1.51433	0.0422265	0.416242
	UBE2Q2	sp|Q8WVN8|UB2Q2_HUMAN	-0.893898	0.0422151	0.416242
	BOLA2	sp|Q9H3K6|BOLA2_HUMAN	1.5878	0.0424167	0.417508
	TMEM41A	sp|Q96HV5|TM41A_HUMAN	0.951049	0.0424213	0.417508
	MYH11	sp|P35749-2|MYH11_HUMAN	2.76817	0.0425556	0.418175
	B3GAT3	sp|O94766|B3GA3_HUMAN	1.20347	0.042527	0.418175
	FGGY	sp|Q96C11|FGGY_HUMAN	1.90827	0.0425934	0.41822
	SLC4A10	sp|Q6U841|S4A10_HUMAN	-3.34429	0.0426393	0.418319
	CPSF6	sp|Q16630|CPSF6_HUMAN	1.10717	0.0427033	0.418319
	KIAA1211	sp|Q6ZU35|K1211_HUMAN	0.958275	0.0426998	0.418319
	PRPF38B	sp|Q5VTL8|PR38B_HUMAN	1.67904	0.0428137	0.419074
	MED29	sp|Q9NX70|MED29_HUMAN	-1.96175	0.042911	0.4197
	UBE3C	sp|Q15386|UBE3C_HUMAN	0.709097	0.0429954	0.420199
	CLIC1	sp|O00299|CLIC1_HUMAN	3.12241	0.0430581	0.420485
	EPB41L2	tr|Q9H1C6|Q9H1C6_HUMAN	1.34134	0.0431564	0.421118
	DDB2	sp|Q92466|DDB2_HUMAN	2.91328	0.043221	0.421421
	GAP43	sp|P17677|NEUM_HUMAN	-2.07554	0.0432846	0.421715
	ADH5	sp|P11766|ADHX_HUMAN	1.60176	0.0435961	0.423808
	ARPC5	sp|O15511|ARPC5_HUMAN	1.22334	0.0436005	0.423808
	TNIK	sp|Q9UKE5-4|TNIK_HUMAN	-1.16384	0.0435758	0.423808
	CYR61	tr|Q9UID7|Q9UID7_HUMAN	3.28781	0.043709	0.424534
	DYNC2H1	sp|Q8NCM8|DYHC2_HUMAN	1.05454	0.0437642	0.424742
	JAKMIP2	sp|Q96AA8|JKIP2_HUMAN	-1.21927	0.0438008	0.42477
	DDX60	sp|Q8IY21|DDX60_HUMAN	-2.32647	0.043874	0.425152
	LYRM9	sp|A8MSI8|LYRM9_HUMAN	-2.94341	0.0440887	0.426575
	CCNY	sp|Q8ND76|CCNY_HUMAN	-0.994354	0.0440677	0.426575
	NAV3	sp|Q8IVL0|NAV3_HUMAN	-1.30891	0.0441471	0.426811
	TAOK2	sp|Q9UL54|TAOK2_HUMAN	-0.959679	0.0442788	0.427428
	RASA1	sp|P20936|RASA1_HUMAN	-0.765351	0.0442486	0.427428
	EMD	sp|P50402|EMD_HUMAN	-0.89503	0.0443605	0.427888
	NEXN	sp|Q0ZGT2|NEXN_HUMAN	2.88948	0.0443967	0.427909
	SMG5	sp|Q9UPR3|SMG5_HUMAN	-0.757468	0.0444431	0.428029
	POMP	sp|Q9Y244|POMP_HUMAN	2.05164	0.0446259	0.429461
	TOX4	sp|O94842|TOX4_HUMAN	1.73082	0.0446752	0.429606
	JCHAIN	sp|P01591|IGJ_HUMAN	6.53835	0.0448003	0.429726
	AEBP1	sp|Q8IUX7|AEBP1_HUMAN	3.10277	0.0448243	0.429726
	SWAP70	sp|Q9UH65|SWP70_HUMAN	1.42442	0.0447323	0.429726
	SPRYD3	sp|Q8NCJ5|SPRY3_HUMAN	-1.05146	0.0447618	0.429726
	OPTN	sp|Q96CV9-2|OPTN_HUMAN	-1.50724	0.044862	0.42976
	SCGN	sp|O76038|SEGN_HUMAN	2.63857	0.0449049	0.429843
	MASP1	sp|P48740|MASP1_HUMAN	2.11646	0.0450438	0.430845
	PATJ	sp|Q8NI35|INADL_HUMAN	2.6003	0.0451077	0.431128
	EEA1	sp|Q15075|EEA1_HUMAN	-0.73924	0.0451821	0.431512
	BASP1	sp|P80723|BASP1_HUMAN	-1.84793	0.0452174	0.43152
	ATP8A1	sp|Q9Y2Q0|AT8A1_HUMAN	1.80832	0.0452823	0.431812
	KPNA2	sp|P52292|IMA1_HUMAN	1.7678	0.0453489	0.432051
	KIAA1191	sp|Q96A73|P33MX_HUMAN	-1.23327	0.045376	0.432051
	EVI5	sp|O60447|EVI5_HUMAN	-0.903612	0.0455101	0.433
	NA	cu|EIF2S3_K125R|snp	8.66967	0.0456159	0.433306
	GMPPB	sp|Q9Y5P6|GMPPB_HUMAN	1.12321	0.0456456	0.433306
	TNS2	sp|Q63HR2|TNS2_HUMAN	1.02921	0.0455823	0.433306
	COL4A1	sp|P02462|CO4A1_HUMAN	3.04589	0.0456964	0.433461
	OGFOD1	sp|Q8N543|OGFD1_HUMAN	-2.31836	0.0461886	0.437799
	COL14A1	sp|Q05707|COEA1_HUMAN	3.78889	0.0463806	0.438299
	NA	cu|PLGRKT_M22T|snp	2.79934	0.046375	0.438299
	OCLN	sp|Q16625|OCLN_HUMAN	1.69734	0.0463436	0.438299
	PTGR2	sp|Q8N8N7|PTGR2_HUMAN	1.40205	0.0463807	0.438299
	TMEM151B	sp|Q8IW70|T151B_HUMAN	1.57132	0.0464171	0.438314
	EIF4A3	sp|P38919|IF4A3_HUMAN	0.907936	0.0465826	0.439547
	HSPA14	sp|Q0VDF9|HSP7E_HUMAN	0.823811	0.04665	0.439853
	CD34	sp|P28906|CD34_HUMAN	2.34387	0.0468239	0.441162
	IGHM	tr|A2N7P4|A2N7P4_HUMAN	5.60113	0.0472808	0.441424
	CIRBP	sp|Q14011|CIRBP_HUMAN	-3.32457	0.0477123	0.441424
	METTL7B	sp|Q6UX53|MET7B_HUMAN	2.91962	0.0473724	0.441424
	EEF2K	sp|O00418|EF2K_HUMAN	2.69534	0.0473813	0.441424
	GRIP2	sp|Q9C0E4|GRIP2_HUMAN	2.51906	0.0470433	0.441424
	TRPM3	sp|Q9HCF6|TRPM3_HUMAN	1.80978	0.0470796	0.441424
	ATP8A1	sp|Q9Y2Q0-2|AT8A1_HUMAN	1.7885	0.0471773	0.441424
	CD46	sp|P15529-10|MCP_HUMAN	1.71273	0.0476351	0.441424
	CD46	sp|P15529|MCP_HUMAN	1.71273	0.0476351	0.441424
	PDIA5	sp|Q14554|PDIA5_HUMAN	1.66072	0.047542	0.441424
	FAM89B	sp|Q8N5H3|FA89B_HUMAN	-1.63825	0.0470776	0.441424
	GALNT1	sp|Q10472|GALT1_HUMAN	1.48203	0.04756	0.441424
	PAPOLA	sp|P51003|PAPOA_HUMAN	1.45191	0.0470783	0.441424
	SCN9A	sp|Q15858|SCN9A_HUMAN	-1.43982	0.0477291	0.441424
	AATK	sp|Q6ZMQ8|LMTK1_HUMAN	-1.43781	0.0472533	0.441424
	SWAP70	tr|B3KUB9|B3KUB9_HUMAN	1.4131	0.0475734	0.441424
	AKT1S1	sp|Q96B36|AKTS1_HUMAN	-1.34806	0.0473719	0.441424
	KCNH5	sp|Q8NCM2|KCNH5_HUMAN	-1.32541	0.0476725	0.441424
	PLEKHA1	sp|Q9HB21|PKHA1_HUMAN	-1.12923	0.0472777	0.441424
	RTN4	sp|Q9NQC3-3|RTN4_HUMAN	-1.04185	0.0475009	0.441424
	PLEKHA1	tr|Q5RGS4|Q5RGS4_HUMAN	-0.885381	0.04762	0.441424
	CRMP1	sp|Q14194|DPYL1_HUMAN	-0.830937	0.0470154	0.441424
	SNX13	sp|Q9Y5W8|SNX13_HUMAN	-0.768181	0.0475266	0.441424
	CARM1	sp|Q86X55|CARM1_HUMAN	-0.645121	0.0476326	0.441424
	BABAM1	sp|Q9NWV8|BABA1_HUMAN	-0.593721	0.0471456	0.441424
	TMEM30A	sp|Q9NV96-3|CC50A_HUMAN	1.70832	0.047826	0.441671
	EFCAB7	sp|A8K855|EFCB7_HUMAN	1.37863	0.0477996	0.441671
	RAPGEF2	tr|H0Y905|H0Y905_HUMAN	-1.13784	0.0479365	0.442366
	HLA-DRA	sp|P01903|DRA_HUMAN	3.35241	0.047977	0.442416
	NA	cu|MRPL40_R129H|snp	4.28745	0.0482956	0.443727
	NA	cu|TTN_D3747G|snp	-2.85903	0.048268	0.443727
	ENTPD6	tr|Q5QPJ7|Q5QPJ7_HUMAN	-2.31213	0.0481959	0.443727
	ATP8A1	sp|Q9Y2Q0-3|AT8A1_HUMAN	1.72752	0.048256	0.443727
	EIF3C	sp|Q99613|EIF3C_HUMAN	0.56917	0.0481596	0.443727
	FHOD3	sp|Q2V2M9-2|FHOD3_HUMAN	1.83396	0.0483704	0.444089
	GOLGA8M	sp|H3BSY2|GOG8M_HUMAN	3.61943	0.0484828	0.444797
	COL4A2	sp|P08572|CO4A2_HUMAN	4.58103	0.0486494	0.446
	PDE4DIP	sp|Q5VU43-12|MYOME_HUMAN	2.11969	0.0488566	0.446973
	FHOD3	sp|Q2V2M9|FHOD3_HUMAN	1.87795	0.0489147	0.446973
	TGFBR3	sp|Q03167|TGBR3_HUMAN	1.82525	0.0490137	0.446973
	OPTN	sp|Q96CV9|OPTN_HUMAN	-1.47694	0.0490398	0.446973
	BSDC1	tr|E9PS77|E9PS77_HUMAN	-1.35763	0.0489732	0.446973
	TBC1D2B	sp|Q9UPU7|TBD2B_HUMAN	1.25503	0.0488922	0.446973
	WDR5	sp|P61964|WDR5_HUMAN	0.94771	0.0489277	0.446973
	SRRM1	sp|Q8IYB3|SRRM1_HUMAN	0.929917	0.0489462	0.446973
	KCNC3	sp|Q14003|KCNC3_HUMAN	2.83385	0.049116	0.447344
	EFR3A	sp|Q14156|EFR3A_HUMAN	1.71766	0.0491642	0.447459
	PACSIN1	sp|Q9BY11|PACN1_HUMAN	-1.73623	0.0492934	0.447946
	BOLA2	tr|A0A087WZT3|A0A087WZT3_HUMAN	1.53806	0.0492551	0.447946
	TPM1	sp|P09493-6|TPM1_HUMAN	0.844788	0.0493247	0.447946
	DBF4B	sp|Q8NFT6|DBF4B_HUMAN	3.40151	0.0495448	0.449297
	NT5C2	tr|Q5JUV3|Q5JUV3_HUMAN	1.45007	0.049518	0.449297
	THAP4	sp|Q8WY91|THAP4_HUMAN	1.7585	0.0498282	0.451216
	SIRT3	sp|Q9NTG7|SIR3_HUMAN	1.73354	0.0497926	0.451216
	IGHV5-51	tr|A0A0F7TAV4|A0A0F7TAV4_HUMAN	5.58003	0.0499747	0.452006
	C17orf100	sp|A8MU93|CQ100_HUMAN	-4.33415	0.0499873	0.452006
	HTATSF1	sp|O43719|HTSF1_HUMAN	1.09854	0.0500601	0.452339
	GOLGA8H	sp|P0CJ92|GOG8H_HUMAN	3.77758	0.0504568	0.453318
	HBD	sp|P02042|HBD_HUMAN	3.52748	0.0502373	0.453318
	NA	cu|OLFML1_P23L|snp	-1.85901	0.0503518	0.453318
	ASAP2	sp|O43150|ASAP2_HUMAN	-1.31837	0.0504382	0.453318
	MFSD10	sp|Q14728|MFS10_HUMAN	1.06051	0.050354	0.453318
	NMT2	sp|O60551|NMT2_HUMAN	-1.05533	0.0502581	0.453318
	USP13	sp|Q92995|UBP13_HUMAN	-0.945651	0.0503979	0.453318
	TRIP12	sp|Q14669-3|TRIPC_HUMAN	-0.837565	0.0503231	0.453318
	PON1	sp|P27169|PON1_HUMAN	3.62046	0.050731	0.453393
	KCNMB4	sp|Q86W47|KCMB4_HUMAN	-3.25232	0.0507852	0.453393
	TMEFF2	sp|Q9UIK5|TEFF2_HUMAN	2.47277	0.0507212	0.453393
	ANKRD24	sp|Q8TF21|ANR24_HUMAN	-1.77068	0.050774	0.453393
	SH2D3C	sp|Q8N5H7|SH2D3_HUMAN	-1.76923	0.0506445	0.453393
	IMPAD1	sp|Q9NX62|IMPA3_HUMAN	-1.62842	0.0507896	0.453393
	ARHGAP18	sp|Q8N392|RHG18_HUMAN	1.53698	0.0507391	0.453393
	MIEF1	sp|Q9NQG6|MID51_HUMAN	-1.24962	0.0506003	0.453393
	ALDH3A2	sp|P51648|AL3A2_HUMAN	1.24674	0.0506547	0.453393
	PCOLCE	sp|Q15113|PCOC1_HUMAN	2.56471	0.0510897	0.45446
	NT5C1A	sp|Q9BXI3|5NT1A_HUMAN	2.09896	0.0510898	0.45446
	CEP350	sp|Q5VT06|CE350_HUMAN	1.48282	0.0509466	0.45446
	NA	tr|E9PAM4|E9PAM4_HUMAN	1.11362	0.0510846	0.45446
	HSP90B1	sp|P14625|ENPL_HUMAN	-0.854098	0.0509984	0.45446
	HBA1	sp|P69905|HBA_HUMAN	3.31565	0.0511873	0.454781
	TNIK	sp|Q9UKE5|TNIK_HUMAN	-1.09903	0.0511981	0.454781
	ATG13	sp|O75143-5|ATG13_HUMAN	-0.732523	0.0512425	0.454854
	SLCO4A1	sp|Q96BD0|SO4A1_HUMAN	3.13677	0.0515714	0.455187
	NA	cu|ATP5S_E18G|snp	3.07156	0.0513525	0.455187
	SYT12	sp|Q8IV01|SYT12_HUMAN	-3.03172	0.0514686	0.455187
	PCSK1N	sp|Q9UHG2|PCSK1_HUMAN	2.75436	0.0515297	0.455187
	DTX3	sp|Q8N9I9|DTX3_HUMAN	-1.38629	0.0516391	0.455187
	LRP1B	sp|Q9NZR2|LRP1B_HUMAN	1.34593	0.0514744	0.455187
	TAF7	sp|Q15545|TAF7_HUMAN	1.33968	0.0516781	0.455187
	EZR	sp|P15311|EZRI_HUMAN	1.31582	0.0513883	0.455187
	SH3RF3	sp|Q8TEJ3|SH3R3_HUMAN	-1.18771	0.0516518	0.455187
	NUMB	sp|P49757|NUMB_HUMAN	-0.951574	0.0516683	0.455187
	BSG	sp|P35613|BASI_HUMAN	-0.845641	0.0514528	0.455187
	LRPPRC	sp|P42704|LPPRC_HUMAN	-1.86839	0.0517964	0.45529
	MSN	sp|P26038|MOES_HUMAN	1.72703	0.0517984	0.45529
	STIM2	sp|Q9P246-3|STIM2_HUMAN	0.965402	0.0517873	0.45529
	CD5L	sp|O43866|CD5L_HUMAN	4.45686	0.0518496	0.455422
	IGHV3OR16-9	tr|A0A0B4J2B5|A0A0B4J2B5_HUMAN	4.01496	0.051936	0.455862
	KBTBD3	sp|Q8NAB2|KBTB3_HUMAN	-1.66729	0.0519794	0.455926
	NA	cu|FBXO3_V108I|snp	4.17798	0.0521453	0.457062
	PALM3	sp|A6NDB9|PALM3_HUMAN	1.74444	0.052301	0.457152
	ATG14	sp|Q6ZNE5-2|BAKOR_HUMAN	-1.27996	0.0522981	0.457152
	HDAC5	sp|Q9UQL6|HDAC5_HUMAN	-1.07614	0.0522553	0.457152
	TRIP12	sp|Q14669|TRIPC_HUMAN	-0.820873	0.0522482	0.457152
	TRIP12	sp|Q14669-2|TRIPC_HUMAN	-0.839548	0.05234	0.457175
	NA	cu|EXOSC9_I366V|snp	-1.34033	0.052428	0.457314
	VAV2	sp|P52735|VAV2_HUMAN	1.24017	0.0524286	0.457314
	ORC4	sp|O43929|ORC4_HUMAN	1.3225	0.0524928	0.457557
	CPS1	sp|P31327|CPSM_HUMAN	1.55223	0.0526429	0.458547
	NA	cu|PTCHD3_C407G|snp	-5.26511	0.0526868	0.458612
	MICALL2	sp|Q8IY33|MILK2_HUMAN	1.98616	0.0528437	0.458976
	ITIH5	sp|Q86UX2|ITIH5_HUMAN	1.87771	0.0528118	0.458976
	PSAP	sp|P07602-3|SAP_HUMAN	1.45437	0.0528746	0.458976
	GALE	sp|Q14376|GALE_HUMAN	0.722276	0.0527875	0.458976
	BET1L	sp|Q9NYM9|BET1L_HUMAN	-2.37618	0.0529367	0.459064
	SERPINH1	sp|P50454|SERPH_HUMAN	2.21365	0.0529768	0.459064
	NA	tr|B4DEW5|B4DEW5_HUMAN	1.66853	0.0530307	0.459064
	SCRN1	sp|Q12765|SCRN1_HUMAN	0.61947	0.053012	0.459064
	TUBA1C	sp|Q9BQE3|TBA1C_HUMAN	-1.04429	0.0530966	0.459318
	PAN2	sp|Q504Q3|PAN2_HUMAN	-1.33391	0.0531808	0.459415
	FBXL17	sp|Q9UF56|FXL17_HUMAN	-1.23234	0.0531564	0.459415
	PRDX1	sp|Q06830|PRDX1_HUMAN	1.59032	0.0533529	0.460585
	MT1H	sp|P80294|MT1H_HUMAN	4.20854	0.0536531	0.46286
	CLDN10	sp|P78369|CLD10_HUMAN	3.72266	0.0537718	0.463565
	BCL11B	sp|Q9C0K0|BC11B_HUMAN	2.45657	0.0539138	0.464471
	CYBA	sp|P13498|CY24A_HUMAN	2.93663	0.0540769	0.465557
	CARTPT	sp|Q16568|CART_HUMAN	-5.47327	0.0541888	0.466003
	STAB1	sp|Q9NY15|STAB1_HUMAN	2.16561	0.0542287	0.466003
	NA	tr|B7Z7G4|B7Z7G4_HUMAN	1.6348	0.0542398	0.466003
	DPP6	sp|P42658-2|DPP6_HUMAN	-2.16234	0.0543846	0.466928
	DNPEP	sp|Q9ULA0|DNPEP_HUMAN	1.24967	0.0544394	0.466949
	KRAS	sp|P01116|RASK_HUMAN	-1.24483	0.0545305	0.466949
	NUPL2	sp|O15504|NUPL2_HUMAN	1.01841	0.0544622	0.466949
	TAOK2	sp|Q9UL54-2|TAOK2_HUMAN	-0.968141	0.0545356	0.466949
	RTN4RL2	tr|G3V1D7|G3V1D7_HUMAN	-1.23625	0.0545851	0.467055
	GKAP1	sp|Q5VSY0|GKAP1_HUMAN	-2.47583	0.0546613	0.467389
	IGHM	tr|A0A1B0GUU9|A0A1B0GUU9_HUMAN	5.69615	0.0549768	0.468693
	MT1A	sp|P04731|MT1A_HUMAN	4.19586	0.0549668	0.468693
	LMBRD2	sp|Q68DH5|LMBD2_HUMAN	1.91462	0.055	0.468693
	PGLS	sp|O95336|6PGL_HUMAN	1.43979	0.0549634	0.468693
	BRAF	sp|P15056|BRAF_HUMAN	-0.909491	0.0549322	0.468693
	IGHM	sp|P01871|IGHM_HUMAN	5.67398	0.0551667	0.469051
	ACTN2	sp|P35609|ACTN2_HUMAN	-1.95728	0.0551913	0.469051
	NEK1	sp|Q96PY6|NEK1_HUMAN	0.924091	0.0551588	0.469051
	NUDT4	sp|Q9NZJ9|NUDT4_HUMAN	-0.89674	0.0551708	0.469051
	OGN	sp|P20774|MIME_HUMAN	4.93469	0.0554078	0.469514
	MB21D2	sp|Q8IYB1|M21D2_HUMAN	1.76485	0.0554152	0.469514
	NA	tr|B7Z4C7|B7Z4C7_HUMAN	1.65929	0.0554323	0.469514
	C14orf1	sp|Q9UKR5|ERG28_HUMAN	1.32302	0.0553877	0.469514
	TUBA8	sp|Q9NY65|TBA8_HUMAN	-1.02356	0.0552972	0.469514
	LZTFL1	sp|Q9NQ48|LZTL1_HUMAN	-1.09565	0.0555096	0.469852
	CORO1A	sp|P31146|COR1A_HUMAN	-1.67367	0.0556635	0.469952
	SLC43A2	sp|Q8N370|LAT4_HUMAN	-1.60229	0.0556709	0.469952
	TNKS2	sp|Q9H2K2|TNKS2_HUMAN	1.39838	0.0556462	0.469952
	FADS3	sp|Q9Y5Q0|FADS3_HUMAN	-1.32348	0.0556325	0.469952
	NA	cu|GATAD1_G54S|snp	1.15278	0.0558029	0.470119
	PI4K2A	sp|Q9BTU6|P4K2A_HUMAN	0.98533	0.0557912	0.470119
	NEK1	sp|Q96PY6-3|NEK1_HUMAN	0.9184	0.05577	0.470119
	DIS3L	sp|Q8TF46|DI3L1_HUMAN	2.14447	0.0558952	0.470479
	SH2D3C	sp|Q8N5H7-2|SH2D3_HUMAN	-1.72266	0.0559204	0.470479
	TPH2	sp|Q8IWU9|TPH2_HUMAN	-4.64587	0.0559627	0.47052
	EMC4	sp|Q5J8M3|EMC4_HUMAN	1.48507	0.0561078	0.471425
	UBAP2L	sp|Q14157-1|UBP2L_HUMAN	-1.0452	0.0561577	0.471529
	VWF	sp|P04275|VWF_HUMAN	-2.50986	0.0562447	0.471945
	KATNB1	sp|Q9BVA0|KTNB1_HUMAN	-1.04895	0.0563634	0.472626
	LRP11	sp|Q86VZ4|LRP11_HUMAN	1.62438	0.0564655	0.473149
	LRRK1	sp|Q38SD2|LRRK1_HUMAN	-1.53663	0.0565348	0.473149
	BCAR3	sp|O75815|BCAR3_HUMAN	1.1283	0.0565386	0.473149
	ZFP36L1	sp|Q07352|TISB_HUMAN	2.58773	0.0566215	0.473527
	SCN4B	sp|Q8IWT1|SCN4B_HUMAN	4.63289	0.0571173	0.474103
	FAS	sp|P25445|TNR6_HUMAN	4.56173	0.0571804	0.474103
	SLCO2A1	sp|Q92959|SO2A1_HUMAN	-3.18193	0.0567498	0.474103
	ANK3	tr|A0A087WVC2|A0A087WVC2_HUMAN	-1.92428	0.0568649	0.474103
	SGSM2	sp|O43147-2|SGSM2_HUMAN	1.73639	0.0570825	0.474103
	PER1	sp|O15534|PER1_HUMAN	1.45778	0.0570662	0.474103
	PGM1	sp|P36871|PGM1_HUMAN	1.40214	0.0569376	0.474103
	NOL6	sp|Q9H6R4|NOL6_HUMAN	-1.28245	0.0568195	0.474103
	TUBA8	sp|Q9NY65-2|TBA8_HUMAN	-1.02505	0.057136	0.474103
	ARRB1	sp|P49407-2|ARRB1_HUMAN	0.979501	0.0567744	0.474103
	GSPT1	sp|P15170|ERF3A_HUMAN	0.835108	0.0569854	0.474103
	EIF2B3	sp|Q9NR50|EI2BG_HUMAN	0.782031	0.0571486	0.474103
	ZYG11B	sp|Q9C0D3|ZY11B_HUMAN	0.717495	0.0570055	0.474103
	ACTN2	sp|P35609-2|ACTN2_HUMAN	-1.91378	0.0573422	0.474195
	TTC39A	sp|Q5SRH9|TT39A_HUMAN	1.7974	0.0573304	0.474195
	ACIN1	sp|Q9UKV3-5|ACINU_HUMAN	1.06138	0.0572919	0.474195
	APLP2	sp|Q06481|APLP2_HUMAN	0.805377	0.0572465	0.474195
	GAR1	sp|Q9NY12|GAR1_HUMAN	2.47793	0.0575209	0.474611
	GPC4	sp|O75487|GPC4_HUMAN	1.71823	0.0575472	0.474611
	LRMP	sp|Q12912|LRMP_HUMAN	-1.58263	0.0575659	0.474611
	PSAP	sp|P07602|SAP_HUMAN	1.44024	0.0574854	0.474611
	ARRB1	sp|P49407|ARRB1_HUMAN	0.976224	0.0575812	0.474611
	LSM1	sp|O15116|LSM1_HUMAN	-1.39914	0.0577416	0.475621
	TIPRL	sp|O75663|TIPRL_HUMAN	-0.515221	0.057795	0.47575
	RBMS3	sp|Q6XE24|RBMS3_HUMAN	2.68529	0.0578958	0.476006
	PSMD6	sp|Q15008|PSMD6_HUMAN	0.525873	0.0579018	0.476006
	GNAI2	sp|P04899|GNAI2_HUMAN	-0.719623	0.0579918	0.476434
	RPH3A	sp|Q9Y2J0|RP3A_HUMAN	-3.06329	0.0580735	0.476794
	DMTN	sp|Q08495|DEMA_HUMAN	-1.19988	0.0581639	0.477224
	HDAC9	sp|Q9UKV0-10|HDAC9_HUMAN	-2.08881	0.0586489	0.478544
	SEMA6D	sp|Q8NFY4|SEM6D_HUMAN	-1.57449	0.0586679	0.478544
	RNF219	sp|Q5W0B1|RN219_HUMAN	-1.28341	0.0587052	0.478544
	MATK	sp|P42679|MATK_HUMAN	1.23065	0.0586514	0.478544
	ACIN1	tr|E7EQT4|E7EQT4_HUMAN	1.10624	0.0586228	0.478544
	ZC3H18	sp|Q86VM9|ZCH18_HUMAN	0.999856	0.0583998	0.478544
	TPM3	tr|Q5VU61|Q5VU61_HUMAN	0.954084	0.0584793	0.478544
	FRMD4A	sp|Q9P2Q2|FRM4A_HUMAN	-0.806262	0.0587019	0.478544
	KPNA4	sp|O00629|IMA3_HUMAN	0.802542	0.0585919	0.478544
	USP7	sp|Q93009|UBP7_HUMAN	-0.698765	0.0585886	0.478544
	NA	cu|PLD1_V782M|snp	2.27524	0.0587492	0.478593
	ASPH	sp|Q12797-10|ASPH_HUMAN	1.48763	0.0588369	0.478997
	RBMS3	tr|A0A1B0GUW5|A0A1B0GUW5_HUMAN	2.49534	0.058881	0.479019
	RECQL5	sp|O94762|RECQ5_HUMAN	-1.72639	0.0589158	0.479019
	NA	cu|ZNF839_L118P|snp	3.8734	0.0597262	0.48154
	KCNC4	sp|Q03721|KCNC4_HUMAN	2.18986	0.0596443	0.48154
	DPP6	sp|P42658|DPP6_HUMAN	-2.12126	0.0595052	0.48154
	LINGO1	sp|Q96FE5|LIGO1_HUMAN	-2.11084	0.0594406	0.48154
	CFH	tr|Q5TFM2|Q5TFM2_HUMAN	1.8407	0.0597796	0.48154
	MGME1	sp|Q9BQP7|MGME1_HUMAN	1.74132	0.0595861	0.48154
	TMEM30A	sp|Q9NV96|CC50A_HUMAN	1.52607	0.0598282	0.48154
	ZBTB7A	sp|O95365|ZBT7A_HUMAN	-1.49067	0.0596485	0.48154
	ASPH	sp|Q12797|ASPH_HUMAN	1.4127	0.0596503	0.48154
	RTN4	sp|Q9NQC3-5|RTN4_HUMAN	-1.1153	0.0597937	0.48154
	COMMD6	sp|Q7Z4G1|COMD6_HUMAN	1.07148	0.0598428	0.48154
	NA	tr|H3BVE0|H3BVE0_HUMAN	1.06171	0.0598583	0.48154
	SRRT	sp|Q9BXP5|SRRT_HUMAN	0.867231	0.0598766	0.48154
	GSPT1	sp|P15170-2|ERF3A_HUMAN	0.84502	0.0594138	0.48154
	RAB2A	sp|P61019|RAB2A_HUMAN	-0.64143	0.0593467	0.48154
	SMG1	sp|Q96Q15|SMG1_HUMAN	0.596029	0.0598074	0.48154
	EIF3I	sp|Q13347|EIF3I_HUMAN	0.579515	0.0594577	0.48154
	TMEM132E	sp|Q6IEE7|T132E_HUMAN	-1.90685	0.0599776	0.481822
	ULK1	sp|O75385|ULK1_HUMAN	-1.16467	0.0599884	0.481822
	DNPEP	tr|Q53SB6|Q53SB6_HUMAN	1.19267	0.0600815	0.482262
	RAB32	sp|Q13637|RAB32_HUMAN	1.58804	0.0601964	0.482616
	CDC42	sp|P60953-1|CDC42_HUMAN	-1.15253	0.0602206	0.482616
	ARHGEF18	sp|Q6ZSZ5|ARHGI_HUMAN	-0.709304	0.0602407	0.482616
	PGK1	sp|P00558|PGK1_HUMAN	0.796585	0.0603588	0.482947
	RAP1GAP	tr|Q49AP2|Q49AP2_HUMAN	-0.757119	0.0603464	0.482947
	ACSL3	sp|O95573|ACSL3_HUMAN	-0.65129	0.0604942	0.483723
	TIGAR	sp|Q9NQ88|TIGAR_HUMAN	1.28507	0.0605996	0.48395
	TGFB1I1	sp|O43294|TGFI1_HUMAN	1.21996	0.0605969	0.48395
	IGHV1-46	sp|P01743|HV146_HUMAN	5.15814	0.0607128	0.484217
	LGALS3	sp|P17931|LEG3_HUMAN	2.00732	0.0606772	0.484217
	TMEM132E	tr|A0A0J9YW40|A0A0J9YW40_HUMAN	-1.90327	0.0607639	0.484217
	RBBP9	sp|O75884|RBBP9_HUMAN	1.46819	0.0607869	0.484217
	ATL1	sp|Q8WXF7|ATLA1_HUMAN	-0.999484	0.0609752	0.485409
	GAREM2	sp|Q75VX8|GARE2_HUMAN	1.81255	0.0610662	0.485826
	NA	tr|B7Z6M0|B7Z6M0_HUMAN	-1.2653	0.0611283	0.486013
	IPO9	sp|Q96P70|IPO9_HUMAN	0.774193	0.0612068	0.486329
	SNX21	sp|Q969T3|SNX21_HUMAN	1.1542	0.0612851	0.486644
	ITPRIP	sp|Q8IWB1|IPRI_HUMAN	1.71958	0.0613417	0.486786
	FZD1	sp|Q9UP38|FZD1_HUMAN	2.59566	0.0617394	0.487709
	FOXRED1	sp|Q96CU9|FXRD1_HUMAN	-2.23085	0.061709	0.487709
	GRM8	sp|O00222|GRM8_HUMAN	-1.97418	0.0617682	0.487709
	PDK3	sp|Q15120|PDK3_HUMAN	-1.78638	0.0616685	0.487709
	AGBL4	sp|Q5VU57|CBPC6_HUMAN	-1.39295	0.0615324	0.487709
	BTBD1	sp|Q9H0C5|BTBD1_HUMAN	-1.29511	0.0617538	0.487709
	RASGRP2	sp|Q7LDG7|GRP2_HUMAN	1.11981	0.0617243	0.487709
	TUBA3C	sp|Q13748|TBA3C_HUMAN	-1.03859	0.0617275	0.487709
	EMC3	sp|Q9P0I2|EMC3_HUMAN	1.43722	0.0619912	0.488244
	PSME1	sp|Q06323|PSME1_HUMAN	1.31111	0.0619595	0.488244
	XPO4	sp|Q9C0E2|XPO4_HUMAN	-1.23579	0.0618837	0.488244
	TNIK	sp|Q9UKE5-3|TNIK_HUMAN	-1.2113	0.0619547	0.488244
	BNIP3L	sp|O60238|BNI3L_HUMAN	-1.22444	0.0620686	0.488548
	GPR155	sp|Q7Z3F1|GP155_HUMAN	1.33981	0.062163	0.488745
	METTL7A	sp|Q9H8H3|MET7A_HUMAN	1.33146	0.0621714	0.488745
	MAPT	tr|I3L2Z2|I3L2Z2_HUMAN	1.52412	0.0623746	0.488815
	PYCR1	sp|P32322|P5CR1_HUMAN	-1.50013	0.0622608	0.488815
	LARP4B	sp|Q92615|LAR4B_HUMAN	-1.04951	0.0622626	0.488815
	NA	tr|B7Z6H4|B7Z6H4_HUMAN	-0.861332	0.0623419	0.488815
	PPP2R1A	sp|P30153|2AAA_HUMAN	-0.462101	0.0623679	0.488815
	CHL1	sp|O00533|NCHL1_HUMAN	-1.0056	0.0625564	0.489739
	ANAPC1	sp|Q9H1A4|APC1_HUMAN	-0.712828	0.0625703	0.489739
	SNX4	sp|O95219|SNX4_HUMAN	-0.909461	0.0626423	0.489997
	NA	cu|ALDH1L1_I812V|snp	3.14925	0.0629278	0.490112
	ARHGAP27	sp|Q6ZUM4|RHG27_HUMAN	1.88086	0.0627541	0.490112
	RBM14	sp|Q96PK6-5|RBM14_HUMAN	1.0079	0.0628976	0.490112
	HSD17B4	sp|P51659|DHB4_HUMAN	1.00403	0.0628966	0.490112
	PIK3CB	sp|P42338|PK3CB_HUMAN	0.909338	0.0628022	0.490112
	RTN1	sp|Q16799|RTN1_HUMAN	-0.79608	0.0628781	0.490112
	RBM25	sp|P49756|RBM25_HUMAN	0.674909	0.0629297	0.490112
	SGSM2	sp|O43147|SGSM2_HUMAN	1.71682	0.0630821	0.490994
	RPH3A	sp|Q9Y2J0-2|RP3A_HUMAN	-3.03749	0.063219	0.491148
	PALLD	sp|Q8WX93|PALLD_HUMAN	2.36781	0.0632071	0.491148
	RABL2A	sp|Q9UBK7|RBL2A_HUMAN	-1.68355	0.063191	0.491148
	MTAP	sp|Q13126|MTAP_HUMAN	1.44043	0.0634977	0.493008
	BCL11B	sp|Q9C0K0-2|BC11B_HUMAN	2.35207	0.0636736	0.493157
	TGFBR1	sp|P36897|TGFR1_HUMAN	1.93119	0.0636016	0.493157
	CBX5	sp|P45973|CBX5_HUMAN	1.38304	0.0636677	0.493157
	TSC2	sp|P49815|TSC2_HUMAN	-0.634513	0.0636173	0.493157
	FADS1	sp|O60427|FADS1_HUMAN	-2.75366	0.0639286	0.494045
	NA	cu|MAP1A_L1621V|snp	-1.812	0.063873	0.494045
	SEC14L5	sp|O43304|S14L5_HUMAN	-1.5105	0.063875	0.494045
	DCAF8	sp|Q5TAQ9|DCAF8_HUMAN	-1.23748	0.0639454	0.494045
	PHYHD1	sp|Q5SRE7|PHYD1_HUMAN	2.99637	0.0641833	0.494563
	RHOBTB3	sp|O94955|RHBT3_HUMAN	-1.98994	0.0641566	0.494563
	SH3BGRL	sp|O75368|SH3L1_HUMAN	1.3285	0.064209	0.494563
	RABEP2	sp|Q9H5N1|RABE2_HUMAN	1.03496	0.0641864	0.494563
	ANAPC5	sp|Q9UJX4|APC5_HUMAN	-0.803905	0.064132	0.494563
	LRFN1	sp|Q9P244|LRFN1_HUMAN	-1.18949	0.064392	0.495669
	NA	tr|A0A0X9UWL5|A0A0X9UWL5_HUMAN	5.18877	0.0644845	0.496077
	USF1	sp|P22415|USF1_HUMAN	1.55125	0.0645375	0.496182
	FABP1	sp|P07148|FABPL_HUMAN	7.52609	0.0646733	0.496915
	C19orf43	sp|Q9BQ61|CS043_HUMAN	2.13424	0.0648302	0.496915
	PRMT9	sp|Q6P2P2|ANM9_HUMAN	-1.60661	0.0648305	0.496915
	NKD2	sp|Q969F2|NKD2_HUMAN	-1.23349	0.0647723	0.496915
	MACF1	sp|Q9UPN3-3|MACF1_HUMAN	1.03185	0.0647553	0.496915
	NA	cu|BANK1_W40C|snp	2.99559	0.0650187	0.497146
	CLSTN2	sp|Q9H4D0|CSTN2_HUMAN	1.6594	0.0649526	0.497146
	PSMA8	sp|Q8TAA3|PSA7L_HUMAN	0.966295	0.0649057	0.497146
	NA	tr|B7Z8T0|B7Z8T0_HUMAN	-0.785114	0.0650184	0.497146
	HSPB2	sp|Q16082|HSPB2_HUMAN	2.13682	0.0652007	0.498136
	RNF10	sp|Q8N5U6|RNF10_HUMAN	-1.41258	0.0652393	0.498136
	ZDHHC5	sp|Q9C0B5|ZDHC5_HUMAN	-1.1942	0.0652786	0.498136
	USP10	sp|Q14694|UBP10_HUMAN	-0.669773	0.0653065	0.498136
	DMD	sp|P11532-10|DMD_HUMAN	0.994286	0.0653794	0.498389
	TMEM240	sp|Q5SV17|TM240_HUMAN	2.57945	0.0654696	0.498774
	FOXK2	sp|Q01167|FOXK2_HUMAN	-1.16979	0.0655654	0.499202
	IGHV3-43	sp|A0A0B4J1X8|HV343_HUMAN	4.26969	0.0656586	0.499354
	PSMC4	sp|P43686|PRS6B_HUMAN	0.702986	0.0656648	0.499354
	TTC39A	sp|Q5SRH9-4|TT39A_HUMAN	1.69862	0.0657179	0.499456
	NA	cu|KRT71_V464G|snp	6.10189	0.0660069	0.500017
	THSD7A	sp|Q9UPZ6|THS7A_HUMAN	3.05281	0.0659654	0.500017
	SUMO1	sp|P63165|SUMO1_HUMAN	1.86946	0.0659409	0.500017
	DUS1L	sp|Q6P1R4|DUS1L_HUMAN	-1.55424	0.0660303	0.500017
	TUBGCP5	sp|Q96RT8|GCP5_HUMAN	-1.11737	0.0659181	0.500017
	MACF1	sp|Q9UPN3-2|MACF1_HUMAN	1.02564	0.0659403	0.500017
	SCG5	sp|P05408-2|7B2_HUMAN	1.79753	0.0660962	0.500215
	PXDC1	sp|Q5TGL8|PXDC1_HUMAN	2.48459	0.0667392	0.504301
	MAD2L1	sp|Q13257|MD2L1_HUMAN	-1.3833	0.0667564	0.504301
	MGC16703	tr|D3DX41|D3DX41_HUMAN	-1.30959	0.0666775	0.504301
	FZD2	sp|Q14332|FZD2_HUMAN	2.05888	0.0668975	0.504761
	PDLIM5	sp|Q96HC4|PDLI5_HUMAN	1.67057	0.066893	0.504761
	RND2	sp|P52198|RND2_HUMAN	2.58069	0.0670598	0.505044
	CDH10	sp|Q9Y6N8|CAD10_HUMAN	-2.42842	0.067021	0.505044
	DNAJC27	sp|Q9NZQ0|DJC27_HUMAN	1.39366	0.0671357	0.505044
	GLRX	sp|P35754|GLRX1_HUMAN	1.21602	0.0670382	0.505044
	BCAS3	sp|Q9H6U6-7|BCAS3_HUMAN	-0.855561	0.0671122	0.505044
	CXCL14	sp|O95715|CXL14_HUMAN	5.68436	0.0673676	0.506486
	HABP4	sp|Q5JVS0|HABP4_HUMAN	-1.2906	0.0675211	0.507336
	SMAP2	sp|Q8WU79|SMAP2_HUMAN	-0.999784	0.0676296	0.507848
	RALA	sp|P11233|RALA_HUMAN	-1.61639	0.0678211	0.508982
	KALRN	sp|O60229-2|KALRN_HUMAN	-1.47927	0.0679153	0.509385
	MRPS7	sp|Q9Y2R9|RT07_HUMAN	-1.6815	0.0679775	0.509548
	SDHC	sp|Q99643|C560_HUMAN	-2.15265	0.0683502	0.509608
	ETNK2	sp|Q9NVF9|EKI2_HUMAN	-1.92725	0.0682411	0.509608
	GAB2	sp|Q9UQC2|GAB2_HUMAN	-1.6584	0.0682953	0.509608
	FAM102A	sp|Q5T9C2|F102A_HUMAN	-1.36116	0.0682932	0.509608
	CALD1	sp|Q05682-3|CALD1_HUMAN	1.35714	0.0681841	0.509608
	ETF1	sp|P62495|ERF1_HUMAN	1.25128	0.0682212	0.509608
	PLXNB2	sp|O15031|PLXB2_HUMAN	1.13532	0.0680634	0.509608
	UBAP2L	sp|Q14157|UBP2L_HUMAN	-1.02919	0.06828	0.509608
	BCAS3	sp|Q9H6U6-3|BCAS3_HUMAN	-0.859724	0.0683132	0.509608
	NA	cu|HERC1_D76E|snp	3.19817	0.068437	0.509651
	GC	sp|P02774|VTDB_HUMAN	3.05384	0.0683999	0.509651
	NA	cu|HERC2_M3442I|snp	3.20985	0.0684824	0.509687
	HCK	sp|P08631|HCK_HUMAN	1.65514	0.0686188	0.509745
	DMTN	sp|Q08495-4|DEMA_HUMAN	-1.20315	0.0686523	0.509745
	UBE3B	sp|Q7Z3V4|UBE3B_HUMAN	-1.13082	0.0686217	0.509745
	BRSK1	sp|Q8TDC3|BRSK1_HUMAN	-0.76427	0.0686194	0.509745
	SLC6A11	sp|P48066|S6A11_HUMAN	3.98861	0.0690811	0.511119
	NCBP2-AS2	sp|Q69YL0|NCAS2_HUMAN	-1.59724	0.069005	0.511119
	CCDC50	sp|Q8IVM0|CCD50_HUMAN	-1.50485	0.0690508	0.511119
	DDX10	sp|Q13206|DDX10_HUMAN	-1.34251	0.0688869	0.511119
	CADM2	sp|Q8N3J6|CADM2_HUMAN	-1.09075	0.0689466	0.511119
	SNX27	sp|Q96L92|SNX27_HUMAN	0.566045	0.0690534	0.511119
	NA	tr|Q59ET0|Q59ET0_HUMAN	0.986818	0.0691265	0.511154
	NA	cu|FSIP2_M1787T|snp	3.03576	0.0692508	0.511773
	NA	tr|S6BAR0|S6BAR0_HUMAN	5.82965	0.0694168	0.511847
	TUBA4A	sp|P68366|TBA4A_HUMAN	-0.996668	0.0693528	0.511847
	RAP1GAP	sp|P47736-2|RPGP1_HUMAN	-0.778136	0.0694236	0.511847
	RAB2B	sp|Q8WUD1|RAB2B_HUMAN	-0.539761	0.0693727	0.511847
	C17orf75	sp|Q9HAS0|NJMU_HUMAN	-0.975673	0.0695578	0.512536
	DBI	sp|P07108|ACBP_HUMAN	2.02988	0.0698028	0.512697
	CFH	sp|P08603|CFAH_HUMAN	1.92457	0.069705	0.512697
	TDRD7	sp|Q8NHU6|TDRD7_HUMAN	1.45369	0.0697695	0.512697
	MGEA5	sp|O60502|OGA_HUMAN	-1.15947	0.0698042	0.512697
	TUBB8	sp|Q3ZCM7|TBB8_HUMAN	-1.02156	0.0698651	0.512697
	TUBB2B	sp|Q9BVA1|TBB2B_HUMAN	-0.906507	0.0698553	0.512697
	NA	tr|B3KUH3|B3KUH3_HUMAN	0.707172	0.0696945	0.512697
	PTPRC	sp|P08575|PTPRC_HUMAN	2.12986	0.0699862	0.512988
	CHMP3	sp|Q9Y3E7|CHMP3_HUMAN	1.01423	0.0699629	0.512988
	NSMF	sp|Q6X4W1-3|NSMF_HUMAN	-1.49227	0.0700763	0.513349
	MDH1	sp|P40925-3|MDHC_HUMAN	0.894796	0.0701306	0.513447
	SYNM	sp|O15061|SYNEM_HUMAN	3.45344	0.0702762	0.514214
	IGLV1-51	sp|P01701|LV151_HUMAN	4.91267	0.0703495	0.514237
	MSRB2	sp|Q9Y3D2|MSRB2_HUMAN	1.39147	0.0703746	0.514237
	RNF113A	sp|O15541|R113A_HUMAN	1.37332	0.070402	0.514237
	B3GLCT	sp|Q6Y288|B3GLT_HUMAN	1.98064	0.0705656	0.515133
	IGLV4-69	sp|A0A075B6H9|LV469_HUMAN	4.84094	0.0706213	0.51524
	SACS	sp|Q9NZJ4|SACS_HUMAN	1.34201	0.0707226	0.515382
	GBE1	sp|Q04446|GLGB_HUMAN	0.991558	0.0706892	0.515382
	MOB3C	sp|Q70IA8|MOB3C_HUMAN	2.51676	0.0708901	0.515449
	SLC7A14	sp|Q8TBB6|S7A14_HUMAN	2.04324	0.0709739	0.515449
	43713	tr|X5DQL7|X5DQL7_HUMAN	-1.71764	0.0710182	0.515449
	RAP1GAP2	tr|A0A1B0GV05|A0A1B0GV05_HUMAN	-1.13922	0.0707919	0.515449
	ACIN1	sp|Q9UKV3|ACINU_HUMAN	1.032	0.0710173	0.515449
	TUBA1B	sp|P68363|TBA1B_HUMAN	-1.00441	0.0710187	0.515449
	TERF2IP	sp|Q9NYB0|TE2IP_HUMAN	0.860552	0.070995	0.515449
	TFB1M	sp|Q8WVM0|TFB1M_HUMAN	-2.19361	0.0712759	0.516124
	MRPS2	sp|Q9Y399|RT02_HUMAN	-2.01496	0.0712667	0.516124
	TSTD1	sp|Q8NFU3-4|TSTD1_HUMAN	-1.46335	0.0712591	0.516124
	GPATCH2	sp|Q9NW75|GPTC2_HUMAN	1.27441	0.0712698	0.516124
	SYNM	sp|O15061-2|SYNEM_HUMAN	3.53681	0.0718972	0.51816
	CD14	sp|P08571|CD14_HUMAN	3.3068	0.0717127	0.51816
	SERPINC1	sp|P01008|ANT3_HUMAN	2.29948	0.0719738	0.51816
	SLC4A2	sp|P04920|B3A2_HUMAN	1.77749	0.0718988	0.51816
	AIFM3	sp|Q96NN9-2|AIFM3_HUMAN	1.76769	0.0720102	0.51816
	TCAF1	sp|Q9Y4C2|TCAF1_HUMAN	1.554	0.0719241	0.51816
	SAMD4B	sp|Q5PRF9|SMAG2_HUMAN	-1.5186	0.0719327	0.51816
	BCAM	sp|P50895|BCAM_HUMAN	1.37902	0.0718234	0.51816
	MAPK11	sp|Q15759|MK11_HUMAN	-1.16309	0.0716209	0.51816
	RAP1GAP	tr|X6R8W7|X6R8W7_HUMAN	-0.787711	0.0717768	0.51816
	LPGAT1	sp|Q92604|LGAT1_HUMAN	-0.667436	0.0717135	0.51816
	NSMCE1	sp|Q8WV22|NSE1_HUMAN	-1.14456	0.0721379	0.518783
	SSFA2	sp|P28290|SSFA2_HUMAN	2.60376	0.0722509	0.519298
	NDRG2	tr|G3V2A6|G3V2A6_HUMAN	-2.10068	0.0725315	0.520046
	SLIRP	sp|Q9GZT3|SLIRP_HUMAN	-1.98572	0.0725886	0.520046
	SLC7A5	sp|Q01650|LAT1_HUMAN	-1.27149	0.0725068	0.520046
	TUBA3C	sp|Q13748-2|TBA3C_HUMAN	-1.04978	0.0725766	0.520046
	EIF2S1	sp|P05198|IF2A_HUMAN	0.652549	0.0724327	0.520046
	UBR1	sp|Q8IWV7|UBR1_HUMAN	0.629479	0.072603	0.520046
	GCDH	sp|Q92947|GCDH_HUMAN	-0.992809	0.0726854	0.520339
	CPE	sp|P16870|CBPE_HUMAN	1.88558	0.0727367	0.520362
	PIAS1	sp|O75925|PIAS1_HUMAN	1.67654	0.0728083	0.520362
	PGBD5	tr|A0A0A0MS21|A0A0A0MS21_HUMAN	-1.13586	0.072854	0.520362
	PFDN6	sp|O15212|PFD6_HUMAN	-0.663244	0.0728305	0.520362
	NA	tr|S6AWE6|S6AWE6_HUMAN	5.04076	0.07306	0.520577
	PLEC	sp|Q15149-8|PLEC_HUMAN	1.91959	0.0731738	0.520577
	DGKI	tr|E7EWQ4|E7EWQ4_HUMAN	-1.67354	0.0731334	0.520577
	RNF141	sp|Q8WVD5|RN141_HUMAN	-1.59135	0.0731309	0.520577
	TAGLN3	sp|Q9UI15|TAGL3_HUMAN	-1.30852	0.0729675	0.520577
	EIF2B2	sp|P49770|EI2BB_HUMAN	0.991177	0.0729277	0.520577
	WIPF2	tr|A8MWR2|A8MWR2_HUMAN	-0.94856	0.0730421	0.520577
	YPEL4	sp|Q96NS1|YPEL4_HUMAN	-4.90538	0.0733595	0.520772
	BNIP2	sp|Q12982|BNIP2_HUMAN	2.88326	0.0735246	0.520772
	PLEC	sp|Q15149-4|PLEC_HUMAN	1.91361	0.0735404	0.520772
	PLEC	sp|Q15149-5|PLEC_HUMAN	1.91331	0.0735883	0.520772
	PLEC	sp|Q15149-6|PLEC_HUMAN	1.91322	0.0736153	0.520772
	IBA57	sp|Q5T440|CAF17_HUMAN	-1.14993	0.073584	0.520772
	CHL1	sp|O00533-2|NCHL1_HUMAN	-0.971329	0.0732607	0.520772
	GRIPAP1	sp|Q4V328|GRAP1_HUMAN	-0.899796	0.0735976	0.520772
	PICALM	sp|Q13492|PICAL_HUMAN	-0.673359	0.0734744	0.520772
	NA	tr|B4DZX1|B4DZX1_HUMAN	-0.639032	0.0733273	0.520772
	AMOT	sp|Q4VCS5|AMOT_HUMAN	-1.29827	0.0736821	0.520952
	PLEC	sp|Q15149-2|PLEC_HUMAN	1.90473	0.0737247	0.52096
	GATSL2	sp|A6NHX0|GATL2_HUMAN	-1.14403	0.0738485	0.521542
	PLEC	sp|Q15149-3|PLEC_HUMAN	1.90777	0.074041	0.522509
	PARD6B	sp|Q9BYG5|PAR6B_HUMAN	1.11816	0.0740684	0.522509
	RAB13	sp|P51153|RAB13_HUMAN	0.854404	0.0741647	0.522894
	STX1B	sp|P61266|STX1B_HUMAN	-1.61105	0.0742343	0.523092
	PLEC	sp|Q15149|PLEC_HUMAN	1.90578	0.0742838	0.523147
	IGHV3-7	tr|A0A0F7TD49|A0A0F7TD49_HUMAN	6.57132	0.0743791	0.523469
	AIFM3	sp|Q96NN9|AIFM3_HUMAN	1.77386	0.0744127	0.523469
	SCN3B	sp|Q9NY72|SCN3B_HUMAN	-1.50544	0.0745075	0.523843
	IFRD1	sp|O00458|IFRD1_HUMAN	3.20585	0.0746949	0.524362
	SLC6A1	sp|P30531|SC6A1_HUMAN	2.59709	0.0746908	0.524362
	TUBA1A	sp|Q71U36|TBA1A_HUMAN	-1.01046	0.074748	0.524362
	PANK2	sp|Q9BZ23|PANK2_HUMAN	0.898441	0.0747393	0.524362
	NSMF	sp|Q6X4W1|NSMF_HUMAN	-1.40954	0.0748155	0.524543
	PRKCDBP	sp|Q969G5|PRDBP_HUMAN	1.83141	0.0748828	0.524722
	NA	cu|OR8U8_H229Y|snp	6.02255	0.0751077	0.52542
	INTS4	sp|Q96HW7|INT4_HUMAN	-1.72345	0.0750965	0.52542
	APEH	sp|P13798|ACPH_HUMAN	0.703416	0.0750544	0.52542
	SLC38A1	sp|Q9H2H9|S38A1_HUMAN	2.5811	0.0751647	0.525526
	OLFM3	sp|Q96PB7|NOE3_HUMAN	-3.24088	0.0752717	0.525982
	RAPGEF2	sp|Q9Y4G8|RPGF2_HUMAN	-0.995028	0.0753773	0.526396
	IGBP1	sp|P78318|IGBP1_HUMAN	-0.599238	0.0754146	0.526396
	HBB	sp|P68871|HBB_HUMAN	3.09257	0.0755612	0.526542
	NDRG4	sp|Q9ULP0-2|NDRG4_HUMAN	1.44207	0.075502	0.526542
	ACOT8	sp|O14734|ACOT8_HUMAN	0.930518	0.0755413	0.526542
	KANK4	sp|Q5T7N3|KANK4_HUMAN	2.8285	0.075816	0.527733
	GSPT2	sp|Q8IYD1|ERF3B_HUMAN	0.630503	0.0757823	0.527733
	PPP1R7	sp|Q15435|PP1R7_HUMAN	-0.618765	0.0758583	0.527736
	NA	cu|ANKRD18A_E945D|snp	-2.57342	0.076149	0.529465
	NA	tr|Q6ZN13|Q6ZN13_HUMAN	2.67846	0.0764693	0.5297
	NA	cu|PIEZO2_A2050D|snp	2.08528	0.0764692	0.5297
	CBX6	sp|O95503|CBX6_HUMAN	-2.01823	0.0764775	0.5297
	CHRM4	sp|P08173|ACM4_HUMAN	-1.75644	0.076426	0.5297
	CTSA	sp|P10619|PPGB_HUMAN	1.35809	0.0762694	0.5297
	RTCB	sp|Q9Y3I0|RTCB_HUMAN	0.829283	0.0763316	0.5297
	STT3A	sp|P46977|STT3A_HUMAN	0.815998	0.07629	0.5297
	ABHD8	sp|Q96I13|ABHD8_HUMAN	2.1773	0.0766258	0.529851
	MCTP1	tr|D6RA42|D6RA42_HUMAN	-1.51535	0.0765894	0.529851
	TTL	sp|Q8NG68|TTL_HUMAN	-1.35708	0.0766139	0.529851
	RAP1GAP2	sp|Q684P5|RPGP2_HUMAN	-1.12872	0.0766806	0.529939
	RPP30	sp|P78346|RPP30_HUMAN	2.04178	0.0768353	0.530425
	RBBP6	sp|Q7Z6E9|RBBP6_HUMAN	0.823443	0.0767969	0.530425
	PXN	tr|A0A1B0GTU4|A0A1B0GTU4_HUMAN	1.96269	0.0770379	0.530949
	WBSCR17	sp|Q6IS24|GLTL3_HUMAN	-1.61507	0.0770341	0.530949
	TRNT1	sp|Q96Q11|TRNT1_HUMAN	0.861394	0.0770181	0.530949
	NA	cu|DCAF4_C322W|snp	-2.99316	0.0773269	0.532027
	FKBP8	sp|Q14318-2|FKBP8_HUMAN	-1.35173	0.0773634	0.532027
	NSFL1C	sp|Q9UNZ2|NSF1C_HUMAN	0.778052	0.0773025	0.532027
	PPP1CB	sp|P62140|PP1B_HUMAN	-0.516313	0.07728	0.532027
	HEATR6	sp|Q6AI08|HEAT6_HUMAN	-1.99531	0.0774101	0.532057
	NA	tr|S6C4Q9|S6C4Q9_HUMAN	5.19176	0.0778488	0.533746
	SLC25A35	sp|Q3KQZ1|S2535_HUMAN	-1.76205	0.077868	0.533746
	CABP1	sp|Q9NZU7|CABP1_HUMAN	-1.75212	0.0777139	0.533746
	FKBP8	sp|Q14318|FKBP8_HUMAN	-1.42245	0.0778663	0.533746
	MAP7D1	sp|Q3KQU3-3|MA7D1_HUMAN	-1.41018	0.0778111	0.533746
	HAPLN1	sp|P10915|HPLN1_HUMAN	2.01492	0.0782163	0.535841
	KIAA0907	sp|Q7Z7F0|K0907_HUMAN	1.18489	0.0783308	0.536042
	NA	tr|H7C1Q1|H7C1Q1_HUMAN	-0.944813	0.0783263	0.536042
	ACOX2	sp|Q99424|ACOX2_HUMAN	1.52852	0.0784234	0.536092
	CALD1	sp|Q05682-4|CALD1_HUMAN	1.30491	0.0783991	0.536092
	SREBF2	sp|Q12772|SRBP2_HUMAN	-1.56307	0.0785796	0.536728
	PI4KB	sp|Q9UBF8|PI4KB_HUMAN	-0.748427	0.0786017	0.536728
	NA	tr|A2KBC6|A2KBC6_HUMAN	3.84856	0.0786866	0.537016
	ASB3	sp|Q9Y575|ASB3_HUMAN	1.45812	0.0788089	0.537559
	GORASP2	sp|Q9H8Y8|GORS2_HUMAN	0.978122	0.0789084	0.537946
	IGHV3-20	tr|A0A0C4DH32|A0A0C4DH32_HUMAN	3.95104	0.0791764	0.539317
	ARL6IP4	sp|Q66PJ3|AR6P4_HUMAN	2.00982	0.0791953	0.539317
	TMEM47	sp|Q9BQJ4|TMM47_HUMAN	2.37331	0.0795401	0.540203
	STX16	sp|O14662-3|STX16_HUMAN	1.51058	0.0793805	0.540203
	FAM117B	sp|Q6P1L5|F117B_HUMAN	0.887282	0.079509	0.540203
	SPRYD7	sp|Q5W111|SPRY7_HUMAN	0.694152	0.0795024	0.540203
	SLMAP	sp|Q14BN4-3|SLMAP_HUMAN	0.682878	0.0794402	0.540203
	AGFG1	sp|P52594|AGFG1_HUMAN	-0.754753	0.0797107	0.541069
	MT1E	sp|P04732|MT1E_HUMAN	4.17286	0.0798343	0.541499
	NIPSNAP3B	sp|Q9BS92|NPS3B_HUMAN	-2.12244	0.0799492	0.541499
	PLEKHD1	sp|A6NEE1|PLHD1_HUMAN	2.10806	0.0799893	0.541499
	NA	tr|B4DXN7|B4DXN7_HUMAN	1.82533	0.0799776	0.541499
	MDH1	sp|P40925|MDHC_HUMAN	0.857624	0.0799474	0.541499
	NA	cu|WDR19_V304I|snp	-4.58258	0.0801098	0.542023
	PLXNA1	sp|Q9UIW2|PLXA1_HUMAN	-1.61043	0.0801839	0.542233
	SRR	sp|Q9GZT4|SRR_HUMAN	2.01104	0.0803322	0.542786
	INPPL1	sp|O15357|SHIP2_HUMAN	0.926015	0.080352	0.542786
	LIN54	sp|Q6MZP7|LIN54_HUMAN	-2.54871	0.0804206	0.542958
	HBE1	sp|P02100|HBE_HUMAN	3.09375	0.0807361	0.543008
	FAM19A2	sp|Q8N3H0|F19A2_HUMAN	2.52288	0.0805119	0.543008
	PDLIM7	sp|Q9NR12|PDLI7_HUMAN	1.81615	0.0806783	0.543008
	PRDX6	sp|P30041|PRDX6_HUMAN	1.59245	0.0806703	0.543008
	HMBOX1	sp|Q6NT76|HMBX1_HUMAN	1.57603	0.0805313	0.543008
	LRRC57	sp|Q8N9N7|LRC57_HUMAN	-1.22611	0.0807733	0.543008
	CTNND1	sp|O60716-10|CTND1_HUMAN	-1.04773	0.0806368	0.543008
	NUDT4	sp|Q9NZJ9-2|NUDT4_HUMAN	-0.73482	0.0807629	0.543008
	TMC7	sp|Q7Z402|TMC7_HUMAN	2.65642	0.0810151	0.543181
	FDX2	sp|Q6P4F2|FDX2_HUMAN	-2.29632	0.0810089	0.543181
	UTP20	sp|O75691|UTP20_HUMAN	-1.44455	0.0809845	0.543181
	STXBP5	sp|Q5T5C0|STXB5_HUMAN	1.3693	0.0810049	0.543181
	PIP5K1C	sp|O60331|PI51C_HUMAN	-1.14557	0.0809663	0.543181
	PPP2CA	sp|P67775|PP2AA_HUMAN	-0.519523	0.0810636	0.543217
	IGHV3-13	sp|P01766|HV313_HUMAN	3.93931	0.081352	0.543632
	RASAL2	sp|Q9UJF2-2|NGAP_HUMAN	-1.45635	0.0811924	0.543632
	KLHDC3	sp|Q9BQ90|KLDC3_HUMAN	-1.34538	0.0813848	0.543632
	SLC22A23	sp|A1A5C7|S22AN_HUMAN	-1.34201	0.0813671	0.543632
	CTNND1	sp|O60716|CTND1_HUMAN	-1.07751	0.0812834	0.543632
	ARHGEF10L	sp|Q9HCE6|ARGAL_HUMAN	1.06285	0.0813356	0.543632
	TUBB2A	sp|Q13885|TBB2A_HUMAN	-0.886301	0.0814536	0.543802
	SULF2	sp|Q8IWU5|SULF2_HUMAN	1.86379	0.0815185	0.543946
	TBC1D10A	sp|Q9BXI6|TB10A_HUMAN	-0.87055	0.081573	0.544022
	PXN	sp|P49023|PAXI_HUMAN	1.97715	0.0817352	0.544815
	ELMO2	sp|Q96JJ3|ELMO2_HUMAN	1.04062	0.0819639	0.54605
	SOWAHB	sp|A6NEL2|SWAHB_HUMAN	-1.59513	0.082139	0.54655
	SETD7	sp|Q8WTS6|SETD7_HUMAN	-1.00587	0.0821073	0.54655
	CORO1C	sp|Q9ULV4|COR1C_HUMAN	0.779993	0.0821694	0.54655
	NXPH1	sp|P58417|NXPH1_HUMAN	4.22726	0.0822857	0.546624
	GOLGA8N	tr|A0A1B0GU40|A0A1B0GU40_HUMAN	3.05517	0.0823073	0.546624
	PCM1	tr|E7EV93|E7EV93_HUMAN	-0.728185	0.0823109	0.546624
	DGKI	sp|O75912|DGKI_HUMAN	-1.62355	0.0825072	0.546708
	SLC25A29	sp|Q8N8R3|MCATL_HUMAN	1.61602	0.0825295	0.546708
	CYB5R1	sp|Q9UHQ9|NB5R1_HUMAN	-1.12917	0.08255	0.546708
	RABGAP1	sp|Q9Y3P9|RBGP1_HUMAN	-0.775221	0.0825843	0.546708
	MYCBP2	sp|O75592|MYCB2_HUMAN	-0.710428	0.0825541	0.546708
	C16orf62	sp|Q7Z3J2|CP062_HUMAN	0.545514	0.0825187	0.546708
	NA	cu|FAHD2B_I309V|snp	3.904	0.0837158	0.547408
	NA	tr|Q14473|Q14473_HUMAN	2.98911	0.0839354	0.547408
	PLTP	sp|P55058|PLTP_HUMAN	2.33187	0.0835278	0.547408
	MFGE8	tr|H0YKS8|H0YKS8_HUMAN	2.15225	0.0835109	0.547408
	NA	cu|CACNA1C_M1869V|snp	2.13186	0.0831303	0.547408
	CPNE5	sp|Q9HCH3|CPNE5_HUMAN	-2.07854	0.0841249	0.547408
	TBPL1	sp|P62380|TBPL1_HUMAN	-1.91424	0.0835189	0.547408
	DPH1	sp|Q9BZG8|DPH1_HUMAN	-1.88306	0.0838363	0.547408
	RGS7	sp|P49802|RGS7_HUMAN	-1.85974	0.082967	0.547408
	FABP5	sp|Q01469|FABP5_HUMAN	1.8454	0.0839648	0.547408
	CPNE8	sp|Q86YQ8|CPNE8_HUMAN	-1.83526	0.0827796	0.547408
	RHBDL3	sp|P58872|RHBL3_HUMAN	-1.83068	0.0837438	0.547408
	LSM14B	sp|Q9BX40-2|LS14B_HUMAN	1.82544	0.0840167	0.547408
	TPCN1	sp|Q9ULQ1|TPC1_HUMAN	-1.70563	0.0839179	0.547408
	PTCD3	sp|Q96EY7|PTCD3_HUMAN	-1.70518	0.0837731	0.547408
	NA	cu|TLE1_T642S|snp	1.69567	0.0829163	0.547408
	NA	tr|B7Z3W6|B7Z3W6_HUMAN	-1.45625	0.0839228	0.547408
	PRKCG	sp|P05129|KPCG_HUMAN	-1.43941	0.0832383	0.547408
	MCTP1	sp|Q6DN14-3|MCTP1_HUMAN	-1.42359	0.084091	0.547408
	CFDP1	sp|Q9UEE9|CFDP1_HUMAN	1.37222	0.0830048	0.547408
	CRYM	sp|Q14894|CRYM_HUMAN	-1.35672	0.0832573	0.547408
	PHYH	sp|O14832|PAHX_HUMAN	-1.32046	0.0829498	0.547408
	SPRY2	sp|O43597|SPY2_HUMAN	-1.3156	0.0835312	0.547408
	ARL2BP	sp|Q9Y2Y0|AR2BP_HUMAN	-1.26658	0.0841262	0.547408
	NA	tr|B4E2U0|B4E2U0_HUMAN	1.16498	0.0833486	0.547408
	HDLBP	tr|C9JK79|C9JK79_HUMAN	-1.1548	0.0834711	0.547408
	HID1	sp|Q8IV36|HID1_HUMAN	-1.13573	0.083441	0.547408
	GRIPAP1	sp|Q4V328-2|GRAP1_HUMAN	-1.00462	0.0833124	0.547408
	NA	cu|ZNF99_E673K|snp	-0.985439	0.0830684	0.547408
	FTO	sp|Q9C0B1|FTO_HUMAN	0.973832	0.0834116	0.547408
	TPM3	tr|D6RFM2|D6RFM2_HUMAN	0.928938	0.0829504	0.547408
	MYCBP2	sp|O75592-2|MYCB2_HUMAN	-0.705627	0.0839551	0.547408
	PDE12	sp|Q6L8Q7|PDE12_HUMAN	-0.687605	0.0837292	0.547408
	TPMT	sp|P51580|TPMT_HUMAN	3.35124	0.0844521	0.548235
	SNX10	sp|Q9Y5X0|SNX10_HUMAN	-1.96794	0.084343	0.548235
	CALD1	sp|Q05682|CALD1_HUMAN	1.36165	0.0843199	0.548235
	REXO2	sp|Q9Y3B8|ORN_HUMAN	1.10847	0.0844244	0.548235
	GFPT2	sp|O94808|GFPT2_HUMAN	-1.03988	0.0844713	0.548235
	FAM83H	sp|Q6ZRV2|FA83H_HUMAN	-3.01713	0.0845942	0.548645
	RNF170	sp|Q96K19|RN170_HUMAN	-1.50519	0.0846217	0.548645
	DPCD	sp|Q9BVM2|DPCD_HUMAN	0.969175	0.0846788	0.548732
	NUAK1	sp|O60285|NUAK1_HUMAN	-1.2901	0.0847958	0.548939
	UBR4	sp|Q5T4S7|UBR4_HUMAN	0.426963	0.084798	0.548939
	GGT1	sp|P19440|GGT1_HUMAN	1.17716	0.0848625	0.549074
	CAMTA2	sp|O94983|CMTA2_HUMAN	-1.56271	0.0849519	0.549092
	BCAS3	sp|Q9H6U6|BCAS3_HUMAN	-0.808906	0.0849526	0.549092
	PHF1	sp|O43189|PHF1_HUMAN	0.835216	0.0850756	0.549605
	MYL6	sp|P60660-2|MYL6_HUMAN	0.921261	0.0851195	0.549606
	PIGG	sp|Q5H8A4|PIGG_HUMAN	1.89001	0.0852079	0.549808
	PGD	sp|P52209|6PGD_HUMAN	1.16243	0.0852592	0.549808
	RAP1GAP2	sp|Q684P5-2|RPGP2_HUMAN	-1.15395	0.0852819	0.549808
	LRG1	sp|P02750|A2GL_HUMAN	3.58369	0.0855199	0.550778
	COMMD5	sp|Q9GZQ3|COMD5_HUMAN	0.810785	0.0854942	0.550778
	DENND4A	sp|Q7Z401-2|MYCPP_HUMAN	0.630395	0.085594	0.550973
	SELENOS	sp|Q9BQE4|SELS_HUMAN	1.52961	0.0857126	0.551188
	GFPT1	sp|Q06210|GFPT1_HUMAN	-1.09015	0.085715	0.551188
	TAC3	sp|Q9UHF0|TKNK_HUMAN	2.43801	0.0860152	0.551708
	FAM127B	sp|Q9BWD3|F127B_HUMAN	-1.88348	0.0859343	0.551708
	PSME2	sp|Q9UL46|PSME2_HUMAN	1.19684	0.0860114	0.551708
	PTPN1	sp|P18031|PTN1_HUMAN	-0.96216	0.0859356	0.551708
	NA	tr|D7RF68|D7RF68_HUMAN	-0.763432	0.0859153	0.551708
	OAT	sp|P04181|OAT_HUMAN	-0.829278	0.0861092	0.552029
	TOR1B	sp|O14657|TOR1B_HUMAN	1.32783	0.086367	0.5534
	NA	tr|A0A0X9UWK7|A0A0X9UWK7_HUMAN	3.71679	0.0864641	0.55374
	GRIPAP1	sp|Q4V328-4|GRAP1_HUMAN	-0.860639	0.0865114	0.553761
	TIMM8B	sp|Q9Y5J9|TIM8B_HUMAN	-1.81189	0.0866601	0.554431
	PIP5K1C	sp|O60331-3|PI51C_HUMAN	-1.12944	0.0867531	0.554461
	TUBA3E	sp|Q6PEY2|TBA3E_HUMAN	-1.01524	0.0867309	0.554461
	TIMM10B	sp|Q9Y5J6|T10B_HUMAN	-1.15026	0.0868079	0.55453
	TAF15	sp|Q92804|RBP56_HUMAN	-1.03217	0.0868756	0.554681
	HLA-DRB1	tr|A0A140T958|A0A140T958_HUMAN	6.48226	0.0872299	0.555269
	PDLIM4	sp|P50479|PDLI4_HUMAN	2.84456	0.0871619	0.555269
	BNIP2	sp|Q12982-2|BNIP2_HUMAN	2.7724	0.0874518	0.555269
	MOB3A	sp|Q96BX8|MOB3A_HUMAN	1.95128	0.0873942	0.555269
	DCC	sp|P43146|DCC_HUMAN	-1.47833	0.0870894	0.555269
	EAPP	sp|Q56P03|EAPP_HUMAN	1.17007	0.0874476	0.555269
	MYL6	tr|G3V1V0|G3V1V0_HUMAN	1.12378	0.0874534	0.555269
	SELENOO	sp|Q9BVL4|SELO_HUMAN	0.981314	0.0872093	0.555269
	MGAT5	sp|Q09328|MGT5A_HUMAN	0.883274	0.0873321	0.555269
	ABHD12	sp|Q8N2K0|ABD12_HUMAN	-0.876848	0.0873845	0.555269
	SLMAP	sp|Q14BN4|SLMAP_HUMAN	0.666636	0.0870936	0.555269
	AIDA	sp|Q96BJ3|AIDA_HUMAN	0.795056	0.0876394	0.55617
	LYN	sp|P07948|LYN_HUMAN	2.50704	0.0879506	0.556256
	CCDC40	sp|Q4G0X9|CCD40_HUMAN	2.00249	0.0878396	0.556256
	TTC19	sp|Q6DKK2|TTC19_HUMAN	-1.84354	0.0879893	0.556256
	RCOR2	sp|Q8IZ40|RCOR2_HUMAN	-1.68296	0.0880952	0.556256
	LSM14B	sp|Q9BX40|LS14B_HUMAN	1.61891	0.0880304	0.556256
	GRK5	sp|P34947|GRK5_HUMAN	-1.31019	0.0877632	0.556256
	PEX7	sp|O00628|PEX7_HUMAN	-1.26251	0.0880735	0.556256
	SEMA6B	sp|Q9H3T3|SEM6B_HUMAN	-1.15073	0.0879539	0.556256
	SRSF4	sp|Q08170|SRSF4_HUMAN	0.889411	0.0880751	0.556256
	PI4KB	sp|Q9UBF8-2|PI4KB_HUMAN	-0.714705	0.0880039	0.556256
	MFAP2	sp|P55001|MFAP2_HUMAN	4.36837	0.0882054	0.556515
	GRM1	sp|Q13255-2|GRM1_HUMAN	2.3829	0.0883401	0.556515
	CPD	sp|O75976|CBPD_HUMAN	-1.3354	0.0883169	0.556515
	RAPGEF2	tr|H0YAJ8|H0YAJ8_HUMAN	-1.01044	0.0883575	0.556515
	MIB1	sp|Q86YT6|MIB1_HUMAN	0.797913	0.0882982	0.556515
[truncated: 10,581 more rows]

## Sheet: S2_Cortex (data ii)
	Table S2. Differential expression analysis of whole proteome from Human brain cortex tissues (data ii)
	In total, 13,702 proteins were quantified in all samples. The p values were calculated by LIMMA R package, and mutiple-test errors were adjusted by Benjamini-Hochberg (BH) to generate FDR. Differentially expressed (DE) proteins were identified by setting up two cutoff values (i) FDR <0.05, and (ii) Z value change > 2.
	Gene Name	Protein Accession	Z Value (AD/Ctl)	P Value	FDR
	APP	cu|P05067-108|A4_Abeta42_HUMAN	40.3443	6.14524e-22	8.42021e-18
	MDK	sp|P21741|MK_HUMAN	33.9571	1.11304e-20	7.62546e-17
	SMOC1	sp|Q9H4F8|SMOC1_HUMAN	14.7393	2.45513e-17	1.12134e-13
	SFRP1	sp|Q8N474|SFRP1_HUMAN	13.0275	2.43766e-15	8.35022e-12
	CTHRC1	sp|Q96CG8|CTHR1_HUMAN	17.1633	6.50507e-13	1.78265e-09
	NTN1	sp|O95631|NET1_HUMAN	13.1763	5.02503e-12	1.14755e-08
	NTN3	sp|O00634|NET3_HUMAN	17.2629	5.94452e-12	1.1636e-08
	ICAM1	sp|P05362|ICAM1_HUMAN	14.8525	1.73313e-11	2.96842e-08
	HSPB1	sp|P04792|HSPB1_HUMAN	9.41485	9.85248e-10	1.12499e-06
	ITPR2	sp|Q14571|ITPR2_HUMAN	3.93283	1.6477e-09	1.73668e-06
	SQSTM1	sp|Q13501|SQSTM_HUMAN	6.13101	1.90926e-09	1.84093e-06
	PBXIP1	sp|Q96AQ6|PBIP1_HUMAN	8.07552	3.98714e-09	3.0351e-06
	RRAGD	sp|Q9NQL2|RRAGD_HUMAN	2.97029	4.98168e-09	3.41295e-06
	COL25A1	sp|Q9BXS0|COPA1_HUMAN	20.854	7.27156e-09	4.52886e-06
	PRKG1	sp|Q13976-2|KGP1-2_HUMAN	6.37574	9.31467e-09	5.54912e-06
	CAPG	sp|P40121|CAPG_HUMAN	8.97319	1.39197e-08	7.6291e-06
	SWAP70	sp|Q9UH65|SWP70_HUMAN	3.47634	1.37089e-08	7.6291e-06
	RCBTB2	sp|O95199|RCBT2_HUMAN	5.89873	1.48399e-08	7.82061e-06
	ITGAX	sp|P20702|ITAX_HUMAN	5.85737	1.63312e-08	8.28776e-06
	UTRN	sp|P46939|UTRO_HUMAN	5.81344	1.76145e-08	8.61979e-06
	PRKG1	sp|Q13976|KGP1_HUMAN	6.12528	1.88849e-08	8.9228e-06
	ITPKB	sp|P27987|IP3KB_HUMAN	6.70359	1.98898e-08	9.06475e-06
	ADGRG1	sp|Q9Y653|AGRG1_HUMAN	4.51929	2.05085e-08	9.06475e-06
	ITGA3	sp|P26006|ITA3_HUMAN	7.2731	2.34048e-08	1.00216e-05
	SYT12	sp|Q8IV01|SYT12_HUMAN	-6.39845	2.44835e-08	1.01658e-05
	FGF2	sp|P09038|FGF2_HUMAN	5.09282	3.25906e-08	1.18073e-05
	STAT3	sp|P40763-2|STAT3-2_HUMAN	4.30222	3.09691e-08	1.18073e-05
	KDELC2	sp|Q7Z4H8|PLGT3_HUMAN	5.798	3.27453e-08	1.18073e-05
	HTRA1	sp|Q92743|HTRA1_HUMAN	8.06985	2.9545e-08	1.18073e-05
	NRN1	sp|Q9NPD7|NRN1_HUMAN	-9.95591	3.2559e-08	1.18073e-05
	FAH	sp|P16930|FAAA_HUMAN	6.43224	3.48957e-08	1.226e-05
	IKBKB	sp|O14920|IKKB_HUMAN	4.09513	3.90581e-08	1.3053e-05
	STAT3	sp|P40763|STAT3_HUMAN	4.30489	4.37538e-08	1.42705e-05
	CXCL14	sp|O95715|CXL14_HUMAN	8.68016	4.64081e-08	1.43313e-05
	ERBIN	sp|Q96RT1-9|ERBIN-9_HUMAN	5.43694	4.70668e-08	1.43313e-05
	KRT8	sp|P05787|K2C8_HUMAN	14.9612	5.12154e-08	1.47412e-05
	ERBIN	sp|Q96RT1|ERBIN_HUMAN	5.52814	4.99552e-08	1.47412e-05
	PLCL2	sp|Q9UPR0|PLCL2_HUMAN	-3.39769	5.62981e-08	1.54279e-05
	ITPRID2	sp|P28290|ITPI2_HUMAN	5.81263	6.39223e-08	1.65257e-05
	TAGLN3	sp|Q9UI15|TAGL3_HUMAN	-3.80216	6.19405e-08	1.65257e-05
	HSPB6	sp|O14558|HSPB6_HUMAN	8.35901	6.81882e-08	1.73021e-05
	CFAP77	sp|Q6ZQR2|CFA77_HUMAN	12.3549	7.13513e-08	1.77756e-05
	PPM1H	sp|Q9ULR3|PPM1H_HUMAN	-2.79325	7.51928e-08	1.83981e-05
	PSMB10	sp|P40306|PSB10_HUMAN	7.0606	8.0935e-08	1.94556e-05
	GFAP	sp|P14136|GFAP_HUMAN	14.8053	9.12349e-08	2.0835e-05
	GFAP	sp|P14136-2|GFAP-2_HUMAN	14.5379	9.62696e-08	2.16244e-05
	CNN3	sp|Q15417|CNN3_HUMAN	7.46143	1.05167e-07	2.3242e-05
	FLT1	sp|P17948-2|VGFR1-2_HUMAN	5.08693	1.11529e-07	2.35102e-05
	PDLIM5	sp|Q96HC4|PDLI5_HUMAN	5.85027	1.09997e-07	2.35102e-05
	HSPB8	sp|Q9UJY1|HSPB8_HUMAN	8.9053	1.08313e-07	2.35102e-05
	NDUFA3	sp|O95167|NDUA3_HUMAN	-3.656	1.1454e-07	2.37792e-05
	SCRIB	sp|Q14160-3|SCRIB-3_HUMAN	3.27553	1.17624e-07	2.4055e-05
	KIF13A	sp|Q9H1H9|KI13A_HUMAN	3.9089	1.20926e-07	2.43666e-05
	PSMB8	sp|P28062|PSB8_HUMAN	3.96964	1.27257e-07	2.50744e-05
	RPH3A	sp|Q9Y2J0|RP3A_HUMAN	-6.81917	1.28099e-07	2.50744e-05
	STAMBPL1	sp|Q96FJ0|STALP_HUMAN	-2.66256	1.34836e-07	2.566e-05
	CCDC93	sp|Q567U6|CCD93_HUMAN	1.95921	1.51275e-07	2.83942e-05
	CLU	sp|P10909|CLUS_HUMAN	4.35914	1.64275e-07	2.97742e-05
	ALDH3A2	sp|P51648|AL3A2_HUMAN	3.76073	1.69493e-07	2.97742e-05
	PLEC	sp|Q15149|PLEC_HUMAN	5.77003	1.6598e-07	2.97742e-05
	PLEC	sp|Q15149-3|PLEC-3_HUMAN	5.78379	1.64556e-07	2.97742e-05
	PLEC	sp|Q15149-8|PLEC-8_HUMAN	5.80094	1.69037e-07	2.97742e-05
	PCSK1	sp|P29120|NEC1_HUMAN	-6.64455	1.73831e-07	3.01498e-05
	KIF13A	sp|Q9H1H9-3|KI13A-3_HUMAN	3.46751	1.94357e-07	3.28775e-05
	SCRIB	sp|Q14160|SCRIB_HUMAN	3.20688	2.01412e-07	3.36555e-05
	BAG3	sp|O95817|BAG3_HUMAN	7.414	2.12187e-07	3.50288e-05
	ANO6	sp|Q4KMQ2|ANO6_HUMAN	7.15752	2.27821e-07	3.71619e-05
	ITGA7	sp|Q13683|ITA7_HUMAN	5.43046	2.51599e-07	4.00861e-05
	ADD3	sp|Q9UEY8-2|ADDG-2_HUMAN	3.73535	2.61648e-07	4.1208e-05
	AHNAK	sp|Q09666|AHNK_HUMAN	8.65588	2.81114e-07	4.37708e-05
	ARAP1	sp|Q96P48|ARAP1_HUMAN	2.93903	2.88047e-07	4.43463e-05
	ANTXR1	sp|Q9H6X2|ANTR1_HUMAN	6.03253	3.15513e-07	4.75073e-05
	TRIM25	sp|Q14258|TRI25_HUMAN	3.72589	3.21724e-07	4.79159e-05
	MGST1	sp|P10620|MGST1_HUMAN	6.95979	3.38718e-07	4.93736e-05
	APPL2	sp|Q8NEU8|DP13B_HUMAN	3.49367	3.48859e-07	5.03164e-05
	PHKB	sp|Q93100-3|KPBB-3_HUMAN	3.501	3.5503e-07	5.06732e-05
	IDH1	sp|O75874|IDHC_HUMAN	3.20159	3.75688e-07	5.19967e-05
	PTBP1	sp|P26599|PTBP1_HUMAN	5.23746	3.73958e-07	5.19967e-05
	NAPG	sp|Q99747|SNAG_HUMAN	-2.29338	3.70103e-07	5.19967e-05
	CD44	sp|P16070|CD44_HUMAN	14.1607	3.88479e-07	5.27024e-05
	CD44	sp|P16070-10|CD44-10_HUMAN	14.1607	3.88479e-07	5.27024e-05
	METTL7B	sp|Q6UX53|MET7B_HUMAN	8.01533	4.16686e-07	5.59748e-05
	PDHA1	sp|P08559|ODPA_HUMAN	-2.70365	4.37691e-07	5.60995e-05
	ITGB4	sp|P16144|ITB4_HUMAN	5.90438	4.23277e-07	5.60995e-05
	ITGB4	sp|P16144-2|ITB4-2_HUMAN	5.8655	4.40927e-07	5.60995e-05
	COLEC12	sp|Q5KU26|COL12_HUMAN	7.33498	4.42179e-07	5.60995e-05
	OLFM1	sp|Q99784|NOE1_HUMAN	-5.62376	4.3206e-07	5.60995e-05
	ADD3	sp|Q9UEY8|ADDG_HUMAN	3.51072	4.4703e-07	5.61946e-05
	IPO8	sp|O15397|IPO8_HUMAN	3.8322	4.54323e-07	5.65922e-05
	ITGB2	sp|P05107|ITB2_HUMAN	5.09632	4.87299e-07	6.01529e-05
	VIM	sp|P08670|VIME_HUMAN	9.89062	5.15484e-07	6.19575e-05
	CYBRD1	sp|Q53TN4|CYBR1_HUMAN	6.09225	5.13711e-07	6.19575e-05
	GFRA2	sp|O00451|GFRA2_HUMAN	-6.6264	5.58348e-07	6.21549e-05
	INPPL1	sp|O15357|SHIP2_HUMAN	2.91943	5.62488e-07	6.21549e-05
	ITGB4	sp|P16144-3|ITB4-3_HUMAN	5.77503	5.54217e-07	6.21549e-05
	DPYD	sp|Q12882|DPYD_HUMAN	5.06415	5.27246e-07	6.21549e-05
	CBFB	sp|Q13951|PEBB_HUMAN	4.98483	5.58144e-07	6.21549e-05
	OR1M1	sp|Q8NGA1|OR1M1_HUMAN	7.79076	5.53434e-07	6.21549e-05
	PLIN4	sp|Q96Q06-2|PLIN4-2_HUMAN	6.59	5.57342e-07	6.21549e-05
	SCPEP1	sp|Q9HB40|RISC_HUMAN	3.79007	5.48883e-07	6.21549e-05
	DNPEP	sp|Q9ULA0|DNPEP_HUMAN	3.08403	5.4219e-07	6.21549e-05
	PLIN4	sp|Q96Q06|PLIN4_HUMAN	6.57565	6.05114e-07	6.58037e-05
	PLCD1	sp|P51178|PLCD1_HUMAN	6.66704	6.29496e-07	6.73856e-05
	SHD	sp|Q96IW2|SHD_HUMAN	-7.8164	6.69781e-07	7.11422e-05
	SOX9	sp|P48436|SOX9_HUMAN	4.89733	6.7861e-07	7.15254e-05
	CTNNA1	sp|P35221|CTNA1_HUMAN	3.48184	6.89707e-07	7.21402e-05
	CERS1	sp|P27544|CERS1_HUMAN	3.93173	7.11894e-07	7.22546e-05
	PLCD1	sp|P51178-2|PLCD1-2_HUMAN	6.51755	6.96418e-07	7.22546e-05
	AAK1	sp|Q2M2I8|AAK1_HUMAN	-2.61792	7.08995e-07	7.22546e-05
	PGM2	sp|Q96G03|PGM2_HUMAN	4.43304	7.0196e-07	7.22546e-05
	ADCYAP1R1	sp|P41586-2|PACR-2_HUMAN	5.78333	7.34022e-07	7.39527e-05
	ARHGEF40	sp|Q8TER5-3|ARH40-3_HUMAN	3.19007	7.53365e-07	7.46015e-05
	RRAGC	sp|Q9HB90|RRAGC_HUMAN	2.2607	7.54394e-07	7.46015e-05
	ITGB1	sp|P05556|ITB1_HUMAN	5.58478	7.81022e-07	7.58976e-05
	ECHDC2	sp|Q86YB7|ECHD2_HUMAN	4.94906	8.14751e-07	7.75258e-05
	GAS7	sp|O60861|GAS7_HUMAN	-3.65891	8.4417e-07	7.85213e-05
	EPHX1	sp|P07099|HYEP_HUMAN	4.68793	8.42446e-07	7.85213e-05
	DNM3	sp|Q9UQ16-3|DYN3-3_HUMAN	-2.10321	8.52025e-07	7.85213e-05
	BBOX1	sp|O75936|BODG_HUMAN	8.00285	8.93399e-07	8.13504e-05
	STXBP1	sp|P61764|STXB1_HUMAN	-3.74939	9.38657e-07	8.35161e-05
	DTNA	sp|Q9Y4J8-13|DTNA-13_HUMAN	4.97496	9.36557e-07	8.35161e-05
	C4B	sp|P0C0L5|CO4B_HUMAN	7.9457	9.79805e-07	8.36874e-05
	RRAS	sp|P10301|RRAS_HUMAN	4.17217	9.89444e-07	8.36874e-05
	CAPN2	sp|P17655|CAN2_HUMAN	4.96911	9.70061e-07	8.36874e-05
	MSN	sp|P26038|MOES_HUMAN	5.96647	9.86163e-07	8.36874e-05
	PDLIM4	sp|P50479|PDLI4_HUMAN	7.16971	9.88126e-07	8.36874e-05
	KLHL40	sp|Q2TBA0|KLH40_HUMAN	11.7809	9.71653e-07	8.36874e-05
	IQGAP3	sp|Q86VI3|IQGA3_HUMAN	5.8879	9.52613e-07	8.36874e-05
	DNM3	sp|Q9UQ16|DYN3_HUMAN	-2.10936	9.8447e-07	8.36874e-05
	ILK	sp|Q13418|ILK_HUMAN	4.59771	9.96586e-07	8.37744e-05
	PHKB	sp|Q93100|KPBB_HUMAN	3.38136	1.01809e-06	8.50602e-05
	DNM3	sp|Q9UQ16-2|DYN3-2_HUMAN	-2.12618	1.02928e-06	8.54742e-05
	CD109	sp|Q6YHK3|CD109_HUMAN	7.4711	1.05624e-06	8.67219e-05
	ARHGEF40	sp|Q8TER5|ARH40_HUMAN	3.04637	1.05697e-06	8.67219e-05
	DNM1L	sp|O00429-2|DNM1L-2_HUMAN	-2.25726	1.07219e-06	8.74473e-05
	CPNE9	sp|Q8IYJ1|CPNE9_HUMAN	-4.4055	1.08199e-06	8.77248e-05
	TMX1	sp|Q9H3N1|TMX1_HUMAN	3.6332	1.08874e-06	8.77526e-05
	NECAP2	sp|Q9NVZ3|NECP2_HUMAN	4.77052	1.10329e-06	8.84051e-05
	ARAP1	sp|Q96P48-1|ARAP1-1_HUMAN	2.59617	1.12391e-06	8.90164e-05
	CSRP3	sp|P50461|CSRP3_HUMAN	7.46061	1.15333e-06	9.08213e-05
	ILK	sp|Q13418-2|ILK-2_HUMAN	4.26199	1.16016e-06	9.08376e-05
	TRBV10-2	sp|A0A0K0K1G8|TVBJ2_HUMAN	11.1352	1.20593e-06	9.38842e-05
	MAGED2	sp|Q9UNF1|MAGD2_HUMAN	3.7265	1.21482e-06	9.40419e-05
	GPNMB	sp|Q14956|GPNMB_HUMAN	13.3997	1.23073e-06	9.42639e-05
	KCNN3	sp|Q9UGI6|KCNN3_HUMAN	5.68045	1.25654e-06	9.56504e-05
	ROCK2	sp|O75116|ROCK2_HUMAN	-1.87949	1.28267e-06	9.70999e-05
	LIMS1	sp|P48059-3|LIMS1-3_HUMAN	4.59701	1.30554e-06	9.82888e-05
	TSPO	sp|P30536|TSPO_HUMAN	5.73911	1.32824e-06	9.94507e-05
	MAOB	sp|P27338|AOFB_HUMAN	5.39711	1.3559e-06	0.00010097
	EEF1A1	sp|P68104|EF1A1_HUMAN	2.22006	1.40175e-06	0.00010368
	FYCO1	sp|Q9BQS8|FYCO1_HUMAN	3.0368	1.40743e-06	0.00010368
	TRIM21	sp|P19474|RO52_HUMAN	4.63333	1.43402e-06	0.000104558
	SUCLG2	sp|Q96I99|SUCB2_HUMAN	4.85798	1.43461e-06	0.000104558
	GSTP1	sp|P09211|GSTP1_HUMAN	4.50941	1.45744e-06	0.000105104
	VASP	sp|P50552|VASP_HUMAN	3.31949	1.45082e-06	0.000105104
	ATP1B1	sp|P05026|AT1B1_HUMAN	-2.43448	1.51723e-06	0.000107716
	GNG12	sp|Q9UBI6|GBG12_HUMAN	4.85659	1.51688e-06	0.000107716
	CTSD	sp|P07339|CATD_HUMAN	3.52614	1.57073e-06	0.000110221
	AK2	sp|P54819|KAD2_HUMAN	3.44434	1.5847e-06	0.000110221
	RFTN2	sp|Q52LD8|RFTN2_HUMAN	4.15426	1.5778e-06	0.000110221
	SQOR	sp|Q9Y6N5|SQOR_HUMAN	5.33843	1.62455e-06	0.000112422
	ARPC1B	sp|O15143|ARC1B_HUMAN	4.00643	1.64058e-06	0.000112539
	C4A	sp|P0C0L4|CO4A_HUMAN	7.88379	1.64266e-06	0.000112539
	ENO1	sp|P06733|ENOA_HUMAN	2.46685	1.67438e-06	0.000113576
	ENO1	sp|P06733-2|ENOA-2_HUMAN	2.4171	1.66965e-06	0.000113576
	BLOC1S4	sp|Q9NUP1|BL1S4_HUMAN	3.91137	1.70067e-06	0.000114791
	EZR	sp|P15311|EZRI_HUMAN	4.72592	1.73109e-06	0.000116272
	NME9	sp|Q86XW9|TXND6_HUMAN	11.094	1.77142e-06	0.0001184
	NDUFA9	sp|Q16795|NDUA9_HUMAN	-3.10171	1.89715e-06	0.000126188
	SLC2A3	sp|P11169|GTR3_HUMAN	-3.34003	1.9273e-06	0.000126961
	TNS2	sp|Q63HR2|TNS2_HUMAN	4.0327	1.92478e-06	0.000126961
	PSMB9	sp|P28065|PSB9_HUMAN	5.42671	2.0593e-06	0.000133333
	MSI2	sp|Q96DH6|MSI2H_HUMAN	3.60967	2.06295e-06	0.000133333
	LIMS1	sp|P48059|LIMS1_HUMAN	4.71969	2.13504e-06	0.000137344
	GALK1	sp|P51570-2|GALK1-2_HUMAN	3.83878	2.15723e-06	0.000138124
	DNM1L	sp|O00429|DNM1L_HUMAN	-2.19238	2.17838e-06	0.000138829
	TAP2	sp|Q03519|TAP2_HUMAN	4.70669	2.19161e-06	0.000139025
	ITGA6	sp|P23229-2|ITA6-2_HUMAN	5.07102	2.20794e-06	0.000139416
	ASPH	sp|Q12797|ASPH_HUMAN	3.73047	2.32575e-06	0.000145411
	CD2AP	sp|Q9Y5K6|CD2AP_HUMAN	3.39893	2.33687e-06	0.000145411
	PADI2	sp|Q9Y2J8|PADI2_HUMAN	6.69346	2.36594e-06	0.000146028
	PXN	sp|P49023|PAXI_HUMAN	4.29191	2.38897e-06	0.000146788
	CNTN1	sp|Q12860|CNTN1_HUMAN	-1.68081	2.51884e-06	0.000153707
	PHKG1	sp|Q16816|PHKG1_HUMAN	4.41174	2.52402e-06	0.000153707
	ADAM11	sp|O75078|ADA11_HUMAN	-3.26778	2.58214e-06	0.00015412
	CYBB	sp|P04839|CY24B_HUMAN	6.36782	2.58703e-06	0.00015412
	MAOB	sp|P27338-2|AOFB-2_HUMAN	5.03142	2.56116e-06	0.00015412
	SNAP25	sp|P60880|SNP25_HUMAN	-2.58718	2.5688e-06	0.00015412
	PRDX1	sp|Q06830|PRDX1_HUMAN	4.26898	2.58479e-06	0.00015412
	PLXNB1	sp|O43157|PLXB1_HUMAN	3.78324	2.74705e-06	0.00016017
	ITGA6	sp|P23229|ITA6_HUMAN	5.01784	2.72301e-06	0.00016017
	NRIP1	sp|P48552|NRIP1_HUMAN	10.3798	2.70954e-06	0.00016017
	PON2	sp|Q15165|PON2_HUMAN	4.6621	2.74577e-06	0.00016017
	PAXX	sp|Q9BUH6|PAXX_HUMAN	4.09326	2.74182e-06	0.00016017
	PRDX6	sp|P30041|PRDX6_HUMAN	6.61746	2.76118e-06	0.000160312
	RASSF8	sp|Q8NHQ8|RASF8_HUMAN	3.33665	2.79227e-06	0.000161433
	SPOCK2	sp|Q92563|TICN2_HUMAN	4.32245	2.82144e-06	0.000162434
	EPPK1	sp|P58107|EPIPL_HUMAN	4.48823	2.83759e-06	0.000162681
	FABP5P3	sp|A8MUU1|FB5L3_HUMAN	7.17621	2.94906e-06	0.00016426
	GOLIM4	sp|O00461|GOLI4_HUMAN	4.17202	2.90717e-06	0.00016426
	MGST1	sp|P10620-2|MGST1-2_HUMAN	7.24451	2.89472e-06	0.00016426
	ITGB4	sp|P16144-5|ITB4-5_HUMAN	5.24379	2.88914e-06	0.00016426
	CSK	sp|P41240|CSK_HUMAN	2.59019	2.93337e-06	0.00016426
	DDHD1	sp|Q8NEL9-4|DDHD1-4_HUMAN	-2.34242	2.93304e-06	0.00016426
	THY1	sp|P04216|THY1_HUMAN	-3.20128	2.9732e-06	0.000164276
	CD99	sp|P14209|CD99_HUMAN	8.83509	2.9828e-06	0.000164276
	DBI	sp|P07108|ACBP_HUMAN	6.00629	2.9997e-06	0.000164408
	PHYHD1	sp|Q5SRE7|PHYD1_HUMAN	7.99298	3.04225e-06	0.000165069
	KCNN2	sp|Q9H2S1|KCNN2_HUMAN	5.56968	3.05995e-06	0.000165069
	DTNA	sp|Q9Y4J8-11|DTNA-11_HUMAN	5.23106	3.02868e-06	0.000165069
	DBI	sp|P07108-5|ACBP-5_HUMAN	5.99764	3.07853e-06	0.000165072
	KATNAL1	sp|Q9BW62|KATL1_HUMAN	-1.99541	3.08411e-06	0.000165072
	ITGB5	sp|P18084|ITB5_HUMAN	4.23474	3.11095e-06	0.000165328
	PRDX4	sp|Q13162|PRDX4_HUMAN	3.42065	3.11302e-06	0.000165328
	43710	sp|Q15019|SEPT2_HUMAN	3.33725	3.16389e-06	0.000167381
	RAB29	sp|O14966|RAB7L_HUMAN	4.17412	3.19922e-06	0.000167953
	43713	sp|Q99719|SEPT5_HUMAN	-3.69498	3.19819e-06	0.000167953
	H6PD	sp|O95479|G6PE_HUMAN	4.49508	3.21479e-06	0.000168126
	ASPH	sp|Q12797-10|ASPH-10_HUMAN	3.76824	3.29778e-06	0.000171811
	CLIC1	sp|O00299|CLIC1_HUMAN	8.15556	3.36219e-06	0.000174503
	RTN3	sp|O95197|RTN3_HUMAN	-2.49052	3.41026e-06	0.000175009
	KCNN1	sp|Q92952|KCNN1_HUMAN	5.35736	3.40206e-06	0.000175009
	GRN	sp|P28799|GRN_HUMAN	5.2466	3.54486e-06	0.000177918
	SMAP1	sp|Q8IYB5|SMAP1_HUMAN	-2.32538	3.5306e-06	0.000177918
	SMAP1	sp|Q8IYB5-2|SMAP1-2_HUMAN	-2.24122	3.48462e-06	0.000177918
	SGTB	sp|Q96EQ0|SGTB_HUMAN	-3.8124	3.51247e-06	0.000177918
	CDH20	sp|Q9HBT6|CAD20_HUMAN	4.43413	3.51987e-06	0.000177918
	STEAP3	sp|Q658P3|STEA3_HUMAN	10.0637	3.61435e-06	0.000180087
	STEAP3	sp|Q658P3-2|STEA3-2_HUMAN	10.0637	3.61435e-06	0.000180087
	SHMT1	sp|P34896|GLYC_HUMAN	5.70597	3.82961e-06	0.000186738
	AP1B1	sp|Q10567|AP1B1_HUMAN	-1.88747	3.81744e-06	0.000186738
	DOCK11	sp|Q5JSL3|DOC11_HUMAN	2.57125	3.80073e-06	0.000186738
	PDE4DIP	sp|Q5VU43-12|MYOME-12_HUMAN	5.1359	3.81847e-06	0.000186738
	DTNB	sp|O60941-3|DTNB-3_HUMAN	3.45077	3.88692e-06	0.00018753
	NEK9	sp|Q8TD19|NEK9_HUMAN	3.14926	3.87663e-06	0.00018753
	CBFB	sp|Q13951-2|PEBB-2_HUMAN	3.7217	3.91579e-06	0.000187626
	G3BP1	sp|Q13283|G3BP1_HUMAN	2.41313	3.96706e-06	0.000188739
	PRRT3	sp|Q5FWE3|PRRT3_HUMAN	-2.78669	4.05491e-06	0.000191588
	PLCB1	sp|Q9NQ66|PLCB1_HUMAN	-3.44678	4.05185e-06	0.000191588
	FERMT3	sp|Q86UX7|URP2_HUMAN	3.98195	4.12908e-06	0.000194421
	CPNE3	sp|O75131|CPNE3_HUMAN	3.98867	4.21772e-06	0.000197915
	TPI1	sp|P60174|TPIS_HUMAN	-1.57507	4.30884e-06	0.000201501
	FLT1	sp|P17948|VGFR1_HUMAN	3.95404	4.35189e-06	0.000201816
	CERS1	sp|P27544-2|CERS1-2_HUMAN	3.62152	4.37991e-06	0.000201816
	GBP1	sp|P32455|GBP1_HUMAN	7.18132	4.38922e-06	0.000201816
	UNC13D	sp|Q70J99-3|UN13D-3_HUMAN	10.2092	4.37521e-06	0.000201816
	SCIN	sp|Q9Y6U3|ADSV_HUMAN	8.68356	4.36343e-06	0.000201816
	SNAP25	sp|P60880-2|SNP25-2_HUMAN	-2.26127	4.47351e-06	0.000205003
	KIAA2026	sp|Q5HYC2|K2026_HUMAN	12.2794	4.50269e-06	0.000205653
	AQP4	sp|P55087|AQP4_HUMAN	5.62016	4.54434e-06	0.00020653
	AP1B1	sp|Q10567-3|AP1B1-3_HUMAN	-1.87301	4.55205e-06	0.00020653
	BRSK1	sp|Q8TDC3|BRSK1_HUMAN	-2.02731	4.60679e-06	0.000208324
	PNP	sp|P00491|PNPH_HUMAN	3.67688	4.62509e-06	0.000208464
	PPME1	sp|Q9Y570|PPME1_HUMAN	-1.69851	4.65421e-06	0.000209089
	PTPN6	sp|P29350|PTN6_HUMAN	4.4145	4.68509e-06	0.000209705
	LEMD2	sp|Q8NC56|LEMD2_HUMAN	3.3274	4.69853e-06	0.000209705
	ERLIN2	sp|O94905|ERLN2_HUMAN	4.74501	4.85686e-06	0.000215368
	MYLK	sp|Q15746|MYLK_HUMAN	5.10065	4.85055e-06	0.000215368
	EPN1	sp|Q9Y6I3|EPN1_HUMAN	-2.60587	4.9675e-06	0.000219563
	EMILIN1	sp|Q9Y6C2|EMIL1_HUMAN	5.22788	5.04269e-06	0.00022217
	NDUFS8	sp|O00217|NDUS8_HUMAN	-2.61679	5.25473e-06	0.000225001
	S100A6	sp|P06703|S10A6_HUMAN	9.46377	5.14088e-06	0.000225001
	MAPKAPK2	sp|P49137|MAPK2_HUMAN	3.52194	5.16032e-06	0.000225001
	ABLIM2	sp|Q6H8Q1-2|ABLM2-2_HUMAN	-2.81732	5.2205e-06	0.000225001
	BRSK2	sp|Q8IWQ3|BRSK2_HUMAN	-2.0368	5.22143e-06	0.000225001
	CAMKK1	sp|Q8N5S9-2|KKCC1-2_HUMAN	-2.82203	5.20137e-06	0.000225001
	SORCS1	sp|Q8WY21|SORC1_HUMAN	-3.21998	5.22487e-06	0.000225001
	DTNA	sp|Q9Y4J8-10|DTNA-10_HUMAN	6.1659	5.24166e-06	0.000225001
	MTMR3	sp|Q13615|MTMR3_HUMAN	2.09703	5.37535e-06	0.000229449
	NEGR1	sp|Q7Z3B1|NEGR1_HUMAN	-3.5352	5.39758e-06	0.000229619
	PSAT1	sp|Q9Y617|SERC_HUMAN	4.75652	5.41285e-06	0.000229619
	ERLIN1	sp|O75477|ERLN1_HUMAN	4.01378	5.49957e-06	0.000232313
	LRIG1	sp|Q96JA1|LRIG1_HUMAN	4.26094	5.52336e-06	0.000232313
	EPN1	sp|Q9Y6I3-1|EPN1-1_HUMAN	-2.5777	5.52722e-06	0.000232313
	CLTA	sp|P09496|CLCA_HUMAN	-3.71873	5.60805e-06	0.000234427
	EPB41L3	sp|Q9Y2J2-4|E41L3-4_HUMAN	-2.9451	5.62885e-06	0.000234427
	PRRT2	sp|Q7Z6L0|PRRT2_HUMAN	-3.94278	5.69582e-06	0.000236497
	DTNA	sp|Q9Y4J8|DTNA_HUMAN	4.66428	5.72383e-06	0.000236942
	DTNB	sp|O60941-2|DTNB-2_HUMAN	3.34916	5.80496e-06	0.000238858
	CANX	sp|P27824|CALX_HUMAN	2.42957	5.79708e-06	0.000238858
	TRIM47	sp|Q96LD4|TRI47_HUMAN	3.89148	5.832e-06	0.000239138
	CIAPIN1	sp|Q6FI81|CPIN1_HUMAN	-2.00166	6.07991e-06	0.000247202
	CLTA	sp|P09496-2|CLCA-2_HUMAN	-3.56339	6.14369e-06	0.000249056
	HEPACAM	sp|Q14CZ8-2|HECAM-2_HUMAN	5.33224	6.18346e-06	0.00024948
	NHLRC2	sp|Q8NBF2|NHLC2_HUMAN	3.32948	6.19057e-06	0.00024948
	SGIP1	sp|Q9BQI5|SGIP1_HUMAN	-2.69826	6.2554e-06	0.000250618
	CAMKK1	sp|Q8N5S9|KKCC1_HUMAN	-2.76757	6.3949e-06	0.00025546
	IQGAP2	sp|Q13576|IQGA2_HUMAN	4.34675	6.57192e-06	0.00026101
	STON2	sp|Q8WXE9|STON2_HUMAN	5.36391	6.55537e-06	0.00026101
	PALLD	sp|Q8WX93|PALLD_HUMAN	6.97642	6.70755e-06	0.000263344
	CYTH2	sp|Q99418|CYH2_HUMAN	-2.18917	6.69353e-06	0.000263344
	ANXA1	sp|P04083|ANXA1_HUMAN	12.5325	6.84093e-06	0.00026705
	PLCB1	sp|Q9NQ66-2|PLCB1-2_HUMAN	-3.33881	6.82849e-06	0.00026705
	PHKA1	sp|P46020|KPB1_HUMAN	3.28249	6.93396e-06	0.000269148
	PHKA1	sp|P46020-2|KPB1-2_HUMAN	3.28249	6.93396e-06	0.000269148
	IGSF21	sp|Q96ID5|IGS21_HUMAN	-2.92241	6.97083e-06	0.000269814
	MLC1	sp|Q15049|MLC1_HUMAN	6.3995	7.01865e-06	0.0002709
	PSME2	sp|Q9UL46|PSME2_HUMAN	3.16186	7.10727e-06	0.00027355
	HEPACAM	sp|Q14CZ8|HECAM_HUMAN	5.18237	7.235e-06	0.000277686
	PYGL	sp|P06737|PYGL_HUMAN	3.30292	7.53008e-06	0.000287025
	ALOX5AP	sp|P20292|AL5AP_HUMAN	6.65418	7.50202e-06	0.000287025
	RSU1	sp|Q15404|RSU1_HUMAN	3.56708	7.54117e-06	0.000287025
	MLIP	sp|Q5VWP3-3|MLIP-3_HUMAN	-3.77774	7.60263e-06	0.000288563
	MAPKAPK3	sp|Q16644|MAPK3_HUMAN	3.99563	7.64898e-06	0.00028952
	FLNC	sp|Q14315|FLNC_HUMAN	9.15285	7.73523e-06	0.000291978
	ALCAM	sp|Q13740-2|CD166-2_HUMAN	3.20914	7.79886e-06	0.000292767
	ABLIM2	sp|Q6H8Q1|ABLM2_HUMAN	-2.69876	7.78231e-06	0.000292767
	NDUFB9	sp|Q9Y6M9|NDUB9_HUMAN	-2.85221	7.85915e-06	0.000294224
	GBP2	sp|P32456|GBP2_HUMAN	6.09311	7.93028e-06	0.000294473
	NES	sp|P48681|NEST_HUMAN	6.86756	7.92782e-06	0.000294473
	TNS3	sp|Q68CZ2|TENS3_HUMAN	4.31641	7.90822e-06	0.000294473
	CYBA	sp|P13498|CY24A_HUMAN	5.81292	8.04604e-06	0.000297964
	BAX	sp|Q07812-5|BAX-5_HUMAN	2.70901	8.13707e-06	0.000300523
	ATP1A3	sp|P13637-3|AT1A3-3_HUMAN	-1.73883	8.22375e-06	0.000302908
	CS	sp|O75390|CISY_HUMAN	-2.2436	8.27294e-06	0.000303903
	ATP1A1	sp|P05023-2|AT1A1-2_HUMAN	-2.52277	8.30748e-06	0.000304356
	BCAP29	sp|Q9UHQ4|BAP29_HUMAN	-2.2992	8.33692e-06	0.00030462
	TMOD3	sp|Q9NYL9|TMOD3_HUMAN	3.73478	8.36622e-06	0.000304878
	TOMM70	sp|O94826|TOM70_HUMAN	-2.16154	8.70002e-06	0.000315364
	FGF1	sp|P05230|FGF1_HUMAN	6.87712	8.69403e-06	0.000315364
	SLC9A3R1	sp|O14745|NHRF1_HUMAN	3.95541	8.79086e-06	0.000316078
	CPLX1	sp|O14810|CPLX1_HUMAN	-4.75129	8.76792e-06	0.000316078
	ATP1A3	sp|P13637|AT1A3_HUMAN	-1.73125	8.74496e-06	0.000316078
	MAP2K4	sp|P45985|MP2K4_HUMAN	-1.72974	8.81197e-06	0.000316078
	ABLIM2	sp|Q6H8Q1-6|ABLM2-6_HUMAN	-2.70849	9.0689e-06	0.000321922
	MGLL	sp|Q99685|MGLL_HUMAN	-3.60569	9.06489e-06	0.000321922
	PLEKHA7	sp|Q6IQ23|PKHA7_HUMAN	5.83138	9.10268e-06	0.000322286
	PLEKHO2	sp|Q8TD55|PKHO2_HUMAN	3.26029	9.25695e-06	0.000326129
	FUBP3	sp|Q96I24|FUBP3_HUMAN	2.88264	9.2588e-06	0.000326129
	PLEKHA7	sp|Q6IQ23-2|PKHA7-2_HUMAN	5.73092	9.34574e-06	0.000328347
	PHKA2	sp|P46019|KPB2_HUMAN	2.2843	9.43769e-06	0.000328635
	FAM114A1	sp|Q8IWE2|NXP20_HUMAN	3.92016	9.38552e-06	0.000328635
	ATG2B	sp|Q96BY7|ATG2B_HUMAN	-1.70514	9.44768e-06	0.000328635
	OLFM3	sp|Q96PB7|NOE3_HUMAN	-6.01753	9.44987e-06	0.000328635
	ASF1A	sp|Q9Y294|ASF1A_HUMAN	4.50617	9.48984e-06	0.000329189
	GPT2	sp|Q8TD30|ALAT2_HUMAN	3.17988	9.59953e-06	0.000331317
	SLC25A6	sp|P12236|ADT3_HUMAN	-2.43599	9.84897e-06	0.000335943
	APLNR	sp|P35414|APJ_HUMAN	9.84679	9.8607e-06	0.000335943
	ALCAM	sp|Q13740|CD166_HUMAN	3.23231	9.85968e-06	0.000335943
	ASS1	sp|P00966|ASSY_HUMAN	4.82182	1.00224e-05	0.000337667
	EML3	sp|Q32P44|EMAL3_HUMAN	3.45843	9.96996e-06	0.000337667
	PLXNA1	sp|Q9UIW2|PLXA1_HUMAN	-2.71269	1.00299e-05	0.000337667
	SLC25A5	sp|P05141|ADT2_HUMAN	-2.41168	1.01651e-05	0.000341378
	PLTP	sp|P55058|PLTP_HUMAN	3.41416	1.04096e-05	0.000347883
	MAPRE3	sp|Q9UPY8|MARE3_HUMAN	-2.27723	1.04653e-05	0.000348895
	RPS6KA2	sp|Q15349-2|KS6A2-2_HUMAN	3.30863	1.05194e-05	0.000349186
	CLCC1	sp|Q96S66|CLCC1_HUMAN	2.30884	1.0525e-05	0.000349186
	SGIP1	sp|Q9BQI5-4|SGIP1-4_HUMAN	-2.50258	1.06551e-05	0.000351799
	MYOF	sp|Q9NZM1|MYOF_HUMAN	5.40623	1.06314e-05	0.000351799
	EPB41L3	sp|Q9Y2J2|E41L3_HUMAN	-2.90224	1.0838e-05	0.000356978
	PTPRC	sp|P08575|PTPRC_HUMAN	4.26092	1.11332e-05	0.000358259
	FER	sp|P16591|FER_HUMAN	2.99148	1.10733e-05	0.000358259
	YAP1	sp|P46937|YAP1_HUMAN	5.82582	1.09716e-05	0.000358259
	STX1B	sp|P61266|STX1B_HUMAN	-3.56638	1.10544e-05	0.000358259
	BAX	sp|Q07812|BAX_HUMAN	2.71585	1.11564e-05	0.000358259
	CGNL1	sp|Q0VF96|CGNL1_HUMAN	3.54016	1.11646e-05	0.000358259
	ATP11C	sp|Q8NB49|AT11C_HUMAN	3.7855	1.10484e-05	0.000358259
	43713	sp|Q99719-2|SEPT5-2_HUMAN	-3.61625	1.11208e-05	0.000358259
	PARVA	sp|Q9NVD7|PARVA_HUMAN	5.28479	1.10641e-05	0.000358259
	FABP5	sp|Q01469|FABP5_HUMAN	6.80461	1.12645e-05	0.000360308
	DPY19L3	sp|Q6ZPD9|D19L3_HUMAN	4.59727	1.1281e-05	0.000360308
	VGF	sp|O15240|VGF_HUMAN	-6.97983	1.15699e-05	0.000367973
	NEK7	sp|Q8TDX7|NEK7_HUMAN	4.13089	1.15747e-05	0.000367973
	GJA1	sp|P17302|CXA1_HUMAN	6.08844	1.16136e-05	0.000368355
	DTNB	sp|O60941|DTNB_HUMAN	3.31382	1.1672e-05	0.000368501
	IL17RA	sp|Q96F46|I17RA_HUMAN	17.5363	1.16507e-05	0.000368501
	SYNM	sp|O15061|SYNEM_HUMAN	7.5595	1.19795e-05	0.000374452
	NCALD	sp|P61601|NCALD_HUMAN	-3.63518	1.19163e-05	0.000374452
	BRSK2	sp|Q8IWQ3-4|BRSK2-4_HUMAN	-1.96617	1.20003e-05	0.000374452
	CADM2	sp|Q8N3J6|CADM2_HUMAN	-2.69768	1.20244e-05	0.000374452
	SH2D3C	sp|Q8N5H7|SH2D3_HUMAN	-1.77769	1.18957e-05	0.000374452
	PLXNA4	sp|Q9HCM2|PLXA4_HUMAN	-2.48132	1.19829e-05	0.000374452
	CMBL	sp|Q96DG6|CMBL_HUMAN	3.28647	1.21026e-05	0.000376033
	PDS5A	sp|Q29RF7|PDS5A_HUMAN	2.56852	1.22762e-05	0.000380564
	SLC25A4	sp|P12235|ADT1_HUMAN	-2.30906	1.2509e-05	0.000385165
	ADH5	sp|P11766|ADHX_HUMAN	3.90108	1.27334e-05	0.000389764
	TJP1	sp|Q07157|ZO1_HUMAN	2.98916	1.27437e-05	0.000389764
	NMI	sp|Q13287|NMI_HUMAN	4.09016	1.27085e-05	0.000389764
	LAMA1	sp|P25391|LAMA1_HUMAN	4.31651	1.29901e-05	0.000396417
	LMNB1	sp|P20700|LMNB1_HUMAN	2.69802	1.30977e-05	0.000398194
	PLCD3	sp|Q8N3E9|PLCD3_HUMAN	4.79159	1.31687e-05	0.000399199
	ADCYAP1R1	sp|P41586|PACR_HUMAN	5.10673	1.33554e-05	0.000403451
	TP53BP2	sp|Q13625|ASPP2_HUMAN	3.46143	1.33679e-05	0.000403451
	ABCC4	sp|O15439|MRP4_HUMAN	5.29028	1.3657e-05	0.00040947
	LIMA1	sp|Q9UHB6|LIMA1_HUMAN	3.44946	1.36326e-05	0.00040947
	NDUFV1	sp|P49821|NDUV1_HUMAN	-2.59977	1.36956e-05	0.000409733
	RPS6KA2	sp|Q15349|KS6A2_HUMAN	3.21782	1.38856e-05	0.000412712
	KIAA1549L	sp|Q6ZVL6|K154L_HUMAN	-3.86822	1.38801e-05	0.000412712
	CSNK1A1	sp|P48729|KC1A_HUMAN	2.45858	1.39395e-05	0.000413419
	CSNK1A1	sp|P48729-2|KC1A-2_HUMAN	2.35771	1.41562e-05	0.000415552
	PGGT1B	sp|P53609|PGTB1_HUMAN	3.84485	1.41934e-05	0.000415552
	MAN1C1	sp|Q9NR34|MA1C1_HUMAN	3.29839	1.4146e-05	0.000415552
	DDI2	sp|Q5TDH0|DDI2_HUMAN	-2.0552	1.43798e-05	0.000419217
	PSD2	sp|Q9BQI7|PSD2_HUMAN	3.33731	1.43645e-05	0.000419217
	ARHGEF17	sp|Q96PE2|ARHGH_HUMAN	2.39634	1.45995e-05	0.000424719
	RELA	sp|Q04206|TF65_HUMAN	2.48249	1.48305e-05	0.000426011
	NECTIN1	sp|Q15223|NECT1_HUMAN	-2.58047	1.47931e-05	0.000426011
	ASCC3	sp|Q8N3C0|ASCC3_HUMAN	2.68415	1.47537e-05	0.000426011
	APOO	sp|Q9BUR5|MIC26_HUMAN	-3.5867	1.48255e-05	0.000426011
	SPON1	sp|Q9HCB6|SPON1_HUMAN	3.65347	1.47945e-05	0.000426011
	HNMT	sp|P50135|HNMT_HUMAN	7.63162	1.50832e-05	0.000431764
	TJP1	sp|Q07157-2|ZO1-2_HUMAN	2.96648	1.50938e-05	0.000431764
	NUMA1	sp|Q14980|NUMA1_HUMAN	3.22412	1.52137e-05	0.000434289
	PDHX	sp|O00330|ODPX_HUMAN	-2.24037	1.56646e-05	0.000446229
	GALK1	sp|P51570|GALK1_HUMAN	3.60192	1.59226e-05	0.000451906
	IRGQ	sp|Q8WZA9|IRGQ_HUMAN	-2.75464	1.59298e-05	0.000451906
	ADIRF	sp|Q15847|ADIRF_HUMAN	9.1197	1.60247e-05	0.000453659
	PTRHD1	sp|Q6GMV3|PTRD1_HUMAN	3.37549	1.62148e-05	0.000455277
	STX1A	sp|Q16623|STX1A_HUMAN	-3.65904	1.62997e-05	0.000456725
	ARHGEF6	sp|Q15052|ARHG6_HUMAN	1.72124	1.66237e-05	0.000464047
	CSRP1	sp|P21291|CSRP1_HUMAN	5.13564	1.69302e-05	0.000469328
	HNRNPF	sp|P52597|HNRPF_HUMAN	2.67942	1.69928e-05	0.000469328
	GTF2I	sp|P78347|GTF2I_HUMAN	2.42768	1.69028e-05	0.000469328
	DNM1	sp|Q05193|DYN1_HUMAN	-2.18345	1.68537e-05	0.000469328
	CYP4F11	sp|Q9HBI6|CP4FB_HUMAN	4.50249	1.69653e-05	0.000469328
	PHF24	sp|Q9UPV7|PHF24_HUMAN	-3.10012	1.71659e-05	0.000472305
	SYK	sp|P43405|KSYK_HUMAN	4.10086	1.7308e-05	0.000475259
	ATP11A	sp|P98196|AT11A_HUMAN	2.5064	1.75426e-05	0.000479388
	CCDC54	sp|Q8NEL0|CCD54_HUMAN	10.7506	1.75478e-05	0.000479388
	ELMO2	sp|Q96JJ3|ELMO2_HUMAN	2.38725	1.75633e-05	0.000479388
	GCLM	sp|P48507|GSH0_HUMAN	3.51688	1.78697e-05	0.000484853
	XPOT	sp|O43592|XPOT_HUMAN	2.34682	1.80399e-05	0.000486438
	PRPH	sp|P41219|PERI_HUMAN	8.25975	1.80701e-05	0.000486438
	FHL1	sp|Q13642-4|FHL1-4_HUMAN	4.046	1.80659e-05	0.000486438
	FHL1	sp|Q13642-5|FHL1-5_HUMAN	4.046	1.80659e-05	0.000486438
	AKR7A2	sp|O43488|ARK72_HUMAN	3.20911	1.81363e-05	0.000487262
	DTNA	sp|Q9Y4J8-12|DTNA-12_HUMAN	3.2383	1.85965e-05	0.000497674
	R3HDM2	sp|Q9Y2K5|R3HD2_HUMAN	-2.58102	1.86485e-05	0.000498094
	NDUFS2	sp|O75306|NDUS2_HUMAN	-2.51036	1.87849e-05	0.000499787
	SMC3	sp|Q9UQE7|SMC3_HUMAN	3.01172	1.88372e-05	0.000500208
	MAVS	sp|Q7Z434|MAVS_HUMAN	3.92874	1.90959e-05	0.000506097
	TJP2	sp|Q9UDY2|ZO2_HUMAN	6.4609	1.91894e-05	0.000507592
	TMEM43	sp|Q9BTV4|TMM43_HUMAN	2.51644	1.93241e-05	0.00051017
	DNM2	sp|P50570-3|DYN2-3_HUMAN	-1.52752	1.96e-05	0.000516461
	PDE4DIP	sp|Q5VU43-11|MYOME-11_HUMAN	4.79624	1.97783e-05	0.000520159
	PDE4DIP	sp|Q5VU43|MYOME_HUMAN	2.24225	1.98416e-05	0.000520823
	NDUFA7	sp|O95182|NDUA7_HUMAN	-2.61487	1.99479e-05	0.000522612
	RAP2A	sp|P10114|RAP2A_HUMAN	-2.87083	2.01343e-05	0.000526488
	ANXA5	sp|P08758|ANXA5_HUMAN	5.99917	2.03491e-05	0.000531092
	NAGK	sp|Q9UJ70|NAGK_HUMAN	2.32115	2.03907e-05	0.000531166
	ATP1A1	sp|P05023|AT1A1_HUMAN	-2.23258	2.05581e-05	0.000534511
	PREX1	sp|Q8TCU6|PREX1_HUMAN	2.57054	2.09664e-05	0.000544094
	INPP5D	sp|Q92835|SHIP1_HUMAN	3.38525	2.10905e-05	0.00054628
	DCTD	sp|P32321|DCTD_HUMAN	4.26345	2.1363e-05	0.000552295
	ANKMY2	sp|Q8IV38|ANKY2_HUMAN	-2.60155	2.15572e-05	0.000555219
	ENAH	sp|Q8N8S7-2|ENAH-2_HUMAN	2.68847	2.15533e-05	0.000555219
	AK1	sp|P00568|KAD1_HUMAN	4.11289	2.16114e-05	0.000555237
	IGSF8	sp|Q969P0|IGSF8_HUMAN	-2.18883	2.16795e-05	0.000555237
	PTER	sp|Q96BW5|PTER_HUMAN	8.51894	2.1647e-05	0.000555237
	FHL1	sp|Q13642-1|FHL1-1_HUMAN	4.03894	2.22019e-05	0.000562313
	CASKIN1	sp|Q8WXD9|CSKI1_HUMAN	-2.47555	2.21224e-05	0.000562313
	USP47	sp|Q96K76|UBP47_HUMAN	1.47744	2.2124e-05	0.000562313
	GGA3	sp|Q9NZ52|GGA3_HUMAN	-2.19179	2.21791e-05	0.000562313
	NMD3	sp|Q96D46|NMD3_HUMAN	3.04169	2.22764e-05	0.000563159
	MTHFD1	sp|P11586|C1TC_HUMAN	2.19991	2.24188e-05	0.000564672
	ARHGDIB	sp|P52566|GDIR2_HUMAN	4.6087	2.24155e-05	0.000564672
	TBC1D9B	sp|Q66K14|TBC9B_HUMAN	1.47005	2.24612e-05	0.000564705
	LPCAT3	sp|Q6P1A2|MBOA5_HUMAN	3.36388	2.27644e-05	0.000569193
	STAB1	sp|Q9NY15|STAB1_HUMAN	3.33873	2.30042e-05	0.000574141
	PPP1R3F	sp|Q6ZSY5|PPR3F_HUMAN	-2.07182	2.31789e-05	0.000577451
	MACF1	sp|Q9UPN3|MACF1_HUMAN	1.4256	2.32791e-05	0.000578893
	PDHB	sp|P11177|ODPB_HUMAN	-2.01169	2.3676e-05	0.00058452
	NDUFS1	sp|P28331|NDUS1_HUMAN	-2.3044	2.36593e-05	0.00058452
	ANKHD1	sp|Q8IWZ3|ANKH1_HUMAN	1.92918	2.3594e-05	0.00058452
	NDEL1	sp|Q9GZM8|NDEL1_HUMAN	-2.2698	2.37292e-05	0.000584781
	ENTPD1	sp|P49961|ENTP1_HUMAN	3.83925	2.38189e-05	0.000585936
	RUVBL2	sp|Q9Y230|RUVB2_HUMAN	2.05538	2.46634e-05	0.000605623
	TUB	sp|P50607|TUB_HUMAN	1.84453	2.47267e-05	0.000606093
	ALDH9A1	sp|P49189-3|AL9A1-3_HUMAN	4.10856	2.49292e-05	0.000608396
	PARD3	sp|Q8TEW0-10|PARD3-10_HUMAN	3.71912	2.49539e-05	0.000608396
	CCDC177	sp|Q9NQR7|CC177_HUMAN	-3.26392	2.54633e-05	0.000618613
	LGALSL	sp|Q3ZCW2|LEGL_HUMAN	-2.17866	2.55276e-05	0.000619078
	SAMHD1	sp|Q9Y3Z3|SAMH1_HUMAN	3.39449	2.55743e-05	0.000619115
	PGLS	sp|O95336|6PGL_HUMAN	3.04821	2.57422e-05	0.000621789
	YBX1	sp|P67809|YBOX1_HUMAN	4.79906	2.57755e-05	0.000621789
	SLC38A3	sp|Q99624|S38A3_HUMAN	4.05581	2.61064e-05	0.000628663
	SAMD4A	sp|Q9UPU9|SMAG1_HUMAN	3.32401	2.62542e-05	0.000630008
	IQGAP1	sp|P46940|IQGA1_HUMAN	4.44947	2.63461e-05	0.000630009
	DOC2B	sp|Q14184|DOC2B_HUMAN	-5.79078	2.65021e-05	0.000632633
	CMTM4	sp|Q8IZR5-2|CKLF4-2_HUMAN	3.95018	2.67939e-05	0.000637378
	FMNL1	sp|O95466-2|FMNL1-2_HUMAN	2.12784	2.70379e-05	0.000639851
	ALDH9A1	sp|P49189|AL9A1_HUMAN	4.04379	2.69965e-05	0.000639851
	ENAH	sp|Q8N8S7|ENAH_HUMAN	2.59808	2.69558e-05	0.000639851
	ZDHHC5	sp|Q9C0B5|ZDHC5_HUMAN	-2.11364	2.71817e-05	0.000642144
	NDUFB6	sp|O95139|NDUB6_HUMAN	-2.24326	2.72578e-05	0.000642833
	ADD2	sp|P35612|ADDB_HUMAN	-1.98188	2.74986e-05	0.000647398
	GNB5	sp|O14775|GNB5_HUMAN	-3.02311	2.78949e-05	0.000648828
	ATP2A1	sp|O14983|AT2A1_HUMAN	-2.43657	2.78719e-05	0.000648828
	PLXNB2	sp|O15031|PLXB2_HUMAN	3.35508	2.7643e-05	0.000648828
	GYG2	sp|O15488|GLYG2_HUMAN	8.3055	2.77993e-05	0.000648828
	FAM107A	sp|O95990|F107A_HUMAN	8.71381	2.79381e-05	0.000648828
	DDHD1	sp|Q8NEL9|DDHD1_HUMAN	-2.09805	2.78442e-05	0.000648828
	RAD50	sp|Q92878|RAD50_HUMAN	2.67873	2.77859e-05	0.000648828
	STXBP5L	sp|Q9Y2K9|STB5L_HUMAN	-2.204	2.78526e-05	0.000648828
	CMTM4	sp|Q8IZR5|CKLF4_HUMAN	3.92436	2.81561e-05	0.000652784
	CAPS	sp|Q13938|CAYP1_HUMAN	13.7247	2.83086e-05	0.00065521
	MAPRE3	sp|Q9UPY8-2|MARE3-2_HUMAN	-2.11502	2.84052e-05	0.000656338
	REEP1	sp|Q9H902|REEP1_HUMAN	-2.80836	2.85484e-05	0.000658535
	NDUFA10	sp|O95299|NDUAA_HUMAN	-2.77657	2.873e-05	0.000660501
	HLA-DRA	sp|P01903|DRA_HUMAN	8.64144	2.87271e-05	0.000660501
	ITGAL	sp|P20701-2|ITAL-2_HUMAN	4.99721	2.90006e-05	0.000665605
	AKR1C2	sp|P52895|AK1C2_HUMAN	6.06093	2.92627e-05	0.000670496
	NECTIN1	sp|Q15223-2|NECT1-2_HUMAN	-2.61201	2.9335e-05	0.000671032
	USP7	sp|Q93009|UBP7_HUMAN	-1.25547	2.96553e-05	0.000676101
	DARS	sp|P14868|SYDC_HUMAN	1.78933	2.9915e-05	0.000678368
	TCEA1	sp|P23193|TCEA1_HUMAN	3.09995	3.00023e-05	0.000678368
	CHD4	sp|Q14839|CHD4_HUMAN	2.00051	2.98815e-05	0.000678368
	PDLIM3	sp|Q53GG5-2|PDLI3-2_HUMAN	5.4096	2.98587e-05	0.000678368
	HLA-DRB1	sp|Q95IE3|2B1C_HUMAN	8.60461	2.99778e-05	0.000678368
	MCTP1	sp|Q6DN14|MCTP1_HUMAN	-3.2904	3.02994e-05	0.000682634
	AKR7L	sp|Q8NHP1|ARK74_HUMAN	3.32665	3.02435e-05	0.000682634
	CPNE5	sp|Q9HCH3|CPNE5_HUMAN	-3.41279	3.03902e-05	0.000682634
	IMPACT	sp|Q9P2X3|IMPCT_HUMAN	2.97521	3.06124e-05	0.0006865
	HCN1	sp|O60741|HCN1_HUMAN	-2.93444	3.07201e-05	0.000687789
	YWHAG	sp|P61981|1433G_HUMAN	-1.56681	3.08984e-05	0.00068971
	OGFRL1	sp|Q5TC84|OGRL1_HUMAN	3.61747	3.09541e-05	0.00068971
	THOC1	sp|Q96FV9|THOC1_HUMAN	2.23995	3.09569e-05	0.00068971
	UACA	sp|Q9BZF9|UACA_HUMAN	3.22225	3.10356e-05	0.00069034
	ARHGAP26	sp|Q9UNA1|RHG26_HUMAN	-3.15962	3.1218e-05	0.000693271
	ADCYAP1R1	sp|P41586-3|PACR-3_HUMAN	4.55152	3.13844e-05	0.00069584
	FMNL1	sp|O95466|FMNL1_HUMAN	1.90727	3.14969e-05	0.000697206
	MAGT1	sp|Q9H0U3|MAGT1_HUMAN	3.23012	3.16887e-05	0.000700321
	NEK6	sp|Q9HC98|NEK6_HUMAN	4.86929	3.18349e-05	0.000702418
	CTSF	sp|Q9UBX1|CATF_HUMAN	3.47146	3.25985e-05	0.000716958
	ALDH1L2	sp|Q3SY69|AL1L2_HUMAN	4.30218	3.27554e-05	0.000718104
	USP47	sp|Q96K76-4|UBP47-4_HUMAN	1.45551	3.2726e-05	0.000718104
	IFT122	sp|Q9HBG6|IF122_HUMAN	2.44679	3.29717e-05	0.00072169
	CD74	sp|P04233|HG2A_HUMAN	5.13907	3.31418e-05	0.000724256
	SNAP91	sp|O60641-3|AP180-3_HUMAN	-2.51042	3.33773e-05	0.000727084
	ATP12A	sp|P54707|AT12A_HUMAN	-2.02304	3.3369e-05	0.000727084
	DST	sp|Q03001|DYST_HUMAN	1.55518	3.34786e-05	0.000728133
	PTBP3	sp|O95758|PTBP3_HUMAN	4.2375	3.3592e-05	0.000728287
	S100A11	sp|P31949|S10AB_HUMAN	6.68118	3.35898e-05	0.000728287
	ROCK1	sp|Q13464|ROCK1_HUMAN	2.26529	3.36739e-05	0.00072891
	PTPN6	sp|P29350-2|PTN6-2_HUMAN	3.79936	3.37472e-05	0.000729344
	PTGR2	sp|Q8N8N7|PTGR2_HUMAN	3.86228	3.41553e-05	0.000737001
	SYNE3	sp|Q6ZMZ3|SYNE3_HUMAN	2.5324	3.43301e-05	0.000739609
	ADCY1	sp|Q08828|ADCY1_HUMAN	-2.56381	3.49136e-05	0.000750998
	PLD2	sp|O14939|PLD2_HUMAN	3.57435	3.55306e-05	0.000761879
	ITGAV	sp|P06756|ITAV_HUMAN	1.9139	3.60626e-05	0.000772077
	DAB2	sp|P98082|DAB2_HUMAN	5.00628	3.62569e-05	0.000775026
	SNTA1	sp|Q13424|SNTA1_HUMAN	3.69169	3.6352e-05	0.00077585
	PACSIN1	sp|Q9BY11|PACN1_HUMAN	-3.15344	3.71919e-05	0.000791309
	SYT7	sp|O43581|SYT7_HUMAN	-3.2921	3.74145e-05	0.000794199
	APRT	sp|P07741|APT_HUMAN	4.02733	3.74436e-05	0.000794199
	EIF5B	sp|O60841|IF2P_HUMAN	1.60006	3.76019e-05	0.000795989
	KANK2	sp|Q63ZY3|KANK2_HUMAN	5.48097	3.76442e-05	0.000795989
	RASAL2	sp|Q9UJF2-2|NGAP-2_HUMAN	-2.20846	3.7745e-05	0.000796891
	UNC45A	sp|Q9H3U1|UN45A_HUMAN	2.11192	3.79881e-05	0.00080079
	TSPAN7	sp|P41732|TSN7_HUMAN	-4.71712	3.82417e-05	0.000803661
	FARP1	sp|Q9Y4F1|FARP1_HUMAN	2.86891	3.8209e-05	0.000803661
	IQSEC3	sp|Q9UPP2|IQEC3_HUMAN	-1.99159	3.86367e-05	0.00081072
	PHGDH	sp|O43175|SERA_HUMAN	5.09817	3.89777e-05	0.000812897
	RDX	sp|P35241|RADI_HUMAN	4.4336	3.88651e-05	0.000812897
	PARD3	sp|Q8TEW0|PARD3_HUMAN	3.41953	3.89667e-05	0.000812897
	DLAT	sp|P10515|ODP2_HUMAN	-2.51893	3.91746e-05	0.000815722
	ASAH1	sp|Q13510|ASAH1_HUMAN	3.83749	3.93513e-05	0.000815722
	AGRN	sp|O00468|AGRIN_HUMAN	2.65474	3.97628e-05	0.000820528
	UQCRC1	sp|P31930|QCR1_HUMAN	-1.8801	3.97511e-05	0.000820528
	AGRN	sp|O00468-3|AGRIN-3_HUMAN	2.65065	4.00378e-05	0.00082496
	UQCRFS1	sp|P47985|UCRI_HUMAN	-2.12897	4.0325e-05	0.00082963
	COTL1	sp|Q14019|COTL1_HUMAN	4.87572	4.05517e-05	0.000832608
	OXR1	sp|Q8N573|OXR1_HUMAN	-2.84365	4.06248e-05	0.000832608
	PLSCR4	sp|Q9NRQ2|PLS4_HUMAN	6.70095	4.06521e-05	0.000832608
	PLCB3	sp|Q01970|PLCB3_HUMAN	2.13825	4.13407e-05	0.000844189
	FSD1	sp|Q9BTV5|FSD1_HUMAN	-2.16668	4.15717e-05	0.000847643
	DDRGK1	sp|Q96HY6|DDRGK_HUMAN	3.29837	4.19283e-05	0.000852376
	ABLIM1	sp|O14639-6|ABLM1-6_HUMAN	2.83819	4.28049e-05	0.000866784
	MAPT	sp|P10636-3|TAU-3_HUMAN	3.72551	4.27458e-05	0.000866784
	SPG7	sp|Q9UQ90|SPG7_HUMAN	-2.09338	4.32852e-05	0.00087477
	SLC39A12	sp|Q504Y0|S39AC_HUMAN	5.61045	4.33927e-05	0.000875651
	DNM2	sp|P50570-2|DYN2-2_HUMAN	-1.44611	4.36872e-05	0.000880296
	ARFGAP1	sp|Q8N6T3|ARFG1_HUMAN	-2.54347	4.38958e-05	0.000883202
	ERO1A	sp|Q96HE7|ERO1A_HUMAN	-2.25607	4.43851e-05	0.00089043
	ASAP1	sp|Q9ULH1|ASAP1_HUMAN	-1.89586	4.45522e-05	0.000892476
	ALDH1L1	sp|O75891|AL1L1_HUMAN	4.34838	4.53707e-05	0.000907546
	CALCOCO1	sp|Q9P1Z2|CACO1_HUMAN	-1.78115	4.60753e-05	0.000920297
	SLC9A3R2	sp|Q15599-3|NHRF2-3_HUMAN	2.46426	4.66e-05	0.000928071
	TARS	sp|P26639|SYTC_HUMAN	1.78515	4.68702e-05	0.000931439
	EFNB1	sp|P98172|EFNB1_HUMAN	3.62398	4.70297e-05	0.000931439
	VAT1	sp|Q99536|VAT1_HUMAN	3.82143	4.70355e-05	0.000931439
	KIAA1671	sp|Q9BY89|K1671_HUMAN	1.7326	4.7041e-05	0.000931439
	RASAL2	sp|Q9UJF2|NGAP_HUMAN	-2.23392	4.72348e-05	0.000932582
	YES1	sp|P07947|YES_HUMAN	1.67796	4.7752e-05	0.000941435
	DNM2	sp|P50570|DYN2_HUMAN	-1.42982	4.82147e-05	0.000947636
	CEND1	sp|Q8N111|CEND_HUMAN	-3.24285	4.83306e-05	0.000947636
	FGGY	sp|Q96C11|FGGY_HUMAN	3.88927	4.83432e-05	0.000947636
	PTEN	sp|P60484|PTEN_HUMAN	-1.6784	4.85891e-05	0.000951096
	PRKCE	sp|Q02156|KPCE_HUMAN	-2.42478	4.89227e-05	0.000952186
	SLC39A12	sp|Q504Y0-3|S39AC-3_HUMAN	5.49086	4.87899e-05	0.000952186
	C11orf68	sp|Q9H3H3|CK068_HUMAN	-1.54968	4.89142e-05	0.000952186
	RPS6KA1	sp|Q15418|KS6A1_HUMAN	2.44538	4.92108e-05	0.000956434
	SLC9A9	sp|Q8IVB4|SL9A9_HUMAN	4.50837	4.93008e-05	0.000956827
	ZC3HAV1	sp|Q7Z2W4|ZCCHV_HUMAN	4.06388	4.94813e-05	0.000958971
	SLC7A11	sp|Q9UPY5|XCT_HUMAN	4.55052	4.97279e-05	0.00096239
	ABLIM1	sp|O14639|ABLM1_HUMAN	2.79776	4.98626e-05	0.000963636
	NDUFC2	sp|O95298|NDUC2_HUMAN	-2.65939	5.02325e-05	0.000966693
	ATP2A2	sp|P16615|AT2A2_HUMAN	-2.23897	5.01154e-05	0.000966693
	PTBP3	sp|O95758-4|PTBP3-4_HUMAN	4.22276	5.11782e-05	0.000983511
	USP40	sp|Q9NVE5|UBP40_HUMAN	3.60507	5.13703e-05	0.000985821
	SELENBP1	sp|Q13228|SBP1_HUMAN	4.70005	5.24134e-05	0.00100443
	HSPA12A	sp|O43301|HS12A_HUMAN	-2.0956	5.27873e-05	0.00100669
	DPP6	sp|P42658|DPP6_HUMAN	-3.48261	5.27851e-05	0.00100669
	PPP2R2C	sp|Q9Y2T4|2ABG_HUMAN	-1.53722	5.28249e-05	0.00100669
	MICU3	sp|Q86XE3|MICU3_HUMAN	-2.10247	5.33118e-05	0.00101455
	DPP6	sp|P42658-2|DPP6-2_HUMAN	-3.48635	5.40398e-05	0.00102556
	RIMBP3B	sp|A6NNM3|RIM3B_HUMAN	7.8787	5.46393e-05	0.00103474
	CSNK1A1	sp|P48729-3|KC1A-3_HUMAN	2.62435	5.46747e-05	0.00103474
	MTX2	sp|O75431|MTX2_HUMAN	-1.63096	5.57362e-05	0.00105192
	SBF2	sp|Q86WG5|MTMRD_HUMAN	2.27117	5.63248e-05	0.0010603
	HADHA	sp|P40939|ECHA_HUMAN	3.44655	5.65062e-05	0.00106137
	YPEL4	sp|Q96NS1|YPEL4_HUMAN	-5.07154	5.65467e-05	0.00106137
	GNS	sp|P15586|GNS_HUMAN	2.75223	5.68812e-05	0.00106474
	MRE11	sp|P49959|MRE11_HUMAN	2.89644	5.70976e-05	0.00106733
	AGRN	sp|O00468-6|AGRIN-6_HUMAN	2.65748	5.74604e-05	0.00107265
	FOLR2	sp|P14207|FOLR2_HUMAN	4.70602	5.81585e-05	0.00108206
	MAP4	sp|P27816|MAP4_HUMAN	3.84794	5.82543e-05	0.00108206
	OPCML	sp|Q14982|OPCM_HUMAN	-2.65736	5.82805e-05	0.00108206
	NTM	sp|Q9P121|NTRI_HUMAN	-2.09716	5.88207e-05	0.00109061
	DOCK2	sp|Q92608|DOCK2_HUMAN	4.52308	5.9281e-05	0.00109714
	DMD	sp|P11532|DMD_HUMAN	1.85998	5.96506e-05	0.00109856
	PAK1	sp|Q13153|PAK1_HUMAN	-3.08492	5.9602e-05	0.00109856
	CROCC	sp|Q5TZA2|CROCC_HUMAN	2.35193	5.9542e-05	0.00109856
	IFI35	sp|P80217|IN35_HUMAN	4.22634	5.9995e-05	0.00110229
	CD47	sp|Q08722|CD47_HUMAN	-2.58525	6.0014e-05	0.00110229
	C2CD4C	sp|Q8TF44|C2C4C_HUMAN	-4.01552	6.05658e-05	0.00110945
	HELT	sp|A6NFD8|HELT_HUMAN	8.6658	6.09655e-05	0.00111529
	CD74	sp|P04233-2|HG2A-2_HUMAN	5.11063	6.13427e-05	0.00112069
	NGEF	sp|Q8N5V2|NGEF_HUMAN	-4.11676	6.14938e-05	0.00112069
	IFT122	sp|Q9HBG6-11|IF122-11_HUMAN	2.37362	6.15063e-05	0.00112069
	TXNRD1	sp|Q16881|TRXR1_HUMAN	2.05202	6.21485e-05	0.00112939
	MCTP1	sp|Q6DN14-3|MCTP1-3_HUMAN	-3.13818	6.23459e-05	0.00113148
	SAMD14	sp|Q8IZD0|SAM14_HUMAN	-3.61302	6.26172e-05	0.0011349
	HLA-DRB1	sp|Q5Y7A7|2B1D_HUMAN	8.53958	6.30115e-05	0.00113864
	PHYKPL	sp|Q8IUZ5|AT2L2_HUMAN	3.9893	6.294e-05	0.00113864
	GEMIN5	sp|Q8TEQ6|GEMI5_HUMAN	1.71014	6.40513e-05	0.00115326
	SPATA5	sp|Q8NB90|AFG2H_HUMAN	2.06878	6.49978e-05	0.00116723
	PAF1	sp|Q8N7H5|PAF1_HUMAN	2.18593	6.52412e-05	0.00117007
	GMPR	sp|P36959|GMPR1_HUMAN	7.89772	6.54426e-05	0.00117215
	PYHIN1	sp|Q6K0P9|IFIX_HUMAN	3.89525	6.55366e-05	0.0011723
	MAP3K20	sp|Q9NYL2|M3K20_HUMAN	4.85232	6.58004e-05	0.00117395
	ANKFY1	sp|Q9P2R3|ANFY1_HUMAN	2.24295	6.57459e-05	0.00117395
	OPCML	sp|Q14982-3|OPCM-3_HUMAN	-2.51023	6.61575e-05	0.00117421
	IFT122	sp|Q9HBG6-9|IF122-9_HUMAN	2.33184	6.60486e-05	0.00117421
	TNS1	sp|Q9HBL0|TENS1_HUMAN	3.59171	6.60389e-05	0.00117421
	SYT7	sp|O43581-2|SYT7-2_HUMAN	-3.1834	6.64685e-05	0.00117692
	BRAF	sp|P15056|BRAF_HUMAN	-1.74001	6.6482e-05	0.00117692
	TPP1	sp|O14773|TPP1_HUMAN	3.24831	6.67257e-05	0.00117704
	VDAC1	sp|P21796|VDAC1_HUMAN	-1.70467	6.67462e-05	0.00117704
	MICALL2	sp|Q8IY33|MILK2_HUMAN	3.51113	6.66251e-05	0.00117704
	AP2A1	sp|O95782|AP2A1_HUMAN	-1.99249	6.70539e-05	0.00118094
	STK10	sp|O94804|STK10_HUMAN	2.28931	6.74034e-05	0.00118144
	LMNA	sp|P02545|LMNA_HUMAN	4.07255	6.73709e-05	0.00118144
	GYG1	sp|P46976|GLYG_HUMAN	4.45406	6.73302e-05	0.00118144
	SLC20A2	sp|Q08357|S20A2_HUMAN	2.77387	6.74788e-05	0.00118144
	WDR19	sp|Q8NEZ3|WDR19_HUMAN	2.46396	6.75994e-05	0.00118144
	FARSB	sp|Q9NSD9|SYFB_HUMAN	-3.00365	6.75313e-05	0.00118144
	UEVLD	sp|Q8IX04|UEVLD_HUMAN	3.28517	6.77621e-05	0.00118277
	RBBP4	sp|Q09028|RBBP4_HUMAN	1.96672	6.81949e-05	0.00118881
	PTEN	sp|P60484-2|PTEN-2_HUMAN	-1.64061	6.83294e-05	0.00118964
	MTM1	sp|Q13496|MTM1_HUMAN	3.16795	6.8631e-05	0.00119187
	OXR1	sp|Q8N573-2|OXR1-2_HUMAN	-2.79275	6.85681e-05	0.00119187
	PADI3	sp|Q9ULW8|PADI3_HUMAN	11.6067	6.9642e-05	0.00120789
	FLNA	sp|P21333|FLNA_HUMAN	7.64417	7.03131e-05	0.00121492
	ATP1A4	sp|Q13733|AT1A4_HUMAN	-1.57734	7.08559e-05	0.00122275
	FNTA	sp|P49354|FNTA_HUMAN	3.22386	7.14358e-05	0.00122769
	FHL1	sp|Q13642|FHL1_HUMAN	3.93981	7.15e-05	0.00122769
	KTN1	sp|Q86UP2|KTN1_HUMAN	2.38842	7.27572e-05	0.00124615
	VASN	sp|Q6EMK4|VASN_HUMAN	4.18816	7.29958e-05	0.00124867
	ICA1	sp|Q05084|ICA69_HUMAN	-2.29582	7.36502e-05	0.00125673
	COX6B1	sp|P14854|CX6B1_HUMAN	-1.97761	7.43373e-05	0.00126191
	PARP9	sp|Q8IXQ6|PARP9_HUMAN	4.21413	7.43189e-05	0.00126191
	PARP9	sp|Q8IXQ6-2|PARP9-2_HUMAN	4.21413	7.43189e-05	0.00126191
	SDC2	sp|P34741|SDC2_HUMAN	4.49181	7.51897e-05	0.00127191
	SEC61A1	sp|P61619|S61A1_HUMAN	2.39425	7.52973e-05	0.00127216
	GLS	sp|O94925-3|GLSK-3_HUMAN	-2.09837	7.57013e-05	0.00127456
	ANXA2	sp|P07355|ANXA2_HUMAN	9.11743	7.60508e-05	0.00127456
	AMPH	sp|P49418|AMPH_HUMAN	-2.41615	7.60903e-05	0.00127456
	KTN1	sp|Q86UP2-3|KTN1-3_HUMAN	2.34587	7.60021e-05	0.00127456
	STAM	sp|Q92783|STAM1_HUMAN	-1.51793	7.59158e-05	0.00127456
	TANK	sp|Q92844|TANK_HUMAN	2.28592	7.5638e-05	0.00127456
	AKR1C4	sp|P17516|AK1C4_HUMAN	7.17096	7.65415e-05	0.00128055
	RGS7	sp|P49802-2|RGS7-2_HUMAN	-2.71502	7.67402e-05	0.00128231
	CLCN7	sp|P51798|CLCN7_HUMAN	1.93221	7.72246e-05	0.00128414
	RAP1GAP2	sp|Q684P5|RPGP2_HUMAN	-2.66078	7.69955e-05	0.00128414
	SHC3	sp|Q92529|SHC3_HUMAN	-3.01882	7.71499e-05	0.00128414
	ITM2C	sp|Q9NQX7|ITM2C_HUMAN	2.70452	7.74673e-05	0.00128661
	PDZD2	sp|O15018|PDZD2_HUMAN	-2.14418	7.78396e-05	0.00128967
	BSN	sp|Q9UPA5|BSN_HUMAN	-2.92936	7.78141e-05	0.00128967
	ZC3HAV1	sp|Q7Z2W4-3|ZCCHV-3_HUMAN	4.00196	7.8227e-05	0.00129397
	F11R	sp|Q9Y624|JAM1_HUMAN	3.44128	7.82879e-05	0.00129397
	COA7	sp|Q96BR5|COA7_HUMAN	-3.03064	7.91602e-05	0.00130681
	DPYSL3	sp|Q14195-2|DPYL3-2_HUMAN	1.88323	8.02684e-05	0.00132351
	NECAB1	sp|Q8N987|NECA1_HUMAN	-3.40034	8.04639e-05	0.00132514
	PLEKHA1	sp|Q9HB21|PKHA1_HUMAN	-2.66273	8.05994e-05	0.00132578
	SEZ6L2	sp|Q6UXD5-3|SE6L2-3_HUMAN	-1.96198	8.10107e-05	0.00132935
	PDLIM3	sp|Q53GG5|PDLI3_HUMAN	5.09581	8.22128e-05	0.00134425
	MYO1C	sp|O00159|MYO1C_HUMAN	3.36637	8.28924e-05	0.00134587
	PIK3C2A	sp|O00443|P3C2A_HUMAN	2.09541	8.26907e-05	0.00134587
	PPEF1	sp|O14829|PPE1_HUMAN	-4.58529	8.2686e-05	0.00134587
	TPPP	sp|O94811|TPPP_HUMAN	-2.55793	8.27743e-05	0.00134587
	HRAS	sp|P01112|RASH_HUMAN	-1.47293	8.29011e-05	0.00134587
	CHMP4A	sp|Q9BY43|CHM4A_HUMAN	3.52094	8.25766e-05	0.00134587
	PDE4A	sp|P27815-7|PDE4A-7_HUMAN	-2.3086	8.39247e-05	0.00136087
	PECAM1	sp|P16284-4|PECA1-4_HUMAN	3.7608	8.41067e-05	0.00136221
	PKN2	sp|Q16513|PKN2_HUMAN	3.00742	8.50916e-05	0.00137654
	NECTIN2	sp|Q92692|NECT2_HUMAN	3.23248	8.52742e-05	0.00137786
	GPR158	sp|Q5T848|GP158_HUMAN	-2.89987	8.66322e-05	0.00139651
	TPPP3	sp|Q9BW30|TPPP3_HUMAN	5.58784	8.77461e-05	0.00140949
	FBL	sp|P22087|FBRL_HUMAN	2.29118	8.81871e-05	0.00141492
	HMGB1P1	sp|B2RPK0|HGB1A_HUMAN	3.42478	8.89661e-05	0.00142234
	ARHGAP5	sp|Q13017|RHG05_HUMAN	1.56298	8.88193e-05	0.00142234
	FERMT2	sp|Q96AC1|FERM2_HUMAN	2.88773	8.92635e-05	0.00142385
	CNK3	sp|G9CGD6-3|CNIPF-3_HUMAN	-3.78017	8.99316e-05	0.00143276
	AKR1C1	sp|Q04828|AK1C1_HUMAN	5.7927	9.00309e-05	0.00143276
	AP3B2	sp|Q13367|AP3B2_HUMAN	-2.31919	9.22627e-05	0.00146487
	GSK3A	sp|P49840|GSK3A_HUMAN	-1.64928	9.24173e-05	0.00146563
	ACSS3	sp|Q9H6R3|ACSS3_HUMAN	3.48958	9.28802e-05	0.00147127
	FBXO41	sp|Q8TF61|FBX41_HUMAN	-2.44829	9.36286e-05	0.00148048
	GTF3C4	sp|Q9UKN8|TF3C4_HUMAN	1.85896	9.36782e-05	0.00148048
	NUP88	sp|Q99567|NUP88_HUMAN	2.04687	9.40797e-05	0.00148512
	RGS6	sp|P49758|RGS6_HUMAN	-3.6406	9.44267e-05	0.00148546
	RGS6	sp|P49758-11|RGS6-11_HUMAN	-3.6406	9.44267e-05	0.00148546
	WDR1	sp|O75083|WDR1_HUMAN	2.60654	9.47715e-05	0.00148577
	IPCEF1	sp|Q8WWN9|ICEF1_HUMAN	-4.10751	9.4716e-05	0.00148577
	ABHD14B	sp|Q96IU4|ABHEB_HUMAN	6.34945	9.47551e-05	0.00148577
	ACTN2	sp|P35609-2|ACTN2-2_HUMAN	-3.95746	9.59994e-05	0.0015033
	AKR7A3	sp|O95154|ARK73_HUMAN	3.11577	9.62182e-05	0.001505
	MSI1	sp|O43347|MSI1H_HUMAN	4.12353	9.65554e-05	0.00150543
	IMMT	sp|Q16891-4|MIC60-4_HUMAN	-1.36982	9.65751e-05	0.00150543
	PLXNB3	sp|Q9ULL4|PLXB3_HUMAN	3.52915	9.6449e-05	0.00150543
	SNAP91	sp|O60641|AP180_HUMAN	-2.37487	9.68171e-05	0.00150621
	ALAD	sp|P13716|HEM2_HUMAN	3.79095	9.68449e-05	0.00150621
	HMGN5	sp|P82970|HMGN5_HUMAN	3.04922	9.7014e-05	0.00150713
	CORO6	sp|Q6QEF8-5|CORO6-5_HUMAN	-2.42184	9.71322e-05	0.00150725
	GNA12	sp|Q03113|GNA12_HUMAN	2.90916	9.82279e-05	0.00151433
	KIAA1211L	sp|Q6NV74|K121L_HUMAN	-2.72461	9.84725e-05	0.00151433
	ARFGAP1	sp|Q8N6T3-2|ARFG1-2_HUMAN	-2.55343	9.83859e-05	0.00151433
	LRRC75A	sp|Q8NAA5|LR75A_HUMAN	-3.08816	9.78269e-05	0.00151433
	WBP2	sp|Q969T9|WBP2_HUMAN	-2.74623	9.79422e-05	0.00151433
	SELENOS	sp|Q9BQE4|SELS_HUMAN	3.27881	9.84568e-05	0.00151433
	VCL	sp|P18206|VINC_HUMAN	4.97306	9.97514e-05	0.00153228
	FBXO30	sp|Q8TB52|FBX30_HUMAN	2.35745	9.98632e-05	0.00153228
	GRIA3	sp|P42263|GRIA3_HUMAN	-2.96008	0.000100685	0.00153629
	STX3	sp|Q13277|STX3_HUMAN	2.8242	0.000100574	0.00153629
	CISD1	sp|Q9NZ45|CISD1_HUMAN	-1.89442	0.000100361	0.00153629
	STAG2	sp|Q8N3U4|STAG2_HUMAN	3.16976	0.000101708	0.00155018
	PICK1	sp|Q9NRD5|PICK1_HUMAN	-2.33201	0.000101823	0.0015502
	IMPDH2	sp|P12268|IMDH2_HUMAN	2.3484	0.000103956	0.00157999
	CLTC	sp|Q00610|CLH1_HUMAN	-1.93683	0.000104166	0.00157999
	AFG3L2	sp|Q9Y4W6|AFG32_HUMAN	-1.62911	0.000104241	0.00157999
	CPNE6	sp|O95741|CPNE6_HUMAN	4.47963	0.000104463	0.00158098
	COMMD6	sp|Q7Z4G1|COMD6_HUMAN	1.89175	0.000104537	0.00158098
	ACOT7	sp|O00154|BACH_HUMAN	-1.44137	0.000105513	0.00159313
	HSDL2	sp|Q6YN16|HSDL2_HUMAN	2.30257	0.000105573	0.00159313
	HOGA1	sp|Q86XE5|HOGA1_HUMAN	5.8172	0.000106585	0.00160664
	DLGAP1	sp|O14490-3|DLGP1-3_HUMAN	-2.81012	0.000107482	0.00161659
	DDAH2	sp|O95865|DDAH2_HUMAN	3.6561	0.000108039	0.0016218
	SUN2	sp|Q9UH99|SUN2_HUMAN	4.00578	0.000108065	0.0016218
	AVIL	sp|O75366|AVIL_HUMAN	6.73022	0.000108334	0.0016225
	FGD4	sp|Q96M96|FGD4_HUMAN	2.16841	0.000108348	0.0016225
	KDSR	sp|Q06136|KDSR_HUMAN	2.5107	0.000109948	0.00164465
	PPFIBP2	sp|Q8ND30-3|LIPB2-3_HUMAN	2.94595	0.000110168	0.00164616
	MAPT	sp|P10636|TAU_HUMAN	2.66147	0.000110537	0.00164987
	AP2B1	sp|P63010|AP2B1_HUMAN	-1.81375	0.00011134	0.00166005
	CLTCL1	sp|P53675|CLH2_HUMAN	-2.12354	0.000111863	0.00166341
	LURAP1	sp|Q96LR2|LURA1_HUMAN	-2.49863	0.000113522	0.00168524
	TFPT	sp|P0C1Z6|TFPT_HUMAN	11.2657	0.000114208	0.00169359
	SDC4	sp|P31431|SDC4_HUMAN	5.05444	0.000116532	0.00172432
	ECE1	sp|P42892|ECE1_HUMAN	3.10105	0.000116521	0.00172432
	DHRS11	sp|Q6UWP2|DHR11_HUMAN	-2.69941	0.000116662	0.00172439
	WASH2P	sp|Q6VEQ5|WASH2_HUMAN	2.1955	0.000117988	0.00174211
	SYT7	sp|O43581-3|SYT7-3_HUMAN	-2.79813	0.000118439	0.00174688
	STARD7	sp|Q9NQZ5|STAR7_HUMAN	2.69105	0.000118583	0.00174712
	GLS	sp|O94925|GLSK_HUMAN	-1.94471	0.000118917	0.00175005
	HDGF	sp|P51858|HDGF_HUMAN	2.85659	0.000119037	0.00175005
	ACTN2	sp|P35609|ACTN2_HUMAN	-3.93808	0.000119576	0.00175422
	HM13	sp|Q8TCT9|HM13_HUMAN	2.73774	0.000119577	0.00175422
	EIF3L	sp|Q9Y262|EIF3L_HUMAN	1.39253	0.000119797	0.00175557
	PDPR	sp|Q8NCN5|PDPR_HUMAN	2.61709	0.000121226	0.00177271
	IGDCC4	sp|Q8TDY8|IGDC4_HUMAN	13.7739	0.000121776	0.00177887
	S100A10	sp|P60903|S10AA_HUMAN	10.3121	0.000122243	0.00178379
	RRAS2	sp|P62070|RRAS2_HUMAN	2.84898	0.00012257	0.00178666
	FNDC3A	sp|Q9Y2H6|FND3A_HUMAN	1.78453	0.000123106	0.00179257
	MAPT	sp|P10636-5|TAU-5_HUMAN	2.55175	0.000123388	0.00179476
	MAP4K3	sp|Q8IVH8|M4K3_HUMAN	-1.59641	0.000123733	0.00179788
	DLGAP1	sp|O14490-5|DLGP1-5_HUMAN	-3.00669	0.000124507	0.00180528
	HECW1	sp|Q76N89|HECW1_HUMAN	-2.24603	0.000124986	0.00181032
	SLC4A8	sp|Q2Y0W8|S4A8_HUMAN	-2.94806	0.000125137	0.00181059
	IFI16	sp|Q16666|IF16_HUMAN	3.73768	0.000125557	0.00181255
	SPG11	sp|Q96JI7|SPTCS_HUMAN	1.90672	0.000125582	0.00181255
	SYNJ1	sp|O43426|SYNJ1_HUMAN	-1.87902	0.000126385	0.00182095
	GNA13	sp|Q14344|GNA13_HUMAN	3.33542	0.000126572	0.00182173
	CACNA1A	sp|O00555-4|CAC1A-4_HUMAN	-2.25441	0.000126729	0.00182196
	COMT	sp|P21964|COMT_HUMAN	3.56362	0.000126854	0.00182196
	MYO1C	sp|O00159-3|MYO1C-3_HUMAN	3.32101	0.000127112	0.00182283
	DLG5	sp|Q8TDM6|DLG5_HUMAN	1.48829	0.00012718	0.00182283
	RGS7	sp|P49802|RGS7_HUMAN	-2.7162	0.000127457	0.00182298
	CAMKK2	sp|Q96RR4-7|KKCC2-7_HUMAN	-4.02638	0.000127397	0.00182298
	STAG1	sp|Q8WVM7|STAG1_HUMAN	2.63151	0.000128249	0.00183048
	COPB2	sp|P35606|COPB2_HUMAN	1.41609	0.000128742	0.00183561
	FARP2	sp|O94887|FARP2_HUMAN	2.52924	0.000129499	0.00184275
	PPIL4	sp|Q8WUA2|PPIL4_HUMAN	1.62288	0.000129512	0.00184275
	DLGAP1	sp|O14490-2|DLGP1-2_HUMAN	-2.88704	0.000131014	0.00186026
	S100A2	sp|P29034|S10A2_HUMAN	12.0071	0.000131932	0.00187136
	CAMKK2	sp|Q96RR4|KKCC2_HUMAN	-3.87658	0.000132183	0.00187298
	NPTX2	sp|P47972|NPTX2_HUMAN	-7.53316	0.000132422	0.00187443
	NDUFB3	sp|O43676|NDUB3_HUMAN	-2.90743	0.000132664	0.00187592
	MATN2	sp|O00339|MATN2_HUMAN	5.35384	0.000133993	0.00189081
	LZIC	sp|Q8WZA0|LZIC_HUMAN	3.08672	0.000134472	0.00189561
	CNPY4	sp|Q8N129|CNPY4_HUMAN	3.97416	0.000135068	0.00190205
	NDUFB8	sp|O95169|NDUB8_HUMAN	-2.29378	0.000136012	0.00191143
	KIF13B	sp|Q9NQT8|KI13B_HUMAN	2.47912	0.000136898	0.0019219
	CYP4F12	sp|Q9HCS2|CP4FC_HUMAN	4.87669	0.000138016	0.00193561
	MAPT	sp|P10636-2|TAU-2_HUMAN	2.57743	0.00013875	0.00193917
	HADHB	sp|P55084|ECHB_HUMAN	3.21514	0.000138986	0.00193917
	LRRTM3	sp|Q86VH5|LRRT3_HUMAN	-3.29711	0.000139031	0.00193917
	UFC1	sp|Q9Y3C8|UFC1_HUMAN	2.01937	0.000138949	0.00193917
	MATN2	sp|O00339-2|MATN2-2_HUMAN	5.26777	0.000139519	0.00194278
	PTRH1	sp|Q86Y79|PTH_HUMAN	7.85385	0.000140919	0.00196028
	SPRED2	sp|Q7Z698|SPRE2_HUMAN	-2.50644	0.000142642	0.00198223
	RCBTB1	sp|Q8NDN9|RCBT1_HUMAN	4.35794	0.000142992	0.00198509
	DLGAP1	sp|O14490-4|DLGP1-4_HUMAN	-2.82567	0.000144275	0.00199486
	FRYL	sp|O94915|FRYL_HUMAN	2.26972	0.000144041	0.00199486
	MCC	sp|P23508-2|CRCM-2_HUMAN	2.2408	0.000144279	0.00199486
	FXR1	sp|P51114|FXR1_HUMAN	1.53793	0.00014594	0.00201393
	CDH12	sp|P55289|CAD12_HUMAN	-3.28352	0.000145952	0.00201393
	UBTF	sp|P17480-2|UBF1-2_HUMAN	1.95224	0.000146281	0.00201644
	DDX58	sp|O95786|DDX58_HUMAN	4.27734	0.000147379	0.00202953
	DNAJC6	sp|O75061|AUXI_HUMAN	-2.05972	0.000148058	0.00203479
	FCER1G	sp|P30273|FCERG_HUMAN	5.99049	0.000148014	0.00203479
	SMARCA1	sp|P28370-2|SMCA1-2_HUMAN	1.69497	0.000149072	0.00204667
	STAG2	sp|Q8N3U4-2|STAG2-2_HUMAN	3.06437	0.000149663	0.00205274
	PURA	sp|Q00577|PURA_HUMAN	-1.53389	0.000150898	0.00206347
	MCCC2	sp|Q9HCC0|MCCB_HUMAN	1.81368	0.000150764	0.00206347
	CABP1	sp|Q9NZU7|CABP1_HUMAN	-4.03017	0.000150738	0.00206347
	KCNJ4	sp|P48050|KCNJ4_HUMAN	-3.16197	0.000151976	0.00207615
	NUBP2	sp|Q9Y5Y2|NUBP2_HUMAN	3.20243	0.000153888	0.00209809
	ADAM17	sp|P78536|ADA17_HUMAN	3.20762	0.000154482	0.00210408
	MRPS12	sp|O15235|RT12_HUMAN	-4.47986	0.000155496	0.00211112
	GALT	sp|P07902|GALT_HUMAN	3.34693	0.000155745	0.00211112
	PC	sp|P11498|PYC_HUMAN	2.02611	0.000155769	0.00211112
	PDCD4	sp|Q53EL6|PDCD4_HUMAN	2.67218	0.000155617	0.00211112
	KPNA4	sp|O00629|IMA3_HUMAN	1.88216	0.00015674	0.00212009
	NPC2	sp|P61916|NPC2_HUMAN	5.31399	0.000156653	0.00212009
	MAP4K3	sp|Q8IVH8-3|M4K3-3_HUMAN	-1.60871	0.000159398	0.00215179
	PLEKHF2	sp|Q9H8W4|PKHF2_HUMAN	3.0336	0.000159713	0.00215181
	FARSA	sp|Q9Y285|SYFA_HUMAN	-2.80123	0.000159664	0.00215181
	WLS	sp|Q5T9L3|WLS_HUMAN	3.02075	0.000160966	0.00216656
	FLNB	sp|O75369|FLNB_HUMAN	4.73633	0.000162489	0.00217556
	MT-ND5	sp|P03915|NU5M_HUMAN	-2.22932	0.000161864	0.00217556
	NOTCH2	sp|Q04721|NOTC2_HUMAN	2.84274	0.00016216	0.00217556
	NNT	sp|Q13423|NNTM_HUMAN	-1.76627	0.000162747	0.00217556
	TRIP6	sp|Q15654|TRIP6_HUMAN	4.76335	0.000162678	0.00217556
	METTL3	sp|Q86U44|MTA70_HUMAN	2.2679	0.00016204	0.00217556
	AP2M1	sp|Q96CW1|AP2M1_HUMAN	-1.9589	0.000162416	0.00217556
	VWA5A	sp|O00534|VMA5A_HUMAN	5.40342	0.000163129	0.00217663
	TTC9	sp|Q92623|TTC9A_HUMAN	-1.80672	0.000163144	0.00217663
	PDE4DIP	sp|Q5VU43-13|MYOME-13_HUMAN	2.13932	0.000163651	0.00217915
	FCGR2A	sp|P12318|FCG2A_HUMAN	4.85104	0.000166429	0.00221185
	MAPT	sp|P10636-4|TAU-4_HUMAN	2.5139	0.000167263	0.00222077
	GSTM2	sp|P28161|GSTM2_HUMAN	4.17395	0.000169328	0.00224601
	FABP7	sp|O15540|FABP7_HUMAN	4.60699	0.000169782	0.00224622
	PGM3	sp|O95394|AGM1_HUMAN	3.47869	0.000169585	0.00224622
	CDC42EP4	sp|Q9H3Q1|BORG4_HUMAN	5.4048	0.00016988	0.00224622
	NDUFB5	sp|O43674|NDUB5_HUMAN	-2.78538	0.00017073	0.00225153
	BIN3	sp|Q9NQY0|BIN3_HUMAN	2.27838	0.000170722	0.00225153
	QKI	sp|Q96PU8|QKI_HUMAN	3.6287	0.00017098	0.00225266
	CAP1	sp|Q01518|CAP1_HUMAN	1.53179	0.000171187	0.00225322
	PSME1	sp|Q06323|PSME1_HUMAN	2.74693	0.000172523	0.00226428
	DLD	sp|P09622|DLDH_HUMAN	-1.86908	0.000173617	0.0022739
	PPP5C	sp|P53041|PPP5_HUMAN	-1.57565	0.000173754	0.0022739
	ATP5PO	sp|P48047|ATPO_HUMAN	-1.36664	0.000173945	0.00227424
	ASAP3	sp|Q8TDY4|ASAP3_HUMAN	2.88673	0.000174143	0.00227465
	NFYB	sp|P25208|NFYB_HUMAN	2.95177	0.00017451	0.00227727
	RTN1	sp|Q16799|RTN1_HUMAN	-1.85211	0.000176457	0.00229613
	CYP20A1	sp|Q6UW02|CP20A_HUMAN	5.22934	0.000176306	0.00229613
	FLNB	sp|O75369-8|FLNB-8_HUMAN	4.71723	0.000179807	0.00233482
	HM13	sp|Q8TCT9-2|HM13-2_HUMAN	2.23224	0.000180309	0.00233736
	NDUFS4	sp|O43181|NDUS4_HUMAN	-2.88011	0.000180836	0.00234198
	SNTB2	sp|Q13425|SNTB2_HUMAN	2.31618	0.000181021	0.00234216
	ETHE1	sp|O95571|ETHE1_HUMAN	2.22731	0.000181706	0.00234842
	SEZ6L2	sp|Q6UXD5|SE6L2_HUMAN	-1.91164	0.000181847	0.00234842
	ABCC8	sp|Q09428|ABCC8_HUMAN	-2.6289	0.000182588	0.00235576
	UBTF	sp|P17480|UBF1_HUMAN	1.92444	0.000183316	0.00236112
	EFEMP1	sp|Q12805|FBLN3_HUMAN	6.16674	0.000183348	0.00236112
	RGS6	sp|P49758-12|RGS6-12_HUMAN	-3.20841	0.000183544	0.00236143
	MTSS1L	sp|Q765P7|MTSSL_HUMAN	2.74274	0.000185932	0.0023899
	TAPBP	sp|O15533|TPSN_HUMAN	4.31543	0.000186512	0.00239511
	SERPINH1	sp|P50454|SERPH_HUMAN	4.56924	0.000188158	0.00241279
	DNAAF5	sp|Q86Y56|DAAF5_HUMAN	3.21585	0.00018824	0.00241279
	SMC1A	sp|Q14683|SMC1A_HUMAN	3.12138	0.000189089	0.00242091
	HNRNPUL1	sp|Q9BUJ2|HNRL1_HUMAN	1.9142	0.000189581	0.00242091
	TLN1	sp|Q9Y490|TLN1_HUMAN	3.37447	0.000189569	0.00242091
	CSNK1E	sp|P49674|KC1E_HUMAN	1.68626	0.000189896	0.00242268
	SLC9A3R2	sp|Q15599|NHRF2_HUMAN	2.04656	0.000191926	0.0024463
	PPEF1	sp|O14829-4|PPE1-4_HUMAN	-4.13881	0.000192384	0.00244894
	STMN2	sp|Q93045|STMN2_HUMAN	-2.18223	0.000192491	0.00244894
	JUP	sp|P14923|PLAK_HUMAN	2.93366	0.000193146	0.002455
	SMARCA5	sp|O60264|SMCA5_HUMAN	1.77717	0.000193672	0.00245697
	IFT27	sp|Q9BW83|IFT27_HUMAN	2.76307	0.000193678	0.00245697
	TOLLIP	sp|Q9H0E2|TOLIP_HUMAN	-1.65051	0.000193916	0.00245697
	PHPT1	sp|Q9NRX4|PHP14_HUMAN	2.67331	0.000194018	0.00245697
	KIAA1107	sp|Q9UPP5-2|K1107-2_HUMAN	-3.35155	0.00019443	0.0024599
	PPP1R12A	sp|O14974|MYPT1_HUMAN	-1.3804	0.000196214	0.00247952
	KANK1	sp|Q14678|KANK1_HUMAN	2.71275	0.000196419	0.00247952
	LCLAT1	sp|Q6UWP7|LCLT1_HUMAN	-2.29985	0.000196523	0.00247952
	C2orf72	sp|A6NCS6|CB072_HUMAN	3.84282	0.000197371	0.00248793
	STAT5B	sp|P51692|STA5B_HUMAN	1.88842	0.000198442	0.00249912
	SAT2	sp|Q96F10|SAT2_HUMAN	7.32407	0.000199341	0.00250814
	YWHAB	sp|P31946|1433B_HUMAN	-1.29034	0.000199852	0.00251226
	DNAJC6	sp|O75061-2|AUXI-2_HUMAN	-2.00633	0.000200744	0.00252116
	CRYL1	sp|Q9Y2S2|CRYL1_HUMAN	3.9112	0.000201173	0.00252424
	OTULIN	sp|Q96BN8|OTUL_HUMAN	2.9721	0.000201463	0.00252557
	AP2A2	sp|O94973|AP2A2_HUMAN	-1.75069	0.00020312	0.00254327
	MDH1	sp|P40925-3|MDHC-3_HUMAN	-1.41534	0.000207348	0.0025914
	RUFY1	sp|Q96T51|RUFY1_HUMAN	1.38979	0.000207471	0.0025914
	SMAP2	sp|Q8WU79-2|SMAP2-2_HUMAN	-2.06851	0.000208258	0.0025965
	OSBPL11	sp|Q9BXB4|OSB11_HUMAN	2.40075	0.000208166	0.0025965
	POLR2M	sp|P0CAP2|GRL1A_HUMAN	2.13584	0.000210283	0.00261614
	STMN1	sp|P16949|STMN1_HUMAN	-2.28577	0.000210478	0.00261614
	CASP1	sp|P29466|CASP1_HUMAN	4.37417	0.000210096	0.00261614
	RBBP5	sp|Q15291|RBBP5_HUMAN	2.62946	0.000210597	0.00261614
	COMMD1	sp|Q8N668|COMD1_HUMAN	1.84482	0.000211082	0.00261979
	SEC14L2	sp|O76054|S14L2_HUMAN	2.79612	0.000212922	0.00263784
	SMARCA1	sp|P28370|SMCA1_HUMAN	1.69041	0.000213723	0.00264538
	ENTPD2	sp|Q9Y5L3|ENTP2_HUMAN	5.11884	0.000214976	0.00265848
	DLG1	sp|Q12959-9|DLG1-9_HUMAN	-1.58833	0.000215171	0.0026585
	HSD17B10	sp|Q99714|HCD2_HUMAN	1.97335	0.000215386	0.00265875
	DYNC1I1	sp|O14576|DC1I1_HUMAN	-1.65341	0.000218571	0.00268597
	PLXNA3	sp|P51805|PLXA3_HUMAN	-1.84256	0.000218523	0.00268597
	RNF14	sp|Q9UBS8|RNF14_HUMAN	3.13014	0.000218168	0.00268597
	NEBL	sp|O76041-2|NEBL-2_HUMAN	2.53963	0.000219133	0.00269047
	HECW2	sp|Q9P2P5|HECW2_HUMAN	-1.92894	0.000219665	0.00269218
	IMMT	sp|Q16891|MIC60_HUMAN	-1.27463	0.000220533	0.0027004
	IPO13	sp|O94829|IPO13_HUMAN	1.63413	0.000221214	0.00270632
	ARHGAP45	sp|Q92619|HMHA1_HUMAN	3.63809	0.000221464	0.00270696
	COPB1	sp|P53618|COPB_HUMAN	1.17957	0.000221784	0.0027082
	BASP1	sp|P80723|BASP1_HUMAN	-2.79726	0.000222159	0.0027082
	RASA2	sp|Q15283|RASA2_HUMAN	-1.8662	0.000222102	0.0027082
	CORO1B	sp|Q9BR76|COR1B_HUMAN	2.37477	0.000222394	0.00270866
	KIAA1107	sp|Q9UPP5|K1107_HUMAN	-3.30686	0.000224164	0.00272537
	HLA-DRB1	sp|P01911|2B1F_HUMAN	7.48419	0.00022509	0.00272937
	NF2	sp|P35240|MERL_HUMAN	2.03315	0.000225021	0.00272937
	IMMT	sp|Q16891-2|MIC60-2_HUMAN	-1.25649	0.000224854	0.00272937
	CACNA1A	sp|O00555|CAC1A_HUMAN	-2.14452	0.000227749	0.00275673
	SLC4A10	sp|Q6U841|S4A10_HUMAN	-3.73599	0.000229232	0.00276978
	NEBL	sp|O76041|NEBL_HUMAN	2.69817	0.000230373	0.00278112
	ZNF185	sp|O15231|ZN185_HUMAN	3.52109	0.000230966	0.00278583
	UQCRC2	sp|P22695|QCR2_HUMAN	-1.80302	0.000231976	0.00279309
	GNL1	sp|P36915|GNL1_HUMAN	-1.13508	0.000234571	0.00281444
	PPFIBP2	sp|Q8ND30|LIPB2_HUMAN	2.63814	0.000234233	0.00281444
	NTM	sp|Q9P121-4|NTRI-4_HUMAN	-1.92586	0.000234374	0.00281444
	MYO1A	sp|Q9UBC5|MYO1A_HUMAN	3.63312	0.000234984	0.00281693
	ENC1	sp|O14682|ENC1_HUMAN	-3.61003	0.000237114	0.00283998
	PECAM1	sp|P16284|PECA1_HUMAN	3.43749	0.000237516	0.00284232
	DCAKD	sp|Q8WVC6|DCAKD_HUMAN	2.35196	0.000238642	0.00285329
	AP2A2	sp|O94973-2|AP2A2-2_HUMAN	-1.74067	0.000240169	0.00286904
	TBC1D2B	sp|Q9UPU7|TBD2B_HUMAN	2.6599	0.000240634	0.0028721
	DNAJC9	sp|Q8WXX5|DNJC9_HUMAN	2.75536	0.000240891	0.00287266
	NUAK1	sp|O60285|NUAK1_HUMAN	-3.17655	0.000242215	0.00288594
	ARFGAP3	sp|Q9NP61|ARFG3_HUMAN	2.03227	0.000242754	0.00288984
	PAICS	sp|P22234|PUR6_HUMAN	2.08475	0.000243034	0.00289041
	PLEKHA1	sp|Q9HB21-2|PKHA1-2_HUMAN	-2.39136	0.000243223	0.00289041
	FRMD8	sp|Q9BZ67|FRMD8_HUMAN	3.22955	0.000244101	0.00289833
	SDE2	sp|Q6IQ49-3|SDE2-3_HUMAN	3.63447	0.000244396	0.00289932
	DYNC1I2	sp|Q13409|DC1I2_HUMAN	2.63092	0.000245188	0.0029062
	RAF1	sp|P04049|RAF1_HUMAN	-0.913989	0.000245689	0.00290962
	DYNC1I1	sp|O14576-2|DC1I1-2_HUMAN	-1.63871	0.000248107	0.00293571
	BBS1	sp|Q8NFJ9|BBS1_HUMAN	2.42288	0.000248535	0.00293703
	PHLDB1	sp|Q86UU1-2|PHLB1-2_HUMAN	3.09036	0.000248881	0.00293727
	ACSL1	sp|P33121|ACSL1_HUMAN	1.84332	0.000250676	0.0029559
	EHD3	sp|Q9NZN3|EHD3_HUMAN	-1.88826	0.000252033	0.0029668
	BAZ2A	sp|Q9UIF9|BAZ2A_HUMAN	6.13827	0.0002526	0.00297092
	RGCC	sp|Q9H4X1|RGCC_HUMAN	5.6318	0.000252971	0.00297274
	DDX19A	sp|Q9NUU7|DD19A_HUMAN	1.51954	0.000254086	0.00298135
	CPVL	sp|Q9H3G5|CPVL_HUMAN	4.53593	0.000255789	0.00299813
	PLP2	sp|Q04941|PLP2_HUMAN	6.02421	0.000257365	0.00301162
	CRK	sp|P46108|CRK_HUMAN	1.55594	0.000259161	0.0030273
	LGALS9	sp|O00182|LEG9_HUMAN	4.85766	0.000259841	0.00303008
	QKI	sp|Q96PU8-3|QKI-3_HUMAN	3.6586	0.000259731	0.00303008
	NDUFB2	sp|O95178|NDUB2_HUMAN	-2.70347	0.000261914	0.00304906
	ARRB1	sp|P49407|ARRB1_HUMAN	1.80561	0.000261817	0.00304906
	MYH9	sp|P35579|MYH9_HUMAN	1.84749	0.000263814	0.00306857
	KIAA0513	sp|O60268|K0513_HUMAN	-2.53107	0.000266008	0.00308724
	SSPN	sp|Q14714|SSPN_HUMAN	6.58534	0.000266095	0.00308724
	PPFIA2	sp|O75334-8|LIPA2-8_HUMAN	-1.53833	0.000266703	0.00309168
	RIPK1	sp|Q13546|RIPK1_HUMAN	3.85593	0.000266972	0.00309218
	PCNA	sp|P12004|PCNA_HUMAN	2.34627	0.000268485	0.00310708
	PKN1	sp|Q16512|PKN1_HUMAN	2.36795	0.00026873	0.00310729
	THOC2	sp|Q8NI27|THOC2_HUMAN	1.82316	0.000270771	0.00312826
	RAB34	sp|Q9BZG1|RAB34_HUMAN	3.34963	0.000274447	0.00316539
	POFUT1	sp|Q9H488|OFUT1_HUMAN	2.03964	0.000275494	0.00317479
	SPG21	sp|Q9NZD8|SPG21_HUMAN	2.46061	0.000276414	0.00318271
	PGAM5	sp|Q96HS1|PGAM5_HUMAN	-2.20719	0.000276972	0.00318646
	CGGBP1	sp|Q9UFW8|CGBP1_HUMAN	2.82243	0.000279019	0.00320731
	HNMT	sp|P50135-2|HNMT-2_HUMAN	4.78276	0.000279637	0.00321172
	ATP5PF	sp|P18859|ATP5J_HUMAN	-1.60601	0.000282197	0.0032303
	GNAZ	sp|P19086|GNAZ_HUMAN	-1.77852	0.000282082	0.0032303
	DMTN	sp|Q08495-2|DEMA-2_HUMAN	-2.01939	0.000282755	0.00323128
	TBC1D15	sp|Q8TC07|TBC15_HUMAN	1.39874	0.000284322	0.00324648
	ARHGEF10L	sp|Q9HCE6|ARGAL_HUMAN	2.0332	0.000285303	0.00325497
	GRK5	sp|P34947|GRK5_HUMAN	-1.66053	0.000285848	0.00325795
	LRFN5	sp|Q96NI6|LRFN5_HUMAN	-2.50854	0.000286039	0.00325795
	PPP1R12A	sp|O14974-4|MYPT1-4_HUMAN	-1.34297	0.000286974	0.00326008
	CTSS	sp|P25774|CATS_HUMAN	5.89028	0.000287178	0.00326008
	GABPA	sp|Q06546|GABPA_HUMAN	3.17034	0.000288443	0.00327172
	ADGRB2	sp|O60241-2|AGRB2-2_HUMAN	-2.22298	0.000289747	0.00328379
	RND2	sp|P52198|RND2_HUMAN	4.53992	0.000291648	0.00330261
	CLASP1	sp|Q7Z460-4|CLAP1-4_HUMAN	-1.37214	0.000292069	0.00330465
	ARHGEF4	sp|Q9NR80|ARHG4_HUMAN	1.7756	0.000293402	0.00331699
	MYO1C	sp|O00159-2|MYO1C-2_HUMAN	3.09919	0.000294188	0.00332314
	UBXN6	sp|Q9BZV1|UBXN6_HUMAN	-1.56957	0.000295795	0.00333854
	GBE1	sp|Q04446|GLGB_HUMAN	2.05292	0.000296061	0.00333879
	PHLDB1	sp|Q86UU1|PHLB1_HUMAN	3.05982	0.000296982	0.00334391
	NDUFA13	sp|Q9P0J0|NDUAD_HUMAN	-2.02785	0.000297004	0.00334391
	SLC4A10	sp|Q6U841-2|S4A10-2_HUMAN	-3.79896	0.000297322	0.00334475
	CKMT1A	sp|P12532|KCRU_HUMAN	-1.86973	0.0002981	0.00335075
	SLIT2	sp|O94813|SLIT2_HUMAN	2.60607	0.000299189	0.00335484
	CTNNB1	sp|P35222|CTNB1_HUMAN	1.38967	0.000299239	0.00335484
	CYCS	sp|P99999|CYC_HUMAN	-2.23565	0.000299443	0.00335484
	DLG1	sp|Q12959-8|DLG1-8_HUMAN	-1.56495	0.00029908	0.00335484
	ANKRD35	sp|Q8N283|ANR35_HUMAN	3.15772	0.000300362	0.00336238
	MDH1	sp|P40925|MDHC_HUMAN	-1.36235	0.00030153	0.0033727
	OLFM2	sp|O95897|NOE2_HUMAN	-3.69572	0.000303778	0.00339507
	RECQL	sp|P46063|RECQ1_HUMAN	2.87578	0.000304822	0.00339766
	DST	sp|Q03001-3|DYST-3_HUMAN	1.36092	0.000304777	0.00339766
	RYR2	sp|Q92736-2|RYR2-2_HUMAN	-1.7615	0.000305496	0.00339766
	RNASE6	sp|Q93091|RNAS6_HUMAN	5.02851	0.000305415	0.00339766
	OTUB1	sp|Q96FW1|OTUB1_HUMAN	-1.29597	0.000305241	0.00339766
	SNX2	sp|O60749|SNX2_HUMAN	1.24084	0.000306337	0.00340424
	ATP5F1A	sp|P25705|ATPA_HUMAN	-1.36093	0.000307262	0.00341176
	RNPS1	sp|Q15287|RNPS1_HUMAN	2.37333	0.000308852	0.00342571
	UNC5B	sp|Q8IZJ1|UNC5B_HUMAN	3.45234	0.000309137	0.00342571
	TRIM9	sp|Q9C026-5|TRIM9-5_HUMAN	-1.52186	0.000309269	0.00342571
	CDC73	sp|Q6P1J9|CDC73_HUMAN	2.05325	0.000311766	0.00344796
	SGCD	sp|Q92629|SGCD_HUMAN	3.32061	0.000311781	0.00344796
	ADCY8	sp|P40145|ADCY8_HUMAN	3.02293	0.000313255	0.0034559
	RYR2	sp|Q92736|RYR2_HUMAN	-1.757	0.000313133	0.0034559
	FEM1C	sp|Q96JP0|FEM1C_HUMAN	13.2194	0.000313547	0.00345633
	ATP6V1F	sp|Q16864|VATF_HUMAN	-1.78736	0.000316348	0.00348441
	NBL1	sp|P41271|NBL1_HUMAN	-6.02691	0.000317016	0.00348896
	KPNA3	sp|O00505|IMA4_HUMAN	1.59149	0.00031768	0.00349346
	PIP5K1C	sp|O60331-3|PI51C-3_HUMAN	-1.95293	0.000319447	0.00350701
	PSMD10	sp|O75832|PSD10_HUMAN	2.14145	0.00031968	0.00350701
	RBBP7	sp|Q16576|RBBP7_HUMAN	1.67239	0.000321525	0.00352171
	LIX1	sp|Q8N485|LIX1_HUMAN	6.11725	0.000321534	0.00352171
	LIMS2	sp|Q7Z4I7|LIMS2_HUMAN	4.07234	0.000322369	0.00352803
	WIPF2	sp|Q8TF74|WIPF2_HUMAN	-1.77855	0.000323393	0.00353641
	GIMAP4	sp|Q9NUV9|GIMA4_HUMAN	2.6226	0.000326004	0.00356213
	NCKIPSD	sp|Q9NZQ3|SPN90_HUMAN	-1.45566	0.00032702	0.00357038
	PPP3CC	sp|P48454|PP2BC_HUMAN	-1.76055	0.000327913	0.00357728
	UQCRQ	sp|O14949|QCR8_HUMAN	-2.41855	0.000329707	0.00359113
	SORCS3	sp|Q9UPU3|SORC3_HUMAN	-2.45608	0.000330554	0.0035975
	TPM3	sp|P06753-2|TPM3-2_HUMAN	1.84337	0.000332396	0.0036118
	IFT74	sp|Q96LB3|IFT74_HUMAN	2.66239	0.000332284	0.0036118
	SZRD1	sp|Q7Z422|SZRD1_HUMAN	2.20011	0.000334115	0.00362761
	AKT3	sp|Q9Y243|AKT3_HUMAN	-1.60349	0.000337151	0.00365767
	RAB31	sp|Q13636|RAB31_HUMAN	1.98258	0.00033783	0.00366214
	YOD1	sp|Q5VVQ6|OTU1_HUMAN	-2.15881	0.000338316	0.00366451
	NDUFS3	sp|O75489|NDUS3_HUMAN	-2.12861	0.000341679	0.0036951
	ALDH7A1	sp|P49419|AL7A1_HUMAN	3.47782	0.000343204	0.00370574
	NADK2	sp|Q4G0N4|NAKD2_HUMAN	1.95199	0.000343075	0.00370574
	STAT2	sp|P52630|STAT2_HUMAN	1.93018	0.000347989	0.00375295
	VDAC2	sp|P45880|VDAC2_HUMAN	-1.54378	0.000349514	0.00376201
	DHX38	sp|Q92620|PRP16_HUMAN	1.77753	0.000349264	0.00376201
	TXNDC5	sp|Q8NBS9|TXND5_HUMAN	1.73288	0.000349911	0.00376332
	ACTL6A	sp|O96019|ACL6A_HUMAN	2.00254	0.00035197	0.00377075
	LGALS3	sp|P17931|LEG3_HUMAN	4.31133	0.000351896	0.00377075
	HK1	sp|P19367|HXK1_HUMAN	-1.79206	0.000351655	0.00377075
	ANKRD40	sp|Q6AI12|ANR40_HUMAN	3.28384	0.000351977	0.00377075
	WDR6	sp|Q9NNW5|WDR6_HUMAN	2.30156	0.000352634	0.00377483
	CAT	sp|P04040|CATA_HUMAN	2.35766	0.000358513	0.00382238
	ALDH7A1	sp|P49419-2|AL7A1-2_HUMAN	3.46678	0.000358566	0.00382238
	NELFB	sp|Q8WX92-2|NELFB-2_HUMAN	2.22488	0.000358381	0.00382238
	WDR35	sp|Q9P2L0|WDR35_HUMAN	2.24856	0.000358749	0.00382238
	PDS5B	sp|Q9NTI5|PDS5B_HUMAN	2.10514	0.000359756	0.00382715
	HCCS	sp|P53701|CCHL_HUMAN	-1.94219	0.000361245	0.00383504
	PYCARD	sp|Q9ULZ3|ASC_HUMAN	3.6139	0.000361336	0.00383504
	EIF1AY	sp|O14602|IF1AY_HUMAN	3.3197	0.000362355	0.00383989
	DLG1	sp|Q12959-2|DLG1-2_HUMAN	-1.45238	0.000364343	0.00385214
	PHACTR1	sp|Q9C0D0|PHAR1_HUMAN	-2.76737	0.000363875	0.00385214
	SRI	sp|P30626|SORCN_HUMAN	2.29581	0.000364687	0.00385269
	NXPE1	sp|Q8N323|NXPE1_HUMAN	16.3771	0.000365079	0.00385386
	CTNND2	sp|Q9UQB3|CTND2_HUMAN	1.58449	0.000365969	0.00386028
	NCBP2	sp|P52298|NCBP2_HUMAN	1.94589	0.000369994	0.00389375
	DPYSL3	sp|Q14195|DPYL3_HUMAN	1.56725	0.000370597	0.0038971
	DDX19B	sp|Q9UMR2-4|DD19B-4_HUMAN	1.53446	0.000371604	0.00390469
	SNX30	sp|Q5VWJ9|SNX30_HUMAN	-1.48636	0.00037239	0.00390995
	PARP1	sp|P09874|PARP1_HUMAN	2.78687	0.000376357	0.00394858
	CASK	sp|O14936|CSKP_HUMAN	1.33351	0.000376803	0.00395023
	BICDL2	sp|A1A5D9|BICL2_HUMAN	8.95482	0.000380122	0.00397894
	PSMC4	sp|P43686|PRS6B_HUMAN	1.05088	0.000379917	0.00397894
	STAT5A	sp|P42229|STA5A_HUMAN	2.03696	0.00038074	0.00398237
	CLNS1A	sp|P54105|ICLN_HUMAN	2.25263	0.000381862	0.00399105
	SNTB1	sp|Q13884|SNTB1_HUMAN	4.31896	0.000382271	0.00399229
	OLFML3	sp|Q9NRN5|OLFL3_HUMAN	9.95479	0.000384615	0.00401065
	SUCLA2	sp|Q9P2R7|SUCB1_HUMAN	-1.58072	0.000386163	0.00402068
	LACTB2	sp|Q53H82|LACB2_HUMAN	2.56368	0.000387199	0.0040284
	KIAA0556	sp|O60303|K0556_HUMAN	12.1141	0.000388635	0.00403415
	GABRA1	sp|P14867|GBRA1_HUMAN	-3.3848	0.000388362	0.00403415
	SRGAP3	sp|O43295-2|SRGP3-2_HUMAN	-1.48677	0.000389666	0.00403671
	PIP5K1C	sp|O60331|PI51C_HUMAN	-1.94184	0.00039006	0.00403671
	CHRM4	sp|P08173|ACM4_HUMAN	-4.17878	0.000389258	0.00403671
	PTPN13	sp|Q12923|PTN13_HUMAN	2.23946	0.00038996	0.00403671
	CAP2	sp|P40123|CAP2_HUMAN	-1.97523	0.000392593	0.00405373
	LCP1	sp|P13796|PLSL_HUMAN	3.42855	0.00039672	0.00409018
	CRYGS	sp|P22914|CRYGS_HUMAN	7.91944	0.000398495	0.00410299
	EVL	sp|Q9UI08|EVL_HUMAN	-1.66237	0.000398561	0.00410299
	CDH2	sp|P19022|CADH2_HUMAN	1.5097	0.000399283	0.00410655
	HMGCL	sp|P35914|HMGCL_HUMAN	2.24885	0.000399595	0.00410655
	VCP	sp|P55072|TERA_HUMAN	0.931337	0.000399806	0.00410655
	KCNB1	sp|Q14721|KCNB1_HUMAN	-2.57681	0.000400901	0.00411471
	C2CD5	sp|Q86YS7-2|C2CD5-2_HUMAN	-1.68954	0.000404885	0.00414939
	IGSF9B	sp|Q9UPX0|TUTLB_HUMAN	-3.65737	0.000407934	0.00417459
	AKR1B1	sp|P15121|ALDR_HUMAN	1.9603	0.000410217	0.00418927
	ACSF2	sp|Q96CM8|ACSF2_HUMAN	3.46063	0.000410888	0.00418927
	RTFDC1	sp|Q9BY42|RTF2_HUMAN	3.30151	0.000410917	0.00418927
	HPRT1	sp|P00492|HPRT_HUMAN	-1.82421	0.000411571	0.00419282
	LUC7L3	sp|O95232|LC7L3_HUMAN	2.29416	0.000412183	0.00419477
	MTAP	sp|Q13126|MTAP_HUMAN	2.31711	0.000412375	0.00419477
	ARHGEF26	sp|Q96DR7|ARHGQ_HUMAN	2.972	0.000413008	0.0041981
	GRAMD2B	sp|Q96HH9|GRM2B_HUMAN	4.44666	0.000414496	0.0042101
	PSMA7	sp|O14818-4|PSA7-4_HUMAN	1.6701	0.000416134	0.00421275
	ARHGEF10	sp|O15013|ARHGA_HUMAN	3.62405	0.000415851	0.00421275
	PAFAH1B3	sp|Q15102|PA1B3_HUMAN	3.01856	0.000416286	0.00421275
	TRIM56	sp|Q9BRZ2|TRI56_HUMAN	2.40841	0.000417163	0.00421842
	SGO1	sp|Q5FBB7|SGO1_HUMAN	4.40678	0.000420629	0.00425034
	SNX18	sp|Q96RF0-2|SNX18-2_HUMAN	3.69379	0.000421159	0.00425153
	NF1	sp|P21359|NF1_HUMAN	-1.44996	0.00042224	0.00425719
	MTHFS	sp|P49914|MTHFS_HUMAN	4.87164	0.000423031	0.00426204
	GLUD2	sp|P49448|DHE4_HUMAN	2.1825	0.000423837	0.00426385
	SLC43A3	sp|Q8NBI5|S43A3_HUMAN	5.0667	0.000423761	0.00426385
	ACSBG1	sp|Q96GR2|ACBG1_HUMAN	2.69173	0.000424145	0.00426385
	S100B	sp|P04271|S100B_HUMAN	5.16531	0.000424948	0.0042688
	MYPN	sp|Q86TC9|MYPN_HUMAN	6.09028	0.000428822	0.00430321
	ISCU	sp|Q9H1K1|ISCU_HUMAN	-2.14749	0.000432407	0.00433419
	SCRN1	sp|Q12765|SCRN1_HUMAN	1.49605	0.000432891	0.00433587
	CLASP1	sp|Q7Z460|CLAP1_HUMAN	-1.35078	0.000433344	0.00433724
	CHDH	sp|Q8NE62|CHDH_HUMAN	4.09545	0.00043494	0.00434687
	NECTIN2	sp|Q92692-2|NECT2-2_HUMAN	3.26722	0.000434777	0.00434687
	PTMA	sp|P06454|PTMA_HUMAN	3.94643	0.000438053	0.00436884
	SNX33	sp|Q8WV41|SNX33_HUMAN	2.47613	0.000437535	0.00436884
	CYB5R3	sp|P00387-3|NB5R3-3_HUMAN	2.14642	0.000438743	0.00437211
	CALCOCO2	sp|Q13137|CACO2_HUMAN	3.4513	0.000441205	0.00439098
	FBXO2	sp|Q9UK22|FBX2_HUMAN	2.6695	0.000441277	0.00439098
	EXD2	sp|Q9NVH0|EXD2_HUMAN	1.73154	0.000441718	0.00439218
	HMOX1	sp|P09601|HMOX1_HUMAN	3.39306	0.00044433	0.00441175
	AKR1C3	sp|P42330|AK1C3_HUMAN	5.11252	0.000444809	0.00441331
	AASS	sp|Q9UDR5|AASS_HUMAN	4.12986	0.000446719	0.00442905
	NDUFB4	sp|O95168|NDUB4_HUMAN	-2.08672	0.000449368	0.00445209
	RELL1	sp|Q8IUW5|RELL1_HUMAN	5.35737	0.000449848	0.00445362
	CDC37	sp|Q16543|CDC37_HUMAN	-1.80946	0.000450197	0.00445387
	RPA1	sp|P27694|RFA1_HUMAN	2.25529	0.000450942	0.00445783
	GLUD1	sp|P00367|DHE3_HUMAN	2.15984	0.000451956	0.0044616
	ATL1	sp|Q8WXF7|ATLA1_HUMAN	-1.85064	0.000452752	0.00446624
	CSNK1D	sp|P48730-2|KC1D-2_HUMAN	1.8929	0.000455442	0.00448955
	LRRC57	sp|Q8N9N7|LRC57_HUMAN	-2.35905	0.000458841	0.0045198
	LRRFIP1	sp|Q32MZ4-3|LRRF1-3_HUMAN	1.65803	0.000459518	0.00452322
	BBS4	sp|Q96RK4|BBS4_HUMAN	2.96836	0.000460667	0.00453127
	ACTN3	sp|Q08043|ACTN3_HUMAN	-2.19483	0.000462264	0.00454371
	TUBB3	sp|Q13509|TBB3_HUMAN	-1.37559	0.000463251	0.00455016
	ARVCF	sp|O00192|ARVC_HUMAN	3.35336	0.000463758	0.00455187
	SORBS3	sp|O60504|VINEX_HUMAN	3.45261	0.000471074	0.00461706
	TNC	sp|P24821|TENA_HUMAN	8.60018	0.000472375	0.00461998
	FBXW12	sp|Q6X9E4|FBW12_HUMAN	7.64391	0.000472721	0.00461998
	PSMB2	sp|P49721|PSB2_HUMAN	1.44331	0.000473069	0.00462009
	PAK3	sp|O75914|PAK3_HUMAN	-1.86411	0.000474663	0.00462906
	ARHGEF7	sp|Q14155-3|ARHG7-3_HUMAN	-1.51543	0.000474408	0.00462906
	NDUFV3	sp|P56181|NDUV3_HUMAN	-2.66624	0.000476098	0.00463975
	PMPCA	sp|Q10713|MPPA_HUMAN	-1.54396	0.000478408	0.00465896
	EIF4G3	sp|O43432|IF4G3_HUMAN	-1.38895	0.000479357	0.00466017
	TUBB6	sp|Q9BUF5|TBB6_HUMAN	-1.43985	0.000480872	0.00466017
	APOE	cu|P02649-103|APOE4_HUMAN	4.95674	0.000484138	0.00467818
	PARVB	sp|Q9HBI1|PARVB_HUMAN	3.52481	0.000479839	0.00466017
	EPB41L5	sp|Q9HCM4|E41L5_HUMAN	3.35193	0.000480297	0.00466017
	WASF2	sp|Q9Y6W5|WASF2_HUMAN	3.53809	0.000480914	0.00466017
	KCNQ3	sp|O43525|KCNQ3_HUMAN	-2.41127	0.000483974	0.00467818
	UBE2V2	sp|Q15819|UB2V2_HUMAN	-1.04644	0.000484043	0.00467818
	ATL3	sp|Q6DD88|ATLA3_HUMAN	2.7021	0.000486496	0.00469435
	SMARCC2	sp|Q8TAQ2|SMRC2_HUMAN	1.37492	0.000486395	0.00469435
	SCRN2	sp|Q96FV2|SCRN2_HUMAN	3.24602	0.000488343	0.00470885
	HMGB1	sp|P09429|HMGB1_HUMAN	3.00984	0.000489496	0.00471002
	LRRFIP1	sp|Q32MZ4|LRRF1_HUMAN	1.59005	0.000489408	0.00471002
	NUDT5	sp|Q9UKK9|NUDT5_HUMAN	3.45491	0.000488866	0.00471002
	ADGRB1	sp|O14514|AGRB1_HUMAN	-2.28883	0.000491146	0.00471927
	MAPK3	sp|P27361|MK03_HUMAN	2.36559	0.000491102	0.00471927
	NF1	sp|P21359-2|NF1-2_HUMAN	-1.42689	0.000494085	0.00474419
	KRAS	sp|P01116-2|RASK-2_HUMAN	-1.4923	0.000497704	0.00477559
	KLHL22	sp|Q53GT1|KLH22_HUMAN	-1.39294	0.000498437	0.00477593
	FAM45A	sp|Q8TCE6|FA45A_HUMAN	1.80232	0.000498362	0.00477593
	TNC	sp|P24821-6|TENA-6_HUMAN	8.57954	0.000499343	0.00478097
	CHPT1	sp|Q8WUD6|CHPT1_HUMAN	5.50073	0.000499661	0.00478097
	KIF5B	sp|P33176|KINH_HUMAN	1.43313	0.000501974	0.00479975
	TIMM44	sp|O43615|TIM44_HUMAN	-1.50385	0.000502881	0.00480173
	NDUFV2	sp|P19404|NDUV2_HUMAN	-1.71854	0.000503749	0.00480504
	NDUFB11	sp|Q9NX14|NDUBB_HUMAN	-2.16355	0.000503929	0.00480504
	ATP2B2	sp|Q01814-2|AT2B2-2_HUMAN	-3.17733	0.000507214	0.0048299
	DAG1	sp|Q14118|DAG1_HUMAN	2.16223	0.000507594	0.0048299
	CALCOCO2	sp|Q13137-3|CACO2-3_HUMAN	3.39144	0.000509438	0.00484072
	FUCA2	sp|Q9BTY2|FUCO2_HUMAN	3.13662	0.000510127	0.00484391
	LYN	sp|P07948|LYN_HUMAN	2.84547	0.000512062	0.00485805
	PIN1	sp|Q13526|PIN1_HUMAN	-1.77061	0.000512326	0.00485805
	DPH6	sp|Q7L8W6|DPH6_HUMAN	4.08922	0.000513064	0.00486169
	PDK3	sp|Q15120|PDK3_HUMAN	-1.90322	0.000514661	0.00487176
	BORCS6	sp|Q96GS4|BORC6_HUMAN	1.27816	0.000514838	0.00487176
	HIST1H2BH	sp|Q93079|H2B1H_HUMAN	3.53	0.000515502	0.00487468
	ARHGEF7	sp|Q14155|ARHG7_HUMAN	-1.49887	0.000518218	0.00489698
	PDE4D	sp|Q08499-10|PDE4D-10_HUMAN	-2.26489	0.000519913	0.00490961
	ATP2B2	sp|Q01814|AT2B2_HUMAN	-3.06036	0.00052115	0.00491791
	DMTN	sp|Q08495|DEMA_HUMAN	-2.00664	0.000521827	0.0049209
	DOCK3	sp|Q8IZD9|DOCK3_HUMAN	-1.34248	0.000524476	0.00494248
	PSAP	sp|P07602|SAP_HUMAN	2.75395	0.00052487	0.0049428
	INPP5A	sp|Q14642|I5P1_HUMAN	-2.23744	0.000526143	0.00495138
	METTL7A	sp|Q9H8H3|MET7A_HUMAN	3.66265	0.000531568	0.004999
	VSNL1	sp|P62760|VISL1_HUMAN	-3.06853	0.000532673	0.00500596
	SART1	sp|O43290|SNUT1_HUMAN	1.47502	0.000537485	0.00504771
	RAD21	sp|O60216|RAD21_HUMAN	2.43482	0.000538249	0.00504969
	TAP1	sp|Q03518|TAP1_HUMAN	3.86782	0.000538432	0.00504969
	RNPEP	sp|Q9H4A4|AMPB_HUMAN	2.78532	0.000538907	0.00505069
	ATP4A	sp|P20648|ATP4A_HUMAN	-1.73358	0.000541873	0.00506462
	SLC25A3	sp|Q00325|MPCP_HUMAN	-1.63287	0.000541855	0.00506462
	SMARCC2	sp|Q8TAQ2-2|SMRC2-2_HUMAN	1.38089	0.000541427	0.00506462
	ATP6V1E2	sp|Q96A05|VATE2_HUMAN	-2.5232	0.000541619	0.00506462
	HCK	sp|P08631|HCK_HUMAN	2.16865	0.000543645	0.00507773
	CDH10	sp|Q9Y6N8|CAD10_HUMAN	-2.8755	0.000544646	0.00508361
	PSMD9	sp|O00233|PSMD9_HUMAN	2.24228	0.000546425	0.00509674
	PSMA5	sp|P28066|PSA5_HUMAN	1.14617	0.00055032	0.00511966
	ATP6V1A	sp|P38606|VATA_HUMAN	-1.46455	0.000550376	0.00511966
	OARD1	sp|Q9Y530|OARD1_HUMAN	3.21615	0.000550069	0.00511966
	CAV1	sp|Q03135|CAV1_HUMAN	5.36715	0.000551192	0.00512376
	SKAP2	sp|O75563|SKAP2_HUMAN	5.74291	0.000552939	0.00513286
	HHIPL2	sp|Q6UWX4|HIPL2_HUMAN	-3.16894	0.000553294	0.00513286
	TOR1AIP1	sp|Q5JTV8|TOIP1_HUMAN	1.7438	0.00055603	0.00515127
	RETREG2	sp|Q8NC44|RETR2_HUMAN	-2.24203	0.000555792	0.00515127
	NDUFA8	sp|P51970|NDUA8_HUMAN	-2.89695	0.000556952	0.00515633
	RAB5C	sp|P51148|RAB5C_HUMAN	1.08785	0.000562176	0.00519766
	TOM1L2	sp|Q6ZVM7|TM1L2_HUMAN	-1.63065	0.000563341	0.00520492
	DLG1	sp|Q12959|DLG1_HUMAN	-1.42653	0.000564	0.0052075
	TBXAS1	sp|P24557|THAS_HUMAN	3.63198	0.00056542	0.0052171
	ACADVL	sp|P49748|ACADV_HUMAN	3.25303	0.000565806	0.00521715
	RAB43	sp|Q86YS6|RAB43_HUMAN	3.20591	0.000566971	0.00522437
	DMTN	sp|Q08495-4|DEMA-4_HUMAN	-2.00766	0.000567477	0.00522552
	SLIT2	sp|O94813-2|SLIT2-2_HUMAN	2.48813	0.00056878	0.00523049
	RUVBL1	sp|Q9Y265|RUVB1_HUMAN	2.11314	0.000568624	0.00523049
	TOMM34	sp|Q15785|TOM34_HUMAN	2.48506	0.000570284	0.00523844
	SPOCK3	sp|Q9BQ16|TICN3_HUMAN	3.40123	0.000570409	0.00523844
	MACF1	sp|Q9UPN3-3|MACF1-3_HUMAN	1.09363	0.000575469	0.00527783
	BLVRB	sp|P30043|BLVRB_HUMAN	2.18262	0.000575897	0.00527822
	DGKI	sp|O75912|DGKI_HUMAN	-2.19747	0.000576721	0.00528224
	ITSN1	sp|Q15811|ITSN1_HUMAN	-1.19722	0.000578007	0.00529049
	ANP32B	sp|Q92688|AN32B_HUMAN	2.54277	0.000578665	0.00529297
	RASA3	sp|Q14644|RASA3_HUMAN	1.93556	0.000579085	0.00529328
	LSP1	sp|P33241|LSP1_HUMAN	5.15592	0.00057987	0.00529692
	MAP2K3	sp|P46734|MP2K3_HUMAN	1.81393	0.000580552	0.00529962
	COX20	sp|Q5RI15|COX20_HUMAN	-2.43087	0.000581775	0.00530725
	PMPCB	sp|O75439|MPPB_HUMAN	-1.2309	0.000584651	0.00532993
	SYNPO	sp|Q8N3V7|SYNPO_HUMAN	-3.69278	0.000585156	0.00533099
	SRGAP3	sp|O43295|SRGP3_HUMAN	-1.42922	0.000587021	0.00534088
	NOSIP	sp|Q9Y314|NOSIP_HUMAN	2.52562	0.000586698	0.00534088
	XK	sp|P51811|XK_HUMAN	-3.32151	0.000587715	0.00534364
	PDE4D	sp|Q08499-11|PDE4D-11_HUMAN	-2.19682	0.000589432	0.0053557
	ECHDC1	sp|Q9NTX5|ECHD1_HUMAN	3.08203	0.000590833	0.00536132
	MAP3K20	sp|Q9NYL2-2|M3K20-2_HUMAN	4.21544	0.000590653	0.00536132
	ATL2	sp|Q8NHH9|ATLA2_HUMAN	-1.86167	0.000592462	0.00537254
	SERPINE3	sp|A8MV23|SERP3_HUMAN	4.81603	0.000594791	0.0053901
	ARHGAP17	sp|Q68EM7|RHG17_HUMAN	2.47553	0.00060055	0.00543151
	APBB1IP	sp|Q7Z5R6|AB1IP_HUMAN	3.52725	0.000601176	0.00543359
	NT5C2	sp|P49902|5NTC_HUMAN	2.38386	0.000602768	0.00544438
	ADGRB2	sp|O60241|AGRB2_HUMAN	-2.1121	0.000605276	0.00545984
	ILKAP	sp|Q9H0C8|ILKAP_HUMAN	1.98561	0.000606872	0.00547063
	CUTA	sp|O60888|CUTA_HUMAN	1.99782	0.000610433	0.00549911
	DBF4B	sp|Q8NFT6|DBF4B_HUMAN	4.59734	0.000616926	0.00555396
	CNDP2	sp|Q96KP4|CNDP2_HUMAN	2.5159	0.000617497	0.00555545
	CALR	sp|P27797|CALR_HUMAN	1.52106	0.000620311	0.00556979
	GRN	sp|P28799-3|GRN-3_HUMAN	5.58018	0.000619961	0.00556979
	HGS	sp|O14964|HGS_HUMAN	-1.00197	0.000623757	0.00558282
	SPARC	sp|P09486|SPRC_HUMAN	5.86217	0.000623799	0.00558282
	PRKAR1A	sp|P10644|KAP0_HUMAN	2.82083	0.000622204	0.00558282
	TAOK2	sp|Q9UL54|TAOK2_HUMAN	-1.18264	0.000622838	0.00558282
	MACF1	sp|Q9UPN3-2|MACF1-2_HUMAN	1.08096	0.000623646	0.00558282
	POMK	sp|Q9H5K3|SG196_HUMAN	-2.54421	0.000624771	0.00558787
	FTL	sp|P02792|FRIL_HUMAN	7.21954	0.000625929	0.00558916
	WASHC4	sp|Q2M389|WASC4_HUMAN	1.59212	0.000625635	0.00558916
	NDUFA11	sp|Q86Y39-2|NDUAB-2_HUMAN	-2.27503	0.000626548	0.00558916
	SART3	sp|Q15020|SART3_HUMAN	1.3513	0.000627766	0.00559639
	SYNPO	sp|Q8N3V7-2|SYNPO-2_HUMAN	-3.61493	0.00063061	0.00561809
	HMGN1	sp|P05114|HMGN1_HUMAN	3.43745	0.000635672	0.00563753
	UCHL3	sp|P15374|UCHL3_HUMAN	2.05949	0.000633981	0.00563753
	SLC5A3	sp|P53794|SC5A3_HUMAN	4.65826	0.000634016	0.00563753
	ABI3BP	sp|Q7Z7G0|TARSH_HUMAN	7.29246	0.000635425	0.00563753
	MYH13	sp|Q9UKX3|MYH13_HUMAN	8.80584	0.000635078	0.00563753
	NWD2	sp|Q9ULI1|NWD2_HUMAN	-2.81753	0.000634977	0.00563753
	LRRC73	sp|Q5JTD7|LRC73_HUMAN	-4.56441	0.000639675	0.00566935
	VAV2	sp|P52735|VAV2_HUMAN	2.03194	0.000641912	0.00568551
	SMCHD1	sp|A6NHR9|SMHD1_HUMAN	1.85672	0.000647402	0.00572303
	ARHGAP4	sp|P98171|RHG04_HUMAN	4.02689	0.000650659	0.00574071
	HIST3H2BB	sp|Q8N257|H2B3B_HUMAN	3.78308	0.000650496	0.00574071
	RETREG1	sp|Q9H6L5|RETR1_HUMAN	-2.49624	0.000654267	0.0057668
	PDE4D	sp|Q08499|PDE4D_HUMAN	-2.14798	0.000658361	0.00579375
	CNDP2	sp|Q96KP4-2|CNDP2-2_HUMAN	2.44174	0.000659346	0.00579869
	AQP1	sp|P29972|AQP1_HUMAN	10.5925	0.000660754	0.00580735
	SLC25A20	sp|O43772|MCAT_HUMAN	2.28577	0.000662636	0.00582015
	LHPP	sp|Q9H008|LHPP_HUMAN	3.26133	0.000665023	0.00583738
	ELMOD1	sp|Q8N336|ELMD1_HUMAN	-2.27118	0.000666593	0.00584741
	CYB5A	sp|P00167|CYB5_HUMAN	2.0534	0.000667694	0.00585332
	TGFBI	sp|Q15582|BGH3_HUMAN	6.38416	0.000668596	0.00585748
	NFKB2	sp|Q00653|NFKB2_HUMAN	2.42935	0.000671278	0.00587347
	NFKB2	sp|Q00653-4|NFKB2-4_HUMAN	2.42935	0.000671278	0.00587347
	ESD	sp|P10768|ESTD_HUMAN	3.22714	0.000672492	0.00588033
	TUBA3C	sp|P0DPH7|TBA3C_HUMAN	-1.45301	0.000673002	0.00588104
	AKR1B15	sp|C9JRZ8|AK1BF_HUMAN	2.71976	0.000675629	0.00589648
	TMBIM6	sp|P55061|BI1_HUMAN	5.38848	0.000676393	0.00589894
	COPG1	sp|Q9Y678|COPG1_HUMAN	1.14717	0.000676772	0.00589894
	HCLS1	sp|P14317|HCLS1_HUMAN	3.46704	0.000679256	0.00591306
	HMGB2	sp|P26583|HMGB2_HUMAN	3.07884	0.000678936	0.00591306
	INTS10	sp|Q9NVR2|INT10_HUMAN	4.29703	0.000680476	0.00591992
	MYO5A	sp|Q9Y4I1-2|MYO5A-2_HUMAN	-1.34972	0.000681115	0.00592172
	SGPL1	sp|O95470|SGPL1_HUMAN	2.88351	0.000684805	0.00595003
	MYO5A	sp|Q9Y4I1|MYO5A_HUMAN	-1.34966	0.000685246	0.00595009
	SOGA3	sp|Q5TF21|SOGA3_HUMAN	-1.59429	0.000687361	0.00596467
	MFN2	sp|O95140-2|MFN2-2_HUMAN	-1.48641	0.000689873	0.00597982
	C12orf56	sp|Q8IXR9-2|CL056-2_HUMAN	5.81375	0.000689979	0.00597982
	POLR2J	sp|P52435|RPB11_HUMAN	3.19703	0.000694132	0.00601201
	CALCRL	sp|Q16602|CALRL_HUMAN	4.65254	0.000696314	0.00602329
	ARHGEF2	sp|Q92974|ARHG2_HUMAN	-2.12499	0.000698045	0.00603065
	HLA-DRB1	sp|Q9GIY3|2B1E_HUMAN	6.38419	0.000697609	0.00603065
	GLS2	sp|Q9UI32|GLSL_HUMAN	-2.79346	0.000699799	0.00603819
	CDC20B	sp|Q86Y33|CD20B_HUMAN	9.89144	0.000705014	0.00607936
	GRIA3	sp|P42263-2|GRIA3-2_HUMAN	-2.74615	0.000705482	0.00607957
	REEP2	sp|Q9BRK0|REEP2_HUMAN	-2.20577	0.000708174	0.00609893
	PPP1R16B	sp|Q96T49|PP16B_HUMAN	-1.85476	0.000711948	0.00612758
	GNG3	sp|P63215|GBG3_HUMAN	-3.43399	0.000715137	0.00614345
	N6AMT1	sp|Q9Y5N5|N6MT1_HUMAN	3.75752	0.000716333	0.00614987
	ABI3	sp|Q9P2A4|ABI3_HUMAN	3.19904	0.000723534	0.0062078
	CSNK1D	sp|P48730|KC1D_HUMAN	1.80179	0.000726612	0.00622255
	TBCC	sp|Q15814|TBCC_HUMAN	-1.16187	0.000726615	0.00622255
	GPRC5C	sp|Q9NQ84|GPC5C_HUMAN	4.19759	0.000734548	0.00628263
	RGPD3	sp|A6NKT7|RGPD3_HUMAN	1.42806	0.00073699	0.00629403
	NPL	sp|Q9BXD5|NPL_HUMAN	7.36668	0.000736478	0.00629403
	GOT1	sp|P17174|AATC_HUMAN	-1.70909	0.000738775	0.00630305
	ZNF185	sp|O15231-9|ZN185-9_HUMAN	3.70177	0.000743177	0.00633658
	CSTB	sp|P04080|CYTB_HUMAN	2.19631	0.000744129	0.00633658
	ATP6V1E1	sp|P36543|VATE1_HUMAN	-2.41272	0.000743907	0.00633658
	EFHD2	sp|Q96C19|EFHD2_HUMAN	-2.34395	0.000744555	0.00633658
	PDZD11	sp|Q5EBL8|PDZ11_HUMAN	2.70421	0.000745132	0.00633755
	SLC25A35	sp|Q3KQZ1|S2535_HUMAN	5.64828	0.000748289	0.00636046
	MPDZ	sp|O75970|MPDZ_HUMAN	1.49678	0.00075372	0.00639868
	MAP7D2	sp|Q96T17|MA7D2_HUMAN	-2.46518	0.000755536	0.00640632
	SORBS1	sp|Q9BX66-10|SRBS1-10_HUMAN	2.89031	0.000755555	0.00640632
	BCAS2	sp|O75934|SPF27_HUMAN	1.72154	0.000756196	0.00640779
	PTPRS	sp|Q13332|PTPRS_HUMAN	-1.14427	0.000757586	0.0064156
	TUBGCP2	sp|Q9BSJ2|GCP2_HUMAN	1.1819	0.000760193	0.00643356
	CRNKL1	sp|Q9BZJ0|CRNL1_HUMAN	1.48617	0.000761049	0.00643356
	ITSN2	sp|Q9NZM3|ITSN2_HUMAN	-1.38292	0.000761263	0.00643356
	SLC27A1	sp|Q6PCB7|S27A1_HUMAN	2.16066	0.000764605	0.00644319
	TMEM38A	sp|Q9H6F2|TM38A_HUMAN	-5.40088	0.000764563	0.00644319
	MYO6	sp|Q9UM54-2|MYO6-2_HUMAN	2.24487	0.000763722	0.00644319
	NFS1	sp|Q9Y697|NFS1_HUMAN	-1.86717	0.000763713	0.00644319
	ARPC5	sp|O15511|ARPC5_HUMAN	1.85535	0.000766219	0.00645282
	FADD	sp|Q13158|FADD_HUMAN	2.61203	0.000769705	0.00647422
	CACNA1F	sp|O60840|CAC1F_HUMAN	-3.40432	0.000771093	0.00648191
	CORO2A	sp|Q92828|COR2A_HUMAN	-2.36762	0.00077164	0.00648253
	DMD	sp|P11532-10|DMD-10_HUMAN	2.21744	0.000772446	0.00648533
	ITM2B	sp|Q9Y287|ITM2B_HUMAN	2.53524	0.000774585	0.0064993
	WFS1	sp|O76024|WFS1_HUMAN	2.70503	0.000780995	0.00654604
	ATXN1L	sp|P0C7T5|ATX1L_HUMAN	2.46646	0.000781179	0.00654604
	C2CD5	sp|Q86YS7-5|C2CD5-5_HUMAN	-1.57611	0.000794046	0.00663415
	DYNC1LI1	sp|Q9Y6G9|DC1L1_HUMAN	-1.23833	0.000795171	0.00663951
	CORO6	sp|Q6QEF8|CORO6_HUMAN	-2.18754	0.000798914	0.00665859
	KIF1C	sp|O43896|KIF1C_HUMAN	1.45382	0.000802686	0.0066819
	POLR2M	sp|P0CAP2-3|GRL1A-3_HUMAN	1.90763	0.00080334	0.00668328
	PFN2	sp|P35080-2|PROF2-2_HUMAN	1.61271	0.000810164	0.00673188
	UPF1	sp|Q92900|RENT1_HUMAN	0.809145	0.000811254	0.00673685
	IGSF1	sp|Q8N6C5|IGSF1_HUMAN	4.97909	0.000814031	0.00675581
	ODR4	sp|Q5SWX8|ODR4_HUMAN	2.20037	0.000816432	0.00676754
	STT3A	sp|P46977|STT3A_HUMAN	1.97522	0.00082062	0.00679702
	PGD	sp|P52209|6PGD_HUMAN	2.01882	0.000821107	0.00679702
	FGF12	sp|P61328|FGF12_HUMAN	-2.89863	0.000821476	0.00679702
	CCAR1	sp|Q8IX12|CCAR1_HUMAN	1.81695	0.000823141	0.00680258
	SELENOP	sp|P49908|SEPP1_HUMAN	3.72706	0.000826751	0.00682829
	ARMH3	sp|Q5T2E6|ARMD3_HUMAN	1.60376	0.000827717	0.00683215
	NUP133	sp|Q8WUM0|NU133_HUMAN	1.57239	0.000829452	0.00684236
	TKT	sp|P29401|TKT_HUMAN	2.29571	0.000831675	0.00685657
	PPP2R5E	sp|Q16537-3|2A5E-3_HUMAN	-1.54143	0.000832713	0.00686099
	PPFIA4	sp|O75335|LIPA4_HUMAN	-1.72301	0.000835986	0.00688382
	PPP3CB	sp|P16298|PP2BB_HUMAN	-1.48428	0.000836604	0.00688477
	MYO6	sp|Q9UM54|MYO6_HUMAN	2.21481	0.000837652	0.00688926
	RBM22	sp|Q9NW64|RBM22_HUMAN	1.79756	0.000839636	0.00690143
	COLGALT2	sp|Q8IYK4|GT252_HUMAN	2.23096	0.000841398	0.00691177
	RNF213	sp|Q63HN8|RN213_HUMAN	2.09409	0.000847277	0.00695173
	CAMSAP1	sp|Q5T5Y3|CAMP1_HUMAN	-1.2477	0.000848197	0.00695511
	ANKRD62	sp|A6NC57|ANR62_HUMAN	7.34765	0.000850171	0.00696713
	PTPRS	sp|Q13332-5|PTPRS-5_HUMAN	-1.36109	0.000859191	0.00702425
	SLC27A3	sp|Q5K4L6-3|S27A3-3_HUMAN	3.65853	0.000859972	0.00702439
	43718	sp|Q9P0V9|SEP10_HUMAN	3.44696	0.000860234	0.00702439
	NCKAP1L	sp|P55160|NCKPL_HUMAN	3.06066	0.000861132	0.00702754
	PHACTR4	sp|Q8IZ21|PHAR4_HUMAN	2.83915	0.000865678	0.00705623
	NDUFAB1	sp|O14561|ACPM_HUMAN	-3.33717	0.000868418	0.00707254
	KNDC1	sp|Q76NI1|KNDC1_HUMAN	-1.64984	0.000869228	0.00707254
	RAPGEF2	sp|Q9Y4G8|RPGF2_HUMAN	-1.56274	0.000868924	0.00707254
	CPNE8	sp|Q86YQ8|CPNE8_HUMAN	-2.15819	0.000873614	0.00710401
	TMEM94	sp|Q12767-2|TMM94-2_HUMAN	-1.50457	0.000874952	0.00711067
	CYC1	sp|P08574|CY1_HUMAN	-1.66433	0.000875995	0.00711493
	TBC1D10B	sp|Q4KMP7|TB10B_HUMAN	-1.50738	0.00087753	0.00712318
	FAM129B	sp|Q96TA1|NIBL1_HUMAN	3.3317	0.000879065	0.00712417
	UBE2O	sp|Q9C0C9|UBE2O_HUMAN	-1.67183	0.000878677	0.00712417
	MYO6	sp|Q9UM54-6|MYO6-6_HUMAN	2.19709	0.000882403	0.00714579
	PLXDC2	sp|Q6UX71|PXDC2_HUMAN	2.69939	0.000883416	0.00714978
	HM13	sp|Q8TCT9-4|HM13-4_HUMAN	1.9441	0.000883943	0.00714982
	PTPRS	sp|Q13332-2|PTPRS-2_HUMAN	-1.17335	0.00088709	0.00717104
	ACBD5	sp|Q5T8D3-2|ACBD5-2_HUMAN	1.91182	0.000890006	0.00719037
	GAN	sp|Q9H2C0|GAN_HUMAN	2.13409	0.000891361	0.00719707
	ICMT	sp|O60725|ICMT_HUMAN	2.49636	0.000894165	0.00721546
	EPHA4	sp|P54764|EPHA4_HUMAN	-2.41132	0.000895398	0.00722116
	RAB32	sp|Q13637|RAB32_HUMAN	2.93517	0.000897972	0.00723765
	TPST1	sp|O60507|TPST1_HUMAN	3.68813	0.000901413	0.00726112
	SH3BP2	sp|P78314|3BP2_HUMAN	3.68688	0.000904954	0.00728536
	SRR	sp|Q9GZT4|SRR_HUMAN	4.32956	0.000906101	0.00729031
	CADM3	sp|Q8N126|CADM3_HUMAN	-2.08728	0.000908788	0.00730764
	HIST1H2BA	sp|Q96A08|H2B1A_HUMAN	3.20778	0.000912319	0.00733173
	CACHD1	sp|Q5VU97|CAHD1_HUMAN	3.04479	0.000913608	0.0073361
	DDR1	sp|Q08345|DDR1_HUMAN	2.50465	0.00091551	0.00734444
	WWC1	sp|Q8IX03-2|KIBRA-2_HUMAN	1.90098	0.000920091	0.00736928
	SMAP2	sp|Q8WU79|SMAP2_HUMAN	-1.88176	0.000920219	0.00736928
	PTPRS	sp|Q13332-3|PTPRS-3_HUMAN	-1.22866	0.000923345	0.00738999
	TMX3	sp|Q96JJ7|TMX3_HUMAN	-1.75	0.000924711	0.00739229
	RPN1	sp|P04843|RPN1_HUMAN	1.22771	0.000926261	0.00740036
	CTNNA2	sp|P26232|CTNA2_HUMAN	1.69534	0.00092975	0.00742391
	ATP5F1B	sp|P06576|ATPB_HUMAN	-1.20799	0.000932663	0.00744283
	RTN1	sp|Q16799-3|RTN1-3_HUMAN	-2.14669	0.000934577	0.00744775
	TMEM132A	sp|Q24JP5|T132A_HUMAN	2.06214	0.000935454	0.00744775
	RTN4	sp|Q9NQC3-3|RTN4-3_HUMAN	-1.98551	0.000934937	0.00744775
	THRAP3	sp|Q9Y2W1|TR150_HUMAN	1.48988	0.000934336	0.00744775
	VPS13C	sp|Q709C8|VP13C_HUMAN	1.1928	0.000945158	0.00751628
	HIST1H2BO	sp|P23527|H2B1O_HUMAN	3.46413	0.000945933	0.00751761
	PLTP	sp|P55058-4|PLTP-4_HUMAN	2.72392	0.000946422	0.00751761
	RNASET2	sp|O00584|RNT2_HUMAN	2.99221	0.000954158	0.00757028
	CA8	sp|P35219|CAH8_HUMAN	2.58359	0.000959175	0.00760568
	SORBS1	sp|Q9BX66|SRBS1_HUMAN	2.64374	0.000961702	0.0076213
	MAPK8	sp|P45983|MK08_HUMAN	-2.22276	0.000964597	0.00762435
	CDK5	sp|Q00535|CDK5_HUMAN	-1.57455	0.000963209	0.00762435
	WWC1	sp|Q8IX03|KIBRA_HUMAN	1.90605	0.000964167	0.00762435
	RDH13	sp|Q8NBN7|RDH13_HUMAN	-2.56126	0.000963808	0.00762435
	PREP	sp|P48147|PPCE_HUMAN	-1.88614	0.000965907	0.00762816
	CPEB3	sp|Q8NE35|CPEB3_HUMAN	-1.8642	0.000972682	0.00767724
	ADAM23	sp|O75077|ADA23_HUMAN	-2.92583	0.000974908	0.00768864
	CREB1	sp|P16220|CREB1_HUMAN	2.48281	0.000975249	0.00768864
	APOE	sp|P02649|APOE_HUMAN	4.59533	0.000977743	0.00770387
	CPEB2	sp|Q7Z5Q1|CPEB2_HUMAN	-1.19917	0.000983489	0.00774024
	VAPB	sp|O95292|VAPB_HUMAN	-1.65364	0.000984447	0.00774256
	TUBA3C	sp|P0DPH7-2|TBA3C-2_HUMAN	-1.31763	0.000984913	0.00774256
	NBEAL1	sp|Q6ZS30|NBEL1_HUMAN	2.63114	0.000989618	0.00777509
	CHP1	sp|Q99653|CHP1_HUMAN	-1.84114	0.000993007	0.00779277
	HGH1	sp|Q9BTY7|HGH1_HUMAN	1.90057	0.000992652	0.00779277
	RBM27	sp|Q9P2N5|RBM27_HUMAN	2.03553	0.000994017	0.00779624
	FAHD1	sp|Q6P587|FAHD1_HUMAN	-1.74732	0.000995617	0.00780432
	DDR2	sp|Q16832|DDR2_HUMAN	2.41651	0.000996577	0.00780535
	COLGALT1	sp|Q8NBJ5|GT251_HUMAN	2.14295	0.000996888	0.00780535
	ABLIM1	sp|O14639-5|ABLM1-5_HUMAN	2.62028	0.00100435	0.00785477
	EIF3H	sp|O15372|EIF3H_HUMAN	1.26275	0.00100759	0.00787566
	ARFGEF1	sp|Q9Y6D6|BIG1_HUMAN	-1.25786	0.00101118	0.00789917
	TUBA4A	sp|P68366|TBA4A_HUMAN	-1.49854	0.00101542	0.00792455
	EML6	sp|Q6ZMW3|EMAL6_HUMAN	-1.8322	0.00101558	0.00792455
	CLDN10	sp|P78369|CLD10_HUMAN	5.172	0.00102151	0.00796174
	FGL2	sp|Q14314|FGL2_HUMAN	5.45257	0.00102107	0.00796174
	NDUFA5	sp|Q16718|NDUA5_HUMAN	-1.68863	0.00102426	0.00797861
	GXYLT1	sp|Q4G148|GXLT1_HUMAN	3.69895	0.00103467	0.00804042
	VDAC3	sp|Q9Y277-2|VDAC3-2_HUMAN	-1.57015	0.00103315	0.00804042
	RNF114	sp|Q9Y508|RN114_HUMAN	3.07719	0.00103525	0.00804042
	PLEKHA5	sp|Q9HAU0-4|PKHA5-4_HUMAN	1.61005	0.00103703	0.00804611
	BNIPL	sp|Q7Z465|BNIPL_HUMAN	5.25979	0.00103982	0.00806314
	ASCC1	sp|Q8N9N2|ASCC1_HUMAN	2.85926	0.00104214	0.00807657
	SOX2	sp|P48431|SOX2_HUMAN	3.79305	0.00104383	0.00808053
	HEBP2	sp|Q9Y5Z4|HEBP2_HUMAN	3.94228	0.00104341	0.00808053
	CYB5R3	sp|P00387|NB5R3_HUMAN	1.96875	0.00104538	0.00808342
	UQCRB	sp|P14927|QCR7_HUMAN	-2.03294	0.00104521	0.00808342
	IMPDH1	sp|P20839|IMDH1_HUMAN	1.73041	0.00104919	0.00809868
	CAVIN1	sp|Q6NZI2|CAVN1_HUMAN	4.95963	0.00104988	0.00809868
	REEP2	sp|Q9BRK0-2|REEP2-2_HUMAN	-2.22322	0.0010509	0.00809868
	MET	sp|P08581|MET_HUMAN	-3.16097	0.00105211	0.00810346
	PFN1	sp|P07737|PROF1_HUMAN	1.95412	0.00105837	0.0081379
	OPTN	sp|Q96CV9|OPTN_HUMAN	-1.55421	0.00106246	0.00816482
	VCAM1	sp|P19320|VCAM1_HUMAN	4.89907	0.00106307	0.00816487
	YTHDC1	sp|Q96MU7|YTDC1_HUMAN	2.0858	0.00106615	0.00818395
	CDKL5	sp|O76039|CDKL5_HUMAN	-1.9968	0.00107101	0.00820749
	DLGAP2	sp|Q9P1A6|DLGP2_HUMAN	-2.3778	0.00107432	0.00822826
	ARHGEF7	sp|Q14155-1|ARHG7-1_HUMAN	-1.40096	0.00107624	0.00823373
	SLC4A7	sp|Q9Y6M7-13|S4A7-13_HUMAN	-3.36537	0.00107575	0.00823373
	RGPD1	sp|P0DJD0|RGPD1_HUMAN	1.46587	0.00107945	0.00825371
	FAM120C	sp|Q9NX05|F120C_HUMAN	1.64156	0.00108142	0.00826414
	PDIA4	sp|P13667|PDIA4_HUMAN	1.86208	0.00108312	0.0082725
	KCTD12	sp|Q96CX2|KCD12_HUMAN	2.23789	0.00109534	0.00835653
	TUBB2A	sp|Q13885|TBB2A_HUMAN	-1.54811	0.00109728	0.00836668
	GMPS	sp|P49915|GUAA_HUMAN	-1.69304	0.00110503	0.0084164
	CD163	sp|Q86VB7|C163A_HUMAN	5.41933	0.00110478	0.0084164
	PSMA7	sp|O14818|PSA7_HUMAN	1.29863	0.00110988	0.00844857
	ATP6V1G2	sp|O95670|VATG2_HUMAN	-1.65844	0.00111049	0.00844857
	CLTB	sp|P09497-2|CLCB-2_HUMAN	-1.82856	0.0011139	0.00846871
	DMPK	sp|Q09013|DMPK_HUMAN	-1.90027	0.00111437	0.00846871
	POLR2D	sp|O15514|RPB4_HUMAN	3.95327	0.00112206	0.00851309
	WASF1	sp|Q92558|WASF1_HUMAN	-1.94792	0.00112207	0.00851309
	PUF60	sp|Q9UHX1-3|PUF60-3_HUMAN	1.40388	0.00112547	0.00853417
	CAPNS1	sp|P04632|CPNS1_HUMAN	3.15479	0.00112958	0.00856059
	DOCK7	sp|Q96N67|DOCK7_HUMAN	1.12077	0.0011374	0.00861034
	BBS2	sp|Q9BXC9|BBS2_HUMAN	2.13076	0.00113702	0.00861034
	SNCA	sp|P37840|SYUA_HUMAN	-2.92133	0.00113905	0.00861806
	TUBB4A	sp|P04350|TBB4A_HUMAN	-1.46578	0.00114391	0.00864701
	MYO9B	sp|Q13459|MYO9B_HUMAN	2.53997	0.00114414	0.00864701
	TRAM1	sp|Q15629|TRAM1_HUMAN	4.15894	0.00114486	0.00864767
	CD63	sp|P08962|CD63_HUMAN	2.29592	0.00114788	0.00865603
	AMOT	sp|Q4VCS5|AMOT_HUMAN	1.79327	0.00114725	0.00865603
	RILPL1	sp|Q5EBL4|RIPL1_HUMAN	2.14125	0.00114833	0.00865603
	OPTN	sp|Q96CV9-2|OPTN-2_HUMAN	-1.54272	0.00114849	0.00865603
	LMAN1	sp|P49257|LMAN1_HUMAN	1.7978	0.00115098	0.00867002
	HDDC2	sp|Q7Z4H3|HDDC2_HUMAN	2.49041	0.00116011	0.00872916
	PRKCA	sp|P17252|KPCA_HUMAN	1.62029	0.00116158	0.00873546
	ATL2	sp|Q8NHH9-2|ATLA2-2_HUMAN	-1.84677	0.0011776	0.0088317
	LMTK2	sp|Q8IWU2|LMTK2_HUMAN	-1.7832	0.00118192	0.00885924
	CARHSP1	sp|Q9Y2V2|CHSP1_HUMAN	2.9885	0.00118351	0.00886628
	NAT1	sp|P18440|ARY1_HUMAN	4.41988	0.00118957	0.00890595
	CPEB2	sp|Q7Z5Q1-5|CPEB2-5_HUMAN	-1.25054	0.0011901	0.00890595
	ADAM22	sp|Q9P0K1|ADA22_HUMAN	-2.56218	0.00120842	0.0090381
	PBRM1	sp|Q86U86|PB1_HUMAN	2.02742	0.00121156	0.00905663
	LPP	sp|Q93052|LPP_HUMAN	4.21308	0.0012149	0.00907668
	ABCA8	sp|O94911-3|ABCA8-3_HUMAN	4.16565	0.00121894	0.00910184
	PPP2R5E	sp|Q16537|2A5E_HUMAN	-1.46799	0.00122189	0.00911632
	LRRTM4	sp|Q86VH4|LRRT4_HUMAN	-2.79566	0.00122287	0.00911632
	MXD3	sp|Q9BW11-4|MAD3-4_HUMAN	-2.90888	0.00122259	0.00911632
	PLXNA2	sp|O75051|PLXA2_HUMAN	-1.80677	0.00122443	0.00912295
	LPIN1	sp|Q14693|LPIN1_HUMAN	2.3362	0.00122522	0.0091239
	UAP1L1	sp|Q3KQV9|UAP1L_HUMAN	3.20487	0.00122611	0.00912556
	ZEB2	sp|O60315|ZEB2_HUMAN	2.37619	0.00123338	0.0091747
	ACBD5	sp|Q5T8D3|ACBD5_HUMAN	1.76186	0.00123426	0.00917628
	PRPF40A	sp|O75400-3|PR40A-3_HUMAN	1.592	0.00123876	0.00920254
	MCCC1	sp|Q96RQ3|MCCA_HUMAN	1.60122	0.00123914	0.00920254
	CRK	sp|P46108-2|CRK-2_HUMAN	1.3143	0.00124178	0.00920411
	SLC39A14	sp|Q15043|S39AE_HUMAN	2.58125	0.00124018	0.00920411
	BBS7	sp|Q8IWZ6|BBS7_HUMAN	2.06696	0.0012425	0.00920411
	SYTL5	sp|Q8TDW5|SYTL5_HUMAN	4.07517	0.00124195	0.00920411
	ZSCAN29	sp|Q8IWY8|ZSC29_HUMAN	-5.09954	0.00124572	0.00922146
	PLCG2	sp|P16885|PLCG2_HUMAN	2.44214	0.00124691	0.00922526
	MTREX	sp|P42285|MTREX_HUMAN	1.41056	0.00124892	0.00923014
	CDH4	sp|P55283|CADH4_HUMAN	1.84566	0.00124845	0.00923014
	CDKL5	sp|O76039-2|CDKL5-2_HUMAN	-2.03561	0.0012515	0.00924421
	ACOX2	sp|Q99424|ACOX2_HUMAN	2.48514	0.00125312	0.0092512
	S100A1	sp|P23297|S10A1_HUMAN	3.89597	0.00125401	0.00925281
	ZNF608	sp|Q9ULD9|ZN608_HUMAN	6.57298	0.0012572	0.00927132
	GRM8	sp|O00222|GRM8_HUMAN	-1.70042	0.00125795	0.00927186
	ACOT7	sp|O00154-5|BACH-5_HUMAN	-1.25259	0.00126184	0.00929557
	CEP162	sp|Q5TB80|CE162_HUMAN	4.57692	0.00126373	0.00930447
	PLIN3	sp|O60664-3|PLIN3-3_HUMAN	4.06828	0.00126561	0.00930829
	SLC39A10	sp|Q9ULF5|S39AA_HUMAN	-2.72726	0.00126506	0.00930829
	RFC4	sp|P35249|RFC4_HUMAN	2.19783	0.0012681	0.00931307
	PAPOLA	sp|P51003|PAPOA_HUMAN	2.04027	0.00126966	0.00931307
	IQSEC1	sp|Q6DN90|IQEC1_HUMAN	-1.48936	0.00126885	0.00931307
	DIRAS1	sp|O95057|DIRA1_HUMAN	-2.24739	0.00128529	0.00940881
	EIF4A1	sp|P60842|IF4A1_HUMAN	1.06589	0.00128683	0.00940881
	MOB1A	sp|Q9H8S9|MOB1A_HUMAN	3.37959	0.00128659	0.00940881
	MAN2C1	sp|Q9NTJ4|MA2C1_HUMAN	1.67484	0.00128589	0.00940881
	KALRN	sp|O60229|KALRN_HUMAN	-1.54485	0.00129516	0.00945966
	ACAA2	sp|P42765|THIM_HUMAN	2.40597	0.00129874	0.00948076
	DLGAP1	sp|O14490|DLGP1_HUMAN	-2.12913	0.00130307	0.00948972
	ARPIN	sp|Q7Z6K5|ARPIN_HUMAN	2.03781	0.00130259	0.00948972
	ZC2HC1A	sp|Q96GY0|ZC21A_HUMAN	-2.98438	0.00130297	0.00948972
	FCHO2	sp|Q0JRZ9|FCHO2_HUMAN	2.34787	0.00130587	0.00949233
	TUBB	sp|P07437|TBB5_HUMAN	-1.45508	0.00131128	0.00952154
	ATPAF2	sp|Q8N5M1|ATPF2_HUMAN	2.45381	0.0013136	0.00953337
	PLEKHA5	sp|Q9HAU0|PKHA5_HUMAN	1.62233	0.00131617	0.00954693
	NDUFA2	sp|O43678|NDUA2_HUMAN	-2.16873	0.00132205	0.00958453
	FAM49B	sp|Q9NUQ9|FA49B_HUMAN	-1.66226	0.00132446	0.00959689
	ANKS1B	sp|Q7Z6G8|ANS1B_HUMAN	-2.05427	0.00132661	0.00960739
	OPRM1	sp|P35372-13|OPRM-13_HUMAN	8.13109	0.00132752	0.00960893
	SYNGR1	sp|O43759|SNG1_HUMAN	-3.11366	0.0013328	0.00964207
	RPS6KA6	sp|Q9UK32-2|KS6A6-2_HUMAN	2.06408	0.0013336	0.00964274
	RAB27A	sp|P51159|RB27A_HUMAN	3.25246	0.00134005	0.00968427
	VAMP5	sp|O95183|VAMP5_HUMAN	3.99951	0.00134228	0.0096953
	NDUFS6	sp|O75380|NDUS6_HUMAN	-2.35528	0.00134378	0.00969587
	CADPS2	sp|Q86UW7|CAPS2_HUMAN	-2.14866	0.00134368	0.00969587
	RIMS3	sp|Q9UJD0|RIMS3_HUMAN	-2.90141	0.00134789	0.00972041
	SLC25A12	sp|O75746|CMC1_HUMAN	-2.52381	0.00134971	0.00972844
	DLG4	sp|P78352|DLG4_HUMAN	-2.38428	0.00135227	0.00974174
	BAG6	sp|P46379|BAG6_HUMAN	-0.919159	0.0013538	0.00974764
	METAP2	sp|P50579|MAP2_HUMAN	1.81003	0.00135692	0.00975988
	PNPO	sp|Q9NVS9|PNPO_HUMAN	1.85324	0.00135764	0.00975988
	SNPH	sp|O15079-2|SNPH-2_HUMAN	-1.50621	0.00136208	0.00978072
	OGDHL	sp|Q9ULD0|OGDHL_HUMAN	-1.81522	0.00136268	0.00978072
	ARCN1	sp|P48444|COPD_HUMAN	1.06582	0.00136568	0.00979716
	RAMAC	sp|Q9BTL3|RAMAC_HUMAN	-2.5052	0.00137168	0.00983501
	ABCA8	sp|O94911|ABCA8_HUMAN	4.03017	0.00137406	0.00984698
	LYN	sp|P07948-2|LYN-2_HUMAN	2.66886	0.00137735	0.00985507
	HNRNPC	sp|P07910|HNRPC_HUMAN	1.80966	0.00138243	0.00988627
	GJB6	sp|O95452|CXB6_HUMAN	-5.08069	0.00138483	0.00989827
	SELENOH	sp|Q8IZQ5|SELH_HUMAN	2.43795	0.00138651	0.0099051
	TUBB4B	sp|P68371|TBB4B_HUMAN	-1.3937	0.0013884	0.0099134
	STX17	sp|P56962|STX17_HUMAN	-4.33075	0.00139082	0.00992555
	ADSL	sp|P30566|PUR8_HUMAN	1.80811	0.00139201	0.00992573
	CCDC47	sp|Q96A33|CCD47_HUMAN	1.4044	0.0013923	0.00992573
	MNS1	sp|Q8NEH6|MNS1_HUMAN	3.24743	0.00139536	0.00994238
	PECR	sp|Q9BY49|PECR_HUMAN	2.97997	0.00139781	0.0099495
	POLDIP3	sp|Q9BY77|PDIP3_HUMAN	2.38779	0.00139726	0.0099495
	GAPDH	sp|P04406|G3P_HUMAN	1.07421	0.0014013	0.00996915
	SEH1L	sp|Q96EE3-1|SEH1-1_HUMAN	1.56649	0.00140401	0.00998325
	PHF5A	sp|Q7RTV0|PHF5A_HUMAN	1.56744	0.00140589	0.00999148
	LLGL1	sp|Q15334|L2GL1_HUMAN	3.03464	0.00140686	0.00999319
	PLIN3	sp|O60664|PLIN3_HUMAN	4.03564	0.00141659	0.0100571
	SCD5	sp|Q86SK9|SCD5_HUMAN	2.9295	0.00141755	0.0100587
	RRBP1	sp|Q9P2E9|RRBP1_HUMAN	2.41789	0.0014221	0.0100857
	SKP1	sp|P63208|SKP1_HUMAN	1.49491	0.00142555	0.0101049
	PHC2	sp|Q8IXK0|PHC2_HUMAN	2.5687	0.00142957	0.0101282
	F3	sp|P13726-2|TF-2_HUMAN	4.2167	0.00143054	0.0101298
	CHADL	sp|Q6NUI6|CHADL_HUMAN	3.29239	0.00143157	0.0101319
	FAM81A	sp|Q8TBF8|FA81A_HUMAN	-2.77078	0.00143425	0.0101456
	PDE4A	sp|P27815|PDE4A_HUMAN	-1.76944	0.00143717	0.0101611
	AIF1	sp|P55008|AIF1_HUMAN	3.90803	0.00143959	0.0101704
	PRPF40B	sp|Q6NWY9|PR40B_HUMAN	1.97613	0.00143997	0.0101704
	TUBB2B	sp|Q9BVA1|TBB2B_HUMAN	-1.49897	0.00144212	0.01018
	FBXO34	sp|Q9NWN3|FBX34_HUMAN	4.57091	0.00144282	0.01018
	RTN4RL2	sp|Q86UN3|R4RL2_HUMAN	-2.3573	0.00144578	0.0101943
	TNPO1	sp|Q92973|TNPO1_HUMAN	1.94998	0.00144708	0.0101943
	SNPH	sp|O15079|SNPH_HUMAN	-1.52207	0.00145084	0.0102102
	PTGS1	sp|P23219-5|PGH1-5_HUMAN	3.27315	0.00145794	0.010255
	WDR45	sp|Q9Y484|WIPI4_HUMAN	-1.84934	0.00146646	0.0103044
	PCYT1A	sp|P49585|PCY1A_HUMAN	1.77718	0.0014747	0.010341
	TMEM132B	sp|Q14DG7|T132B_HUMAN	-2.05603	0.00147386	0.010341
	SYTL5	sp|Q8TDW5-2|SYTL5-2_HUMAN	3.93399	0.00147977	0.0103713
	RANBP2	sp|P49792|RBP2_HUMAN	1.27536	0.00148725	0.0104183
	SP100	sp|P23497|SP100_HUMAN	3.67004	0.00149134	0.0104416
	RIMS2	sp|Q9UQ26|RIMS2_HUMAN	-1.69309	0.0014927	0.0104459
	NELFB	sp|Q8WX92|NELFB_HUMAN	2.08357	0.00149479	0.0104551
	NFU1	sp|Q9UMS0|NFU1_HUMAN	-2.33543	0.00149912	0.0104801
	TRIM28	sp|Q13263|TIF1B_HUMAN	1.28942	0.0015003	0.010483
	CSRP2	sp|Q16527|CSRP2_HUMAN	5.17143	0.00150142	0.0104854
	TFRC	sp|P02786|TFR1_HUMAN	-2.40765	0.00150771	0.010524
	PRPF40A	sp|O75400|PR40A_HUMAN	1.64301	0.00150936	0.0105302
	TPR	sp|P12270|TPR_HUMAN	1.30691	0.00151608	0.0105717
	RAB6A	sp|P20340-2|RAB6A-2_HUMAN	1.08264	0.00151938	0.0105794
	MAP6	sp|Q96JE9|MAP6_HUMAN	-1.43142	0.0015195	0.0105794
	EIF3G	sp|O75821|EIF3G_HUMAN	1.42116	0.00152284	0.0105888
	TUBA1B	sp|P68363|TBA1B_HUMAN	-1.39891	0.00152164	0.0105888
	SDC3	sp|O75056|SDC3_HUMAN	3.96583	0.0015244	0.0105919
	CEP170B	sp|Q9Y4F5|C170B_HUMAN	-1.64872	0.00153671	0.0106704
	RCC2	sp|Q9P258|RCC2_HUMAN	2.36117	0.00154026	0.0106859
	SH3BGRL	sp|O75368|SH3L1_HUMAN	2.84862	0.00154407	0.0107069
	PDIA3	sp|P30101|PDIA3_HUMAN	1.07476	0.00155198	0.0107563
	UBL4A	sp|P11441|UBL4A_HUMAN	-1.3644	0.00155698	0.0107671
	FAM162B	sp|Q5T6X4|F162B_HUMAN	-4.64098	0.00155747	0.0107671
	MICAL1	sp|Q8TDZ2|MICA1_HUMAN	1.58548	0.00155565	0.0107671
	ARFGEF2	sp|Q9Y6D5|BIG2_HUMAN	-1.37767	0.0015607	0.010784
	TSPAN6	sp|O43657|TSN6_HUMAN	3.26804	0.00156406	0.0108018
	CDC42BPB	sp|Q9Y5S2|MRCKB_HUMAN	-0.936429	0.00156542	0.0108058
	SNRPG	sp|P62308|RUXG_HUMAN	2.57497	0.00157113	0.0108318
	MAP7	sp|Q14244-4|MAP7-4_HUMAN	2.04636	0.00157157	0.0108318
	ANXA4	sp|P09525|ANXA4_HUMAN	4.28599	0.0015745	0.0108466
	DNAJC5	sp|Q9H3Z4|DNJC5_HUMAN	-2.40052	0.00158434	0.0109088
	PTGS1	sp|P23219|PGH1_HUMAN	3.58271	0.00158821	0.01093
	C2CD5	sp|Q86YS7|C2CD5_HUMAN	-1.54164	0.00158989	0.0109361
	AGPAT5	sp|Q9NUQ2|PLCE_HUMAN	1.61083	0.00159748	0.0109828
	RTF1	sp|Q92541|RTF1_HUMAN	1.52587	0.001602	0.0110028
	PPFIA2	sp|O75334|LIPA2_HUMAN	-1.58217	0.0016086	0.0110316
	SH3GL1	sp|Q99961|SH3G1_HUMAN	-1.89026	0.00161241	0.0110521
	ARHGAP6	sp|O43182|RHG06_HUMAN	4.24521	0.00161399	0.0110575
	AGK	sp|Q53H12|AGK_HUMAN	-1.72551	0.001617	0.0110725
	ATP6V1B1	sp|P15313|VATB1_HUMAN	-1.35678	0.00162131	0.011091
	HEXA	sp|P06865|HEXA_HUMAN	2.33508	0.00162438	0.0111009
	CEP170B	sp|Q9Y4F5-2|C170B-2_HUMAN	-1.63168	0.00162787	0.0111192
	SNRNP200	sp|O75643|U520_HUMAN	1.31283	0.00162929	0.0111233
	UBE3A	sp|Q05086|UBE3A_HUMAN	-1.06788	0.00163124	0.0111311
	EVI2B	sp|P34910|EVI2B_HUMAN	4.66692	0.00163426	0.0111462
	LGMN	sp|Q99538|LGMN_HUMAN	4.0627	0.0016444	0.0112097
	CRYBG3	sp|Q68DQ2|CRBG3_HUMAN	2.31056	0.00164711	0.0112227
	NUMB	sp|P49757|NUMB_HUMAN	-1.41591	0.00165174	0.011243
	SLC35F6	sp|Q8N357|S35F6_HUMAN	2.40276	0.00165259	0.0112432
	STK16	sp|O75716|STK16_HUMAN	5.0009	0.00165683	0.0112664
	DAAM1	sp|Q9Y4D1|DAAM1_HUMAN	1.41358	0.00166024	0.011284
	FRZB	sp|Q92765|SFRP3_HUMAN	6.94076	0.00166764	0.0113285
	MAP7D2	sp|Q96T17-5|MA7D2-5_HUMAN	-2.34235	0.00166844	0.0113285
	P4HA1	sp|P13674|P4HA1_HUMAN	2.48943	0.00167148	0.0113384
	MYZAP	sp|P0CAP1-11|MYZAP-11_HUMAN	2.59237	0.00168066	0.0113895
	ARHGEF1	sp|Q92888-4|ARHG1-4_HUMAN	2.67407	0.00168075	0.0113895
	GFOD1	sp|Q9NXC2|GFOD1_HUMAN	-1.67089	0.00168496	0.0114068
	SLC25A1	sp|P53007|TXTP_HUMAN	2.05406	0.00168587	0.0114073
	SCN8A	sp|Q9UQD0|SCN8A_HUMAN	-1.79191	0.00169578	0.0114687
	PEBP1	sp|P30086|PEBP1_HUMAN	1.40111	0.00169755	0.011475
	SLC16A7	sp|O60669|MOT2_HUMAN	-3.71207	0.00170082	0.0114914
	APOE	cu|P02649-101|APOE2_HUMAN	4.45914	0.00167154	0.0113384
	SLMAP	sp|Q14BN4-2|SLMAP-2_HUMAN	1.16243	0.00170195	0.0114934
	NRBP2	sp|Q9NSY0|NRBP2_HUMAN	2.00413	0.00170515	0.0115093
	DES	sp|P17661|DESM_HUMAN	4.97609	0.00170739	0.0115131
	AKR1D1	sp|P51857|AK1D1_HUMAN	4.87873	0.00171707	0.0115613
	FAT2	sp|Q9NYQ8|FAT2_HUMAN	4.92704	0.00171639	0.0115613
	STK3	sp|Q13188|STK3_HUMAN	1.85428	0.00172122	0.0115779
	BBS1	sp|Q8NFJ9-3|BBS1-3_HUMAN	2.49423	0.00172113	0.0115779
	CALD1	sp|Q05682-4|CALD1-4_HUMAN	4.79987	0.00172533	0.0115963
	PRAM1	sp|Q96QH2|PRAM_HUMAN	4.22041	0.00172565	0.0115963
	SLC4A7	sp|Q9Y6M7|S4A7_HUMAN	-3.22512	0.00173803	0.0116738
	SSH3	sp|Q8TE77|SSH3_HUMAN	2.52531	0.00174447	0.0117113
	GPRC5B	sp|Q9NZH0|GPC5B_HUMAN	3.85239	0.0017463	0.0117142
	HNRNPCL3	sp|B7ZW38|HNRC3_HUMAN	1.6984	0.0017526	0.0117428
	CBARP	sp|Q8N350-4|CBARP-4_HUMAN	-2.48097	0.00175444	0.0117494
	RTN4R	sp|Q9BZR6|RTN4R_HUMAN	-2.22734	0.00176167	0.0117921
	HMGN4	sp|O00479|HMGN4_HUMAN	4.78846	0.00176463	0.0118062
	UQCRH	sp|P07919|QCR6_HUMAN	-1.61521	0.00176767	0.0118149
	HSCB	sp|Q8IWL3|HSC20_HUMAN	2.16715	0.00176698	0.0118149
	SCN2A	sp|Q99250|SCN2A_HUMAN	-1.93647	0.00177045	0.0118277
	BST2	sp|Q10589|BST2_HUMAN	3.60228	0.00177136	0.011828
	C16orf62	sp|Q7Z3J2|CP062_HUMAN	1.44839	0.00177683	0.0118588
	COX4I1	sp|P13073|COX41_HUMAN	-1.59676	0.00178535	0.0119021
	AMD1	sp|P17707|DCAM_HUMAN	4.21526	0.00178559	0.0119021
	ABRACL	sp|Q9P1F3|ABRAL_HUMAN	-3.99361	0.00178592	0.0119021
	IFIT2	sp|P09913|IFIT2_HUMAN	3.24215	0.00179034	0.0119142
	TIMP2	sp|P16035|TIMP2_HUMAN	4.39166	0.00178991	0.0119142
	NRGN	sp|Q92686|NEUG_HUMAN	-2.9673	0.00179013	0.0119142
	CHML	sp|P26374|RAE2_HUMAN	-2.45909	0.00179216	0.0119205
	MSH2	sp|P43246|MSH2_HUMAN	1.83421	0.00179546	0.0119366
	DCK	sp|P27707|DCK_HUMAN	2.46036	0.00180114	0.0119686
	RPN2	sp|P04844|RPN2_HUMAN	1.63051	0.00180354	0.0119787
	APCS	sp|P02743|SAMP_HUMAN	8.26784	0.00180488	0.0119818
	KPNB1	sp|Q14974|IMB1_HUMAN	1.173	0.00180697	0.0119899
	FAM131B	sp|Q86XD5-2|F131B-2_HUMAN	-2.03066	0.00180935	0.0119999
	SULT1A1	sp|P50225|ST1A1_HUMAN	5.63341	0.00181514	0.0120285
	ECM1	sp|Q16610|ECM1_HUMAN	-3.36193	0.00181542	0.0120285
	ADK	sp|P55263|ADK_HUMAN	1.82774	0.00182075	0.012058
	GCN1	sp|Q92616|GCN1_HUMAN	1.42827	0.00182613	0.0120819
	SNCB	sp|Q16143|SYUB_HUMAN	-2.98344	0.00182972	0.0120998
	GPR139	sp|Q6DWJ6|GP139_HUMAN	-5.37438	0.00184571	0.0121938
	ADAM22	sp|Q9P0K1-2|ADA22-2_HUMAN	-2.3991	0.00184712	0.0121972
	RAB6A	sp|P20340|RAB6A_HUMAN	1.06848	0.00186218	0.0122908
	NQO1	sp|P15559|NQO1_HUMAN	9.5599	0.00188214	0.0124165
	ISY1	sp|Q9ULR0|ISY1_HUMAN	4.05581	0.00188327	0.012418
	BRD3	sp|Q15059|BRD3_HUMAN	2.13274	0.0018856	0.0124274
	RBM4B	sp|Q9BQ04|RBM4B_HUMAN	1.57203	0.00188684	0.0124296
	CLIP1	sp|P30622-2|CLIP1-2_HUMAN	0.937472	0.00189449	0.0124739
	LIMK1	sp|P53667|LIMK1_HUMAN	-1.66796	0.00189697	0.0124843
	BDH2	sp|Q9BUT1|BDH2_HUMAN	4.37106	0.00190418	0.0125257
	CARD16	sp|Q5EG05|CAR16_HUMAN	3.79862	0.0019077	0.0125368
	STUB1	sp|Q9UNE7|CHIP_HUMAN	1.03158	0.001907	0.0125368
	OSBPL9	sp|Q96SU4|OSBL9_HUMAN	1.89886	0.00191115	0.0125535
	FCHO2	sp|Q0JRZ9-2|FCHO2-2_HUMAN	2.32354	0.00191805	0.0125927
	RASSF2	sp|P50749|RASF2_HUMAN	2.98279	0.00192063	0.0126036
	NEDD1	sp|Q8NHV4|NEDD1_HUMAN	3.54105	0.00192646	0.0126325
	NDUFA6	sp|P56556|NDUA6_HUMAN	-2.73853	0.00192943	0.0126432
	TRIO	sp|O75962|TRIO_HUMAN	-1.41127	0.00193106	0.0126479
	PPFIA2	sp|O75334-5|LIPA2-5_HUMAN	-1.54264	0.00193532	0.0126654
	ATP1A2	sp|P50993|AT1A2_HUMAN	-1.04513	0.00193651	0.0126654
	PUF60	sp|Q9UHX1|PUF60_HUMAN	1.35649	0.00193603	0.0126654
	UNC119B	sp|A6NIH7|U119B_HUMAN	1.83824	0.00193924	0.0126772
	PCDHAC1	sp|Q9H158|PCDC1_HUMAN	-2.39304	0.00194029	0.012678
	PRRT1	sp|Q99946|PRRT1_HUMAN	-2.32523	0.00194176	0.0126816
	RAP2C	sp|Q9Y3L5|RAP2C_HUMAN	-1.33857	0.00194307	0.0126841
	SEH1L	sp|Q96EE3|SEH1_HUMAN	1.4173	0.00194792	0.0127097
	G3BP2	sp|Q9UN86-2|G3BP2-2_HUMAN	-1.49738	0.00195045	0.0127202
	MDH2	sp|P40926|MDHM_HUMAN	-1.47925	0.00197015	0.0128425
	PPFIA3	sp|O75145|LIPA3_HUMAN	-1.43777	0.00197882	0.0128806
	SIRPA	sp|P78324|SHPS1_HUMAN	-2.33902	0.00197813	0.0128806
	SLC43A2	sp|Q8N370|LAT4_HUMAN	-2.98078	0.00198399	0.0129021
	TMEM94	sp|Q12767|TMM94_HUMAN	-1.40979	0.00198562	0.0129066
	ATG3	sp|Q9NT62|ATG3_HUMAN	1.48769	0.00199409	0.0129555
	CPLX2	sp|Q6PUV4|CPLX2_HUMAN	-2.35912	0.00199703	0.0129561
	ANKRD44	sp|Q8N8A2|ANR44_HUMAN	1.34831	0.00199516	0.0129561
	ASCC1	sp|Q8N9N2-2|ASCC1-2_HUMAN	2.63608	0.00199665	0.0129561
	CALD1	sp|Q05682|CALD1_HUMAN	5.0789	0.00199812	0.012957
	FRMD5	sp|Q7Z6J6|FRMD5_HUMAN	2.39784	0.00200115	0.0129705
	MYO1F	sp|O00160|MYO1F_HUMAN	2.49661	0.00200255	0.0129735
	ENO2	sp|P09104|ENOG_HUMAN	-1.25754	0.00200953	0.0130126
	POLRMT	sp|O00411|RPOM_HUMAN	-2.41235	0.00201365	0.0130331
	NRBP2	sp|Q9NSY0-2|NRBP2-2_HUMAN	1.97695	0.00201593	0.0130417
	CIAO1	sp|O76071|CIAO1_HUMAN	1.37238	0.00202019	0.0130446
	DDX27	sp|Q96GQ7|DDX27_HUMAN	1.46848	0.00201839	0.0130446
	VSIR	sp|Q9H7M9|VISTA_HUMAN	3.3825	0.00201941	0.0130446
	MLLT11	sp|Q13015|AF1Q_HUMAN	-2.68238	0.00203575	0.0131389
	SYT2	sp|Q8N9I0|SYT2_HUMAN	-2.56336	0.00203847	0.0131502
	FYB1	sp|O15117|FYB1_HUMAN	4.04284	0.00204489	0.0131855
	ST5	sp|P78524|ST5_HUMAN	2.03739	0.00204714	0.0131938
	PYGB	sp|P11216|PYGB_HUMAN	1.7541	0.00205198	0.0132063
	HOMER3	sp|Q9NSC5|HOME3_HUMAN	2.6225	0.00205134	0.0132063
	DDAH1	sp|O94760|DDAH1_HUMAN	1.3009	0.00207785	0.0133353
	GPX1	sp|P07203|GPX1_HUMAN	1.7262	0.00207605	0.0133353
	GNAI1	sp|P63096|GNAI1_HUMAN	-1.4175	0.00207434	0.0133353
	CALD1	sp|Q05682-3|CALD1-3_HUMAN	5.00037	0.00207629	0.0133353
	BTK	sp|Q06187|BTK_HUMAN	4.68218	0.00207778	0.0133353
	DPP10	sp|Q8N608|DPP10_HUMAN	-2.30704	0.00207762	0.0133353
	SV2B	sp|Q7L1I2|SV2B_HUMAN	-2.71216	0.00208113	0.01335
	NRBP1	sp|Q9UHY1|NRBP_HUMAN	-1.66371	0.00208267	0.0133537
	CTSZ	sp|Q9UBR2|CATZ_HUMAN	4.63205	0.00208527	0.013364
	CACNG3	sp|O60359|CCG3_HUMAN	-2.4683	0.00208706	0.0133644
	DPP10	sp|Q8N608-2|DPP10-2_HUMAN	-2.29982	0.00208727	0.0133644
	CCDC152	sp|Q4G0S7|CC152_HUMAN	-3.55475	0.00208984	0.0133746
	F13A1	sp|P00488|F13A_HUMAN	4.55351	0.00209278	0.0133856
	AHCTF1	sp|Q8WYP5|ELYS_HUMAN	1.49893	0.00209352	0.0133856
	DNAJC19	sp|Q96DA6|TIM14_HUMAN	-1.71104	0.00209473	0.0133871
	ALDOA	sp|P04075|ALDOA_HUMAN	-0.944138	0.0021089	0.0134651
	GSN	sp|P06396|GELS_HUMAN	3.47157	0.00210797	0.0134651
	TAS2R42	sp|Q7RTR8|T2R42_HUMAN	8.08142	0.00211962	0.0135272
	OSBPL6	sp|Q9BZF3-3|OSBL6-3_HUMAN	-1.52775	0.00212595	0.0135614
	COX7A2L	sp|O14548|COX7R_HUMAN	-2.2039	0.00213147	0.0135891
	GAB3	sp|Q8WWW8|GAB3_HUMAN	7.91514	0.00213253	0.0135891
	GRIA2	sp|P42262|GRIA2_HUMAN	-2.27221	0.00213706	0.0136069
	WASH6P	sp|Q9NQA3|WASH6_HUMAN	2.29641	0.00214297	0.0136382
	SLC22A23	sp|A1A5C7|S22AN_HUMAN	-2.70729	0.00215575	0.0137005
	MCU	sp|Q8NE86|MCU_HUMAN	-1.41312	0.00215527	0.0137005
	LMO7	sp|Q8WWI1|LMO7_HUMAN	-2.20206	0.00215577	0.0137005
	GAP43	sp|P17677|NEUM_HUMAN	-2.99953	0.00215781	0.0137008
	SYTL2	sp|Q9HCH5-14|SYTL2-14_HUMAN	-2.26281	0.0021572	0.0137008
	CALD1	sp|Q05682-2|CALD1-2_HUMAN	4.99132	0.00215968	0.0137063
	MT1A	sp|P04731|MT1A_HUMAN	4.63389	0.0021737	0.0137889
	MIF4GD	sp|A9UHW6|MI4GD_HUMAN	2.39824	0.00218475	0.0138142
	COX5B	sp|P10606|COX5B_HUMAN	-1.69636	0.00218062	0.0138142
	EPS15	sp|P42566|EPS15_HUMAN	2.32154	0.00218338	0.0138142
	TRIP10	sp|Q15642|CIP4_HUMAN	3.1083	0.00218314	0.0138142
	TUBB8	sp|Q3ZCM7|TBB8_HUMAN	-1.54208	0.00218306	0.0138142
	REPS2	sp|Q8NFH8-2|REPS2-2_HUMAN	-1.17488	0.0021845	0.0138142
	COL18A1	sp|P39060|COIA1_HUMAN	5.37738	0.00218729	0.0138239
	CD14	sp|P08571|CD14_HUMAN	4.69075	0.00219597	0.013854
	LAMA4	sp|Q16363|LAMA4_HUMAN	2.91962	0.00219535	0.013854
	TBCA	sp|O75347|TBCA_HUMAN	1.24266	0.0021998	0.013871
	NR3C1	sp|P04150-11|GCR-11_HUMAN	2.09437	0.00220165	0.0138713
	WASHC2C	sp|Q9Y4E1|WAC2C_HUMAN	1.72801	0.00220187	0.0138713
	43714	sp|Q14141|SEPT6_HUMAN	-1.3756	0.00220937	0.0139121
	TBCB	sp|Q99426|TBCB_HUMAN	1.77737	0.00221802	0.0139538
	DKC1	sp|O60832|DKC1_HUMAN	1.84551	0.002229	0.0140164
	EMILIN3	sp|Q9NT22|EMIL3_HUMAN	3.01301	0.00223617	0.0140551
	F3	sp|P13726|TF_HUMAN	3.74613	0.00224833	0.014107
	SOX10	sp|P56693|SOX10_HUMAN	3.8453	0.00224804	0.014107
	RRAGA	sp|Q7L523|RRAGA_HUMAN	1.80821	0.00224855	0.014107
	PARK7	sp|Q99497|PARK7_HUMAN	1.47428	0.00224803	0.014107
	RABEP2	sp|Q9H5N1|RABE2_HUMAN	1.30589	0.00225089	0.0141152
	ZKSCAN1	sp|P17029|ZKSC1_HUMAN	5.76356	0.00225308	0.0141224
	RHOBTB3	sp|O94955|RHBT3_HUMAN	2.40879	0.00225458	0.0141254
	NUP153	sp|P49790|NU153_HUMAN	1.54372	0.00226283	0.0141577
	GATM	sp|P50440|GATM_HUMAN	2.33747	0.0022661	0.0141717
	TARSL2	sp|A2RTX5|SYTC2_HUMAN	1.30358	0.00229279	0.014332
	NUP153	sp|P49790-3|NU153-3_HUMAN	1.53376	0.00230013	0.0143583
	RING1	sp|Q06587|RING1_HUMAN	2.31727	0.00229866	0.0143583
	PDHA2	sp|P29803|ODPAT_HUMAN	-2.26428	0.00230278	0.0143682
	C1QB	sp|P02746|C1QB_HUMAN	3.24971	0.00230771	0.0143902
	MPST	sp|P25325-2|THTM-2_HUMAN	2.40836	0.0023084	0.0143902
	CHCHD4	sp|Q8N4Q1|MIA40_HUMAN	-1.98483	0.00231265	0.0144101
	GRIA2	sp|P42262-3|GRIA2-3_HUMAN	-2.24361	0.00231794	0.0144365
	SRSF6	sp|Q13247|SRSF6_HUMAN	1.50325	0.00232404	0.0144614
	MAP4K4	sp|O95819-6|M4K4-6_HUMAN	0.973663	0.00233195	0.014498
	EVI5L	sp|Q96CN4-2|EVI5L-2_HUMAN	-1.06536	0.00233204	0.014498
	MCC	sp|P23508|CRCM_HUMAN	1.83603	0.00233682	0.0145146
	TUBA8	sp|Q9NY65|TBA8_HUMAN	-1.17617	0.00234722	0.0145725
	GSTM3	sp|P21266|GSTM3_HUMAN	5.10357	0.00235265	0.0145997
	NBN	sp|O60934|NBN_HUMAN	2.08253	0.00235942	0.0146243
	UCHL1	sp|P09936|UCHL1_HUMAN	-1.71309	0.00236629	0.0146243
	CBX5	sp|P45973|CBX5_HUMAN	1.84221	0.00236161	0.0146243
	SULT1A2	sp|P50226|ST1A2_HUMAN	4.93636	0.00236404	0.0146243
	GATM	sp|P50440-2|GATM-2_HUMAN	2.2934	0.00236662	0.0146243
	RSF1	sp|Q96T23|RSF1_HUMAN	1.70728	0.00235877	0.0146243
	HOPX	sp|Q9BPY8|HOP_HUMAN	-2.93014	0.0023636	0.0146243
	SRRT	sp|Q9BXP5-3|SRRT-3_HUMAN	1.43492	0.00236697	0.0146243
	PIP4K2C	sp|Q8TBX8|PI42C_HUMAN	-1.33947	0.00237013	0.0146352
	ADGRL1	sp|O94910|AGRL1_HUMAN	-1.59725	0.00237312	0.0146471
	DLST	sp|P36957|ODO2_HUMAN	-1.65297	0.00237561	0.0146558
	UNC5A	sp|Q6ZN44|UNC5A_HUMAN	-2.00152	0.00238609	0.0147045
	FAM131B	sp|Q86XD5|F131B_HUMAN	-1.97046	0.00238671	0.0147045
	ARHGEF37	sp|A1IGU5|ARH37_HUMAN	1.96256	0.00240832	0.0148309
	CTGF	sp|P29279|CTGF_HUMAN	2.66223	0.00241016	0.0148356
	GSN	sp|P06396-3|GELS-3_HUMAN	3.43514	0.00241503	0.0148522
	TOMM5	sp|Q8N4H5|TOM5_HUMAN	-1.90973	0.00241475	0.0148522
	MAGI2	sp|Q86UL8|MAGI2_HUMAN	-1.24357	0.00243079	0.0149424
	RNMT	sp|O43148|MCES_HUMAN	-1.88287	0.0024438	0.0150157
	GSK3B	sp|P49841|GSK3B_HUMAN	-1.44126	0.00244608	0.0150229
	MSH6	sp|P52701|MSH6_HUMAN	1.90995	0.00245441	0.01505
	NAT8L	sp|Q8N9F0|NAT8L_HUMAN	-1.98113	0.00245284	0.01505
	NPTN	sp|Q9Y639-3|NPTN-3_HUMAN	-1.89717	0.0024544	0.01505
	CLTB	sp|P09497|CLCB_HUMAN	-1.81644	0.00246119	0.015072
	SFXN1	sp|Q9H9B4|SFXN1_HUMAN	-1.61232	0.00246066	0.015072
	RPS6KA3	sp|P51812|KS6A3_HUMAN	1.46777	0.00246687	0.015083
	HKDC1	sp|Q2TB90|HKDC1_HUMAN	-2.1161	0.00246473	0.015083
	FN3KRP	sp|Q9HA64|KT3K_HUMAN	1.72928	0.00246624	0.015083
	IFI30	sp|P13284|GILT_HUMAN	5.35766	0.00247962	0.0151407
	TROVE2	sp|P10155-3|RO60-3_HUMAN	2.13796	0.00248454	0.015164
	PRMT3	sp|O60678|ANM3_HUMAN	2.70057	0.00249715	0.0152274
	C11orf54	sp|Q9H0W9|CK054_HUMAN	3.12717	0.00250011	0.0152387
	GABRB2	sp|P47870-1|GBRB2-1_HUMAN	-2.2035	0.00250135	0.0152394
	KATNA1	sp|O75449|KTNA1_HUMAN	-1.25173	0.00252174	0.01535
	SH3PXD2B	sp|A1X283|SPD2B_HUMAN	2.57457	0.00252413	0.0153578
	PGAM2	sp|P15259|PGAM2_HUMAN	2.56956	0.00252746	0.0153604
	PPP6R3	sp|Q5H9R7|PP6R3_HUMAN	1.03407	0.00252793	0.0153604
	DUSP23	sp|Q9BVJ7|DUS23_HUMAN	2.81956	0.00252604	0.0153604
	RGPD4	sp|Q7Z3J3|RGPD4_HUMAN	1.36232	0.00253601	0.0154027
	KBTBD11	sp|O94819|KBTBB_HUMAN	1.32261	0.00253767	0.0154059
	FCGBP	sp|Q9Y6R7|FCGBP_HUMAN	6.57703	0.00254181	0.0154242
	DNASE2	sp|O00115|DNS2A_HUMAN	2.88144	0.00254472	0.015435
	NIPSNAP1	sp|Q9BPW8|NIPS1_HUMAN	-1.43502	0.00254791	0.0154475
	NUP93	sp|Q8N1F7|NUP93_HUMAN	1.03548	0.00255191	0.015465
	COL28A1	sp|Q2UY09|COSA1_HUMAN	4.50341	0.00256969	0.0155658
	NUBP1	sp|P53384|NUBP1_HUMAN	2.73309	0.00257277	0.0155776
	LPIN1	sp|Q14693-7|LPIN1-7_HUMAN	2.14347	0.00257705	0.0155897
	KCNH1	sp|O95259|KCNH1_HUMAN	-2.7403	0.00258098	0.0156066
	PCK2	sp|Q16822|PCKGM_HUMAN	2.20148	0.00258463	0.0156149
	TTYH3	sp|Q9C0H2|TTYH3_HUMAN	-2.57038	0.00258773	0.015625
	TRIM36	sp|Q9NQ86|TRI36_HUMAN	-2.17565	0.00258858	0.015625
	OXCT1	sp|P55809|SCOT1_HUMAN	-1.66475	0.00260474	0.0157087
	FAS	sp|P25445|TNR6_HUMAN	5.70215	0.00260749	0.015712
	UBE2L3	sp|P68036|UB2L3_HUMAN	1.76213	0.00260758	0.015712
	MPST	sp|P25325|THTM_HUMAN	2.53087	0.00261033	0.0157217
	RPS6KA5	sp|O75582|KS6A5_HUMAN	2.72685	0.00261644	0.0157515
	DNAJB4	sp|Q9UDY4|DNJB4_HUMAN	-1.57427	0.00262693	0.0158077
	GMFG	sp|O60234|GMFG_HUMAN	1.70258	0.0026321	0.0158111
	CDK11B	sp|P21127|CD11B_HUMAN	1.43585	0.00263206	0.0158111
	NECAP1	sp|Q8NC96|NECP1_HUMAN	-2.34887	0.00263006	0.0158111
	SYTL2	sp|Q9HCH5|SYTL2_HUMAN	-2.22068	0.0026351	0.0158145
	SYTL2	sp|Q9HCH5-13|SYTL2-13_HUMAN	-2.22068	0.0026351	0.0158145
	HNRNPH3	sp|P31942|HNRH3_HUMAN	1.4925	0.00264332	0.0158299
	PPP3CA	sp|Q08209|PP2BA_HUMAN	-1.65247	0.00264112	0.0158299
	SIPA1	sp|Q96FS4|SIPA1_HUMAN	2.48102	0.00264277	0.0158299
	MAPK4	sp|P31152|MK04_HUMAN	2.01083	0.00264453	0.0158302
	DPP10	sp|Q8N608-3|DPP10-3_HUMAN	-2.25881	0.00266398	0.0159312
	SNX8	sp|Q9Y5X2|SNX8_HUMAN	2.60226	0.0026649	0.0159312
	PPP3CA	sp|Q08209-2|PP2BA-2_HUMAN	-1.64929	0.00267512	0.0159739
	MYH14	sp|Q7Z406|MYH14_HUMAN	1.86819	0.00267553	0.0159739
	NA	sp|A6NNZ2|TBB8L_HUMAN	-1.62159	0.00268204	0.0159868
	SYN3	sp|O14994|SYN3_HUMAN	-2.11183	0.00268263	0.0159868
	MAP4K4	sp|O95819|M4K4_HUMAN	0.958673	0.00267956	0.0159868
	TUBB1	sp|Q9H4B7|TBB1_HUMAN	-1.36834	0.00268469	0.0159868
	CTSH	sp|P09668|CATH_HUMAN	5.61202	0.00268656	0.015991
	ZHX2	sp|Q9Y6X8|ZHX2_HUMAN	2.52709	0.00269027	0.0160061
	CPED1	sp|A4D0V7|CPED1_HUMAN	10.4623	0.00269629	0.016035
	IL33	sp|O95760-2|IL33-2_HUMAN	-4.67892	0.00270873	0.016095
	RASA4	sp|O43374|RASL2_HUMAN	4.09874	0.00271001	0.0160956
	ATIC	sp|P31939|PUR9_HUMAN	1.77973	0.00271944	0.0161376
	LMO7	sp|Q8WWI1-2|LMO7-2_HUMAN	-2.18132	0.00272069	0.0161381
	TROVE2	sp|P10155|RO60_HUMAN	2.06754	0.00272337	0.016147
	TUBA1C	sp|Q9BQE3|TBA1C_HUMAN	-1.22447	0.00272793	0.016167
	GALM	sp|Q96C23|GALM_HUMAN	3.29395	0.0027433	0.016251
	DAB2IP	sp|Q5VWQ8|DAB2P_HUMAN	-1.36411	0.00274621	0.0162613
	OPLAH	sp|O14841|OPLA_HUMAN	1.82052	0.00275615	0.016306
	PDCD6IP	sp|Q8WUM4|PDC6I_HUMAN	-1.06055	0.00275916	0.0163168
	TDRD7	sp|Q8NHU6|TDRD7_HUMAN	2.30195	0.00276337	0.0163286
	SHROOM2	sp|Q13796|SHRM2_HUMAN	-1.96085	0.00277589	0.0163771
	TTC39C	sp|Q8N584|TT39C_HUMAN	-1.55973	0.00277644	0.0163771
	ANKRD24	sp|Q8TF21|ANR24_HUMAN	-2.20285	0.00277986	0.0163771
	MADD	sp|Q8WXG6|MADD_HUMAN	-1.58892	0.00277926	0.0163771
	MADD	sp|Q8WXG6-4|MADD-4_HUMAN	-1.59051	0.00277714	0.0163771
	TUBA8	sp|Q9NY65-2|TBA8-2_HUMAN	-1.14831	0.00277332	0.0163771
	MADD	sp|Q8WXG6-6|MADD-6_HUMAN	-1.60262	0.00278654	0.0164009
	AGAP2	sp|Q99490|AGAP2_HUMAN	-1.86638	0.00278567	0.0164009
	NFS1	sp|Q9Y697-3|NFS1-3_HUMAN	-1.56425	0.00278917	0.0164093
	GOT2	sp|P00505|AATM_HUMAN	-1.91772	0.00280742	0.0164884
	ACTN1	sp|P12814-3|ACTN1-3_HUMAN	-2.17014	0.00280649	0.0164884
	SERPINF1	sp|P36955|PEDF_HUMAN	-2.75415	0.00280697	0.0164884
	SCAI	sp|Q8N9R8|SCAI_HUMAN	-2.1965	0.00280405	0.0164884
	RPS3A	sp|P61247|RS3A_HUMAN	-1.74477	0.00281127	0.0164923
	PTK2B	sp|Q14289|FAK2_HUMAN	-1.59154	0.0028117	0.0164923
	GLCCI1	sp|Q86VQ1|GLCI1_HUMAN	-2.09457	0.00281121	0.0164923
	SOD3	sp|P08294|SODE_HUMAN	4.0918	0.00281478	0.0165033
	SCAND2P	sp|Q9GZW5|SCND2_HUMAN	10.5945	0.00281752	0.0165123
	DFFA	sp|O00273|DFFA_HUMAN	2.1355	0.00282676	0.0165311
	GSK3B	sp|P49841-2|GSK3B-2_HUMAN	-1.41576	0.00282603	0.0165311
	NUP188	sp|Q5SRE5|NU188_HUMAN	1.45345	0.00282567	0.0165311
	HOMER1	sp|Q86YM7|HOME1_HUMAN	-2.74531	0.00282517	0.0165311
	ZNF592	sp|Q92610|ZN592_HUMAN	5.82078	0.00282874	0.0165356
	PI16	sp|Q6UXB8|PI16_HUMAN	7.11016	0.00283143	0.0165372
	ABCB6	sp|Q9NP58|ABCB6_HUMAN	2.05401	0.00283038	0.0165372
	RAB3GAP1	sp|Q15042-3|RB3GP-3_HUMAN	-0.92784	0.00283863	0.0165651
	REPS2	sp|Q8NFH8|REPS2_HUMAN	-1.15024	0.00283834	0.0165651
	WASHC5	sp|Q12768|WASC5_HUMAN	1.265	0.00284348	0.0165864
	RPA3	sp|P35244|RFA3_HUMAN	1.57135	0.00284512	0.0165888
	EIF3A	sp|Q14152|EIF3A_HUMAN	0.93204	0.00284878	0.0165988
	NRCAM	sp|Q92823|NRCAM_HUMAN	-1.3097	0.00285489	0.0166246
	TRADD	sp|Q15628|TRADD_HUMAN	2.58763	0.00286657	0.0166691
	HLA-DRB1	sp|Q30167|2B1A_HUMAN	5.21553	0.00286722	0.0166691
	HDDC3	sp|Q8N4P3|MESH1_HUMAN	1.65969	0.00286587	0.0166691
	FHL3	sp|Q13643|FHL3_HUMAN	2.81631	0.00287451	0.0167013
	LRRC17	sp|Q8N6Y2|LRC17_HUMAN	6.1043	0.00287538	0.0167013
	FAM171A1	sp|Q5VUB5|F1711_HUMAN	1.1314	0.00287813	0.0167101
	SEZ6L	sp|Q9BYH1|SE6L1_HUMAN	-1.64463	0.00287933	0.0167101
	LAMB2	sp|P55268|LAMB2_HUMAN	3.68752	0.00288274	0.0167228
	MT2A	sp|P02795|MT2_HUMAN	4.36231	0.00288895	0.0167376
	EFTUD2	sp|Q15029|U5S1_HUMAN	1.06464	0.0028883	0.0167376
	SVEP1	sp|Q4LDE5|SVEP1_HUMAN	4.23522	0.00288667	0.0167376
	RASA4B	sp|C9J798|RAS4B_HUMAN	4.01244	0.00290546	0.016819
	DMXL2	sp|Q8TDJ6|DMXL2_HUMAN	-1.8165	0.00291298	0.0168483
	AJM1	sp|C9J069|AJM1_HUMAN	-1.52557	0.0029164	0.0168539
	CNTNAP2	sp|Q9UHC6|CNTP2_HUMAN	-1.63612	0.00291627	0.0168539
	SEC23B	sp|Q15437|SC23B_HUMAN	1.35416	0.00292261	0.0168826
	NFKB1	sp|P19838|NFKB1_HUMAN	2.33496	0.00292577	0.0168872
	RENBP	sp|P51606|RENBP_HUMAN	4.5372	0.00292586	0.0168872
	PRMT8	sp|Q9NR22|ANM8_HUMAN	-2.51257	0.00294496	0.0169903
	TOM1L2	sp|Q6ZVM7-5|TM1L2-5_HUMAN	-1.52322	0.00294703	0.0169951
	MYH14	sp|Q7Z406-2|MYH14-2_HUMAN	1.85141	0.00295671	0.0170222
	RARRES2	sp|Q99969|RARR2_HUMAN	3.56584	0.00295622	0.0170222
	PES1	sp|O00541|PESC_HUMAN	1.73677	0.00295972	0.0170324
	MAP1A	sp|P78559|MAP1A_HUMAN	-1.59135	0.00296166	0.0170364
	KCNAB2	sp|Q13303|KCAB2_HUMAN	-1.88777	0.00298142	0.0171355
	RIMS2	sp|Q9UQ26-8|RIMS2-8_HUMAN	-1.59448	0.00298412	0.0171368
	PDIA6	sp|Q15084|PDIA6_HUMAN	1.25509	0.0029865	0.0171433
	ATP5MG	sp|O75964|ATP5L_HUMAN	-1.23692	0.00299889	0.0172072
	MT1X	sp|P80297|MT1X_HUMAN	4.48134	0.0030035	0.0172192
	MAPK8	sp|P45983-2|MK08-2_HUMAN	-2.21841	0.00300852	0.0172408
	MADD	sp|Q8WXG6-2|MADD-2_HUMAN	-1.56028	0.0030118	0.0172524
	CDK5RAP3	sp|Q96JB5|CK5P3_HUMAN	1.74637	0.0030243	0.0173095
	FAM210A	sp|Q96ND0|F210A_HUMAN	-2.38285	0.00303324	0.0173534
[truncated: 11,705 more rows]

## Sheet: S3_CSF (data v)
	Table S3. Differential expression analysis of whole proteome profiling of Human CSF (data v)
	In total, 5,941 proteins were quantified in all samples. The p values were calculated by LIMMA R package, and mutiple-test errors were adjusted by Benjamini-Hochberg (BH) to generate FDR. Differentially expressed (DE) proteins were identified by setting up two cutoff values (i) FDR <0.05, and (ii) Z value change > 2.
	Gene Name	Protein Accession	Z Value (AD/Ctl)	P Value	FDR
	ECH1	sp|Q13011|ECH1_HUMAN	-6.35025	2.63e-06	0.00173632
	MUT	sp|P22033|MUTA_HUMAN	-6.32176	2.6e-06	0.00173632
	CRAT	sp|P43155|CACP_HUMAN	-5.87955	2.25e-06	0.00173632
	HIBADH	sp|P31937|3HIDH_HUMAN	-5.87627	8.52e-07	0.00173632
	DBT	sp|P11182|ODB2_HUMAN	-5.62743	2.16e-06	0.00173632
	DUT	sp|P33316|DUT_HUMAN	-5.24669	3.75e-07	0.00173632
	AASS	sp|Q9UDR5|AASS_HUMAN	-5.21056	2.41e-06	0.00173632
	PDPR	sp|Q8NCN5|PDPR_HUMAN	-4.70558	2e-06	0.00173632
	ACSS3	sp|Q9H6R3|ACSS3_HUMAN	-4.36484	2.43e-06	0.00173632
	HSD17B10	sp|Q99714|HCD2_HUMAN	-6.09992	4.1e-06	0.00243536
	BCKDHA	sp|P12694|ODBA_HUMAN	-5.24988	6.03e-06	0.00309998
	PMPCA	sp|Q10713|MPPA_HUMAN	-5.09868	6.26e-06	0.00309998
	ALDH2	sp|P05091|ALDH2_HUMAN	-7.05961	7.69e-06	0.00351469
	GRPEL1	sp|Q9HAV7|GRPE1_HUMAN	-7.59258	1.18e-05	0.00353881
	ECI1	sp|P42126|ECI1_HUMAN	-6.80778	1.5e-05	0.00353881
	HADH	sp|Q16836|HCDH_HUMAN	-6.60242	1.08e-05	0.00353881
	AK3	sp|Q9UIJ7|KAD3_HUMAN	-6.39723	1.51e-05	0.00353881
	DECR1	sp|Q16698|DECR_HUMAN	-5.70338	1.54e-05	0.00353881
	ACADVL	sp|P49748|ACADV_HUMAN	-5.18251	1.48e-05	0.00353881
	MRPL12	sp|P52815|RM12_HUMAN	-5.16603	1.39e-05	0.00353881
	IARS2	sp|Q9NSE4|SYIM_HUMAN	-5.0811	9.84e-06	0.00353881
	TMLHE	sp|Q9NVH6|TMLH_HUMAN	-4.80503	1.42e-05	0.00353881
	FKBP5	sp|Q13451|FKBP5_HUMAN	-4.78148	1.55e-05	0.00353881
	MCCC1	sp|Q96RQ3|MCCA_HUMAN	-4.74242	8.62e-06	0.00353881
	ISOC2	sp|Q96AB3|ISOC2_HUMAN	-4.65075	9.18e-06	0.00353881
	CA1	sp|P00915|CAH1_HUMAN	-8.82267	1.42e-05	0.00353881
	ACSS1	sp|Q9NUB1|ACS2L_HUMAN	-5.78735	1.68e-05	0.00361615
	ACAD8	sp|Q9UKU7|ACAD8_HUMAN	-5.0793	1.77e-05	0.00361615
	ALDH18A1	sp|P54886|P5CS_HUMAN	-4.80665	1.76e-05	0.00361615
	ACAA2	sp|P42765|THIM_HUMAN	-6.44207	2.37e-05	0.00380026
	OGDH	sp|Q02218|ODO1_HUMAN	-5.9733	2.7e-05	0.00380026
	HSD17B8	sp|Q92506|DHB8_HUMAN	-5.94443	2.28e-05	0.00380026
	ACADSB	sp|P45954|ACDSB_HUMAN	-5.90983	2.8e-05	0.00380026
	HADHA	sp|P40939|ECHA_HUMAN	-5.78099	2.56e-05	0.00380026
	OAT	sp|P04181|OAT_HUMAN	-5.49613	2.79e-05	0.00380026
	HADHB	sp|P55084|ECHB_HUMAN	-5.46723	2.81e-05	0.00380026
	DARS2	sp|Q6PI48|SYDM_HUMAN	-5.2482	2.3e-05	0.00380026
	ACOT9	sp|Q9Y305|ACOT9_HUMAN	-5.24301	2.73e-05	0.00380026
	IBA57	sp|Q5T440|CAF17_HUMAN	-5.15789	2.42e-05	0.00380026
	PMPCB	sp|O75439|MPPB_HUMAN	-5.13203	2.48e-05	0.00380026
	HSDL2	sp|Q6YN16|HSDL2_HUMAN	-5.07359	2.46e-05	0.00380026
	MCCC2	sp|Q9HCC0|MCCB_HUMAN	-4.68255	2.31e-05	0.00380026
	CARS2	sp|Q9HA77|SYCM_HUMAN	-3.66898	2.71e-05	0.00380026
	HBA1	sp|P69905|HBA_HUMAN	-8.56213	2.52e-05	0.00380026
	ACAD9	sp|Q9H845|ACAD9_HUMAN	-5.57685	2.98e-05	0.00393734
	ECHS1	sp|P30084|ECHM_HUMAN	-6.75442	3.1e-05	0.00400929
	HBG1	sp|P69891|HBG1_HUMAN	-7.57897	3.78e-05	0.00436785
	PRDX3	sp|P30048|PRDX3_HUMAN	-6.78467	4.01e-05	0.00436785
	SSBP1	sp|Q04837|SSBP_HUMAN	-6.57471	3.79e-05	0.00436785
	HINT2	sp|Q9BX68|HINT2_HUMAN	-5.92671	3.9e-05	0.00436785
	PCCA	sp|P05165|PCCA_HUMAN	-5.86418	4.14e-05	0.00436785
	SDHA	sp|P31040|SDHA_HUMAN	-5.58944	3.83e-05	0.00436785
	SHMT2	sp|P34897|GLYM_HUMAN	-4.62154	3.84e-05	0.00436785
	CPOX	sp|P36551|HEM6_HUMAN	-4.30168	4.26e-05	0.00436785
	HTRA2	sp|O43464|HTRA2_HUMAN	-4.15384	3.99e-05	0.00436785
	HBB	sp|P68871|HBB_HUMAN	-8.35335	3.74e-05	0.00436785
	HBD	sp|P02042|HBD_HUMAN	-8.30494	4.22e-05	0.00436785
	HBG2	sp|P69892|HBG2_HUMAN	-7.73468	4.18e-05	0.00436785
	HSPD1	sp|P10809|CH60_HUMAN	-6.64114	4.73e-05	0.00474379
	SLC25A1	sp|P53007|TXTP_HUMAN	-5.48269	4.79e-05	0.00474379
	CPT2	sp|P23786|CPT2_HUMAN	-6.13921	5.06e-05	0.0049303
	BPHL	sp|Q86WA6|BPHL_HUMAN	-4.09337	5.24e-05	0.00502329
	ABHD10	sp|Q9NUJ1|ABHDA_HUMAN	-6.05592	5.48e-05	0.00502988
	HMGCL	sp|P35914|HMGCL_HUMAN	-5.95424	5.49e-05	0.00502988
	ACADS	sp|P16219|ACADS_HUMAN	-4.97666	5.5e-05	0.00502988
	ETFB	sp|P38117|ETFB_HUMAN	-5.6244	5.77e-05	0.00512438
	SLC25A24	sp|Q6NUK1|SCMC1_HUMAN	-5.615	5.79e-05	0.00512438
	MRPL39	sp|Q9NYK5|RM39_HUMAN	-4.99924	5.98e-05	0.00512438
	DGUOK	sp|Q16854|DGUOK_HUMAN	-4.44179	6.04e-05	0.00512438
	GFM1	sp|Q96RP9|EFGM_HUMAN	-4.43484	6.01e-05	0.00512438
	PCCB	sp|P05166|PCCB_HUMAN	-5.96752	6.77e-05	0.00550709
	BCAT2	sp|O15382|BCAT2_HUMAN	-5.68019	6.74e-05	0.00550709
	TK2	sp|O00142|KITM_HUMAN	-3.92824	6.72e-05	0.00550709
	ALDH4A1	sp|P30038|AL4A1_HUMAN	-6.07418	7e-05	0.00562339
	ALDH6A1	sp|Q02252|MMSA_HUMAN	-6.67117	7.47e-05	0.0056791
	SUCLG2	sp|Q96I99|SUCB2_HUMAN	-5.6597	7.53e-05	0.0056791
	ALDH1B1	sp|P30837|AL1B1_HUMAN	-4.95104	7.55e-05	0.0056791
	DIABLO	sp|Q9NR28|DBLOH_HUMAN	-4.92882	7.25e-05	0.0056791
	AMT	sp|P48728|GCST_HUMAN	-4.25971	7.47e-05	0.0056791
	TFAM	sp|Q00059|TFAM_HUMAN	-7.02369	8.03e-05	0.00596384
	HSPA9	sp|P38646|GRP75_HUMAN	-6.27125	8.95e-05	0.00635203
	IVD	sp|P26440|IVD_HUMAN	-5.7552	8.96e-05	0.00635203
	ECI2	sp|O75521|ECI2_HUMAN	-4.65681	9.28e-05	0.00635203
	SARS2	sp|Q9NP81|SYSM_HUMAN	-4.13988	9.3e-05	0.00635203
	NIPSNAP3A	sp|Q9UFN0|NPS3A_HUMAN	-3.7295	9.15e-05	0.00635203
	HDHD3	sp|Q9BSH5|HDHD3_HUMAN	-3.59519	9.08e-05	0.00635203
	NADK2	sp|Q4G0N4|NAKD2_HUMAN	-3.14347	8.81e-05	0.00635203
	LRPPRC	sp|P42704|LPPRC_HUMAN	-6.25266	9.46e-05	0.00637484
	NFS1	sp|Q9Y697|NFS1_HUMAN	-5.78622	9.55e-05	0.00637484
	ETFA	sp|P13804|ETFA_HUMAN	-6.69541	0.000100251	0.0066177
	C21orf33	sp|P30042|ES1_HUMAN	-5.48064	0.000102005	0.0066595
	PC	sp|P11498|PYC_HUMAN	-5.17877	0.000111666	0.00721098
	FOLR1	sp|P15328|FOLR1_HUMAN	5.90714	0.000113613	0.00725781
	KYNU	sp|Q16719|KYNU_HUMAN	-4.02566	0.000115938	0.00732751
	DLST	sp|P36957|ODO2_HUMAN	-4.87113	0.000122564	0.00766479
	AUH	sp|Q13825|AUHM_HUMAN	-6.49473	0.000130254	0.00797775
	PITRM1	sp|Q5JRX3|PREP_HUMAN	-4.57055	0.000129526	0.00797775
	PRODH	sp|O43272|PROD_HUMAN	-4.7135	0.000138491	0.00839566
	HSPE1	sp|P61604|CH10_HUMAN	-6.28781	0.000141081	0.0084663
	AP3S2	sp|P59780|AP3S2_HUMAN	3.46169	0.000142562	0.00846962
	ATP5S	sp|Q99766|ATP5S_HUMAN	-4.04836	0.000145763	0.00857405
	CS	sp|O75390|CISY_HUMAN	-6.73703	0.000148545	0.00865202
	ACADM	sp|P11310|ACADM_HUMAN	-5.96665	0.000157007	0.00885479
	GCDH	sp|Q92947|GCDH_HUMAN	-4.82321	0.000155754	0.00885479
	AK2	sp|P54819|KAD2_HUMAN	-4.73468	0.000157988	0.00885479
	FOXK1	sp|P85037|FOXK1_HUMAN	-3.72959	0.000154354	0.00885479
	PNPT1	sp|Q8TCS8|PNPT1_HUMAN	-5.3361	0.000161688	0.00897744
	ACSF2	sp|Q96CM8|ACSF2_HUMAN	-3.80009	0.000165027	0.00907803
	LDHD	sp|Q86WU2|LDHD_HUMAN	-3.40841	0.000171314	0.00933738
	AHNAK2	sp|Q8IVF2|AHNK2_HUMAN	-3.9618	0.000179415	0.00957408
	DTYMK	sp|P23919|KTHY_HUMAN	-3.78084	0.000178075	0.00957408
	ACSL4	sp|O60488|ACSL4_HUMAN	-3.49838	0.000180491	0.00957408
	NARS2	sp|Q96I59|SYNM_HUMAN	-6.0511	0.000184382	0.00969393
	SDHB	sp|P21912|SDHB_HUMAN	-6.26212	0.00018853	0.00982505
	IDH3A	sp|P50213|IDH3A_HUMAN	-5.80003	0.000201718	0.0104209
	PDLIM5	sp|Q96HC4|PDLI5_HUMAN	3.86022	0.000204252	0.0104609
	FDXR	sp|P22570|ADRO_HUMAN	-4.64183	0.000218534	0.0110967
	WAS	sp|P42768|WASP_HUMAN	-3.4076	0.000226766	0.0114171
	ALDH1A1	sp|P00352|AL1A1_HUMAN	-5.90028	0.000233282	0.0114539
	BCKDHB	sp|P21953|ODBB_HUMAN	-4.52586	0.000232481	0.0114539
	CSPG5	sp|O95196|CSPG5_HUMAN	4.13769	0.000230505	0.0114539
	SLC25A13	sp|Q9UJS0|CMC2_HUMAN	-5.4592	0.000240871	0.0116343
	SLIRP	sp|Q9GZT3|SLIRP_HUMAN	-4.59498	0.000240686	0.0116343
	LARS2	sp|Q15031|SYLM_HUMAN	-5.09411	0.000245916	0.0117707
	QKI	sp|Q96PU8|QKI_HUMAN	-2.99249	0.000247657	0.0117707
	SUCLG1	sp|P53597|SUCA_HUMAN	-6.06571	0.000257129	0.0120309
	CYB5A	sp|P00167|CYB5_HUMAN	-3.34626	0.000257183	0.0120309
	SLC12A4	sp|Q9UP95|S12A4_HUMAN	4.2372	0.000260208	0.0120773
	AIFM1	sp|O95831|AIFM1_HUMAN	-4.80953	0.000279518	0.0126764
	ASPA	sp|P45381|ACY2_HUMAN	-4.79043	0.000278808	0.0126764
	HK3	sp|P52790|HXK3_HUMAN	-4.29047	0.000275451	0.0126764
	TMF1	sp|P82094|TMF1_HUMAN	3.37849	0.000288659	0.0129918
	C1QBP	sp|Q07021|C1QBP_HUMAN	-6.14398	0.000294895	0.0130876
	PDHB	sp|P11177|ODPB_HUMAN	-6.09304	0.000295193	0.0130876
	CPT1A	sp|P50416|CPT1A_HUMAN	-4.41302	0.000304084	0.013382
	ACAT1	sp|P24752|THIL_HUMAN	-6.40388	0.000310528	0.013565
	NDUFV2	sp|P19404|NDUV2_HUMAN	-6.19088	0.000347263	0.0150218
	IDH2	sp|P48735|IDHP_HUMAN	-6.05265	0.000348933	0.0150218
	ACOT13	sp|Q9NPJ3|ACO13_HUMAN	-6.144	0.000351663	0.0150304
	CLYBL	sp|Q8N0X4|CLYBL_HUMAN	-5.98957	0.000355655	0.0150925
	ATP5J	sp|P18859|ATP5J_HUMAN	-6.3878	0.000360806	0.0152025
	OGDHL	sp|Q9ULD0|OGDHL_HUMAN	-5.91225	0.000369714	0.0154681
	IDH3G	sp|P51553|IDH3G_HUMAN	-5.10413	0.000375429	0.015489
	AP3S1	sp|Q92572|AP3S1_HUMAN	3.28147	0.000373664	0.015489
	FDX1	sp|P10109|ADX_HUMAN	-4.01072	0.000379805	0.0155615
	TOM1L1	sp|O75674|TM1L1_HUMAN	3.57809	0.00039031	0.0158824
	TXLNA	sp|P40222|TXLNA_HUMAN	3.48957	0.000393625	0.0159083
	CCDC58	sp|Q4VC31|CCD58_HUMAN	-3.23012	0.000400159	0.0159553
	FAM160A1	sp|Q05DH4|F16A1_HUMAN	4.0781	0.000397905	0.0159553
	BDH1	sp|Q02338|BDH_HUMAN	-5.69467	0.000412892	0.0161335
	OXCT1	sp|P55809|SCOT1_HUMAN	-5.649	0.000415207	0.0161335
	ATP5B	sp|P06576|ATPB_HUMAN	-5.60564	0.00041549	0.0161335
	SEC13	sp|P55735|SEC13_HUMAN	3.83184	0.000411663	0.0161335
	RMDN1	sp|Q96DB5|RMD1_HUMAN	-2.7264	0.000457261	0.0176402
	SUCLA2	sp|Q9P2R7|SUCB1_HUMAN	-7.46641	0.000460664	0.0176568
	LONP1	sp|P36776|LONM_HUMAN	-5.04707	0.000469919	0.0178961
	SPRYD4	sp|Q8WW59|SPRY4_HUMAN	-4.43551	0.000481231	0.0182102
	D2HGDH	sp|Q8N465|D2HDH_HUMAN	-4.22888	0.000494525	0.0185304
	CSDC2	sp|Q9Y534|CSDC2_HUMAN	-3.67777	0.000495931	0.0185304
	NNT	sp|Q13423|NNTM_HUMAN	-6.08484	0.000513172	0.0189151
	SQRDL	sp|Q9Y6N5|SQRD_HUMAN	-4.31541	0.000515261	0.0189151
	COBLL1	sp|Q53SF7|COBL1_HUMAN	3.65715	0.000517491	0.0189151
	SEC24A	sp|O95486|SC24A_HUMAN	3.69581	0.000518965	0.0189151
	HOGA1	sp|Q86XE5|HOGA1_HUMAN	-5.0789	0.000555386	0.0201192
	GBAS	sp|O75323|NIPS2_HUMAN	-5.96724	0.000562186	0.0202207
	SUOX	sp|P51687|SUOX_HUMAN	-2.89831	0.000564995	0.0202207
	MECR	sp|Q9BV79|MECR_HUMAN	-4.90126	0.000569938	0.0202755
	PDHA1	sp|P08559|ODPA_HUMAN	-6.07731	0.000574213	0.0202982
	ETFDH	sp|Q16134|ETFD_HUMAN	-3.7626	0.000579001	0.0202982
	ARFGAP3	sp|Q9NP61|ARFG3_HUMAN	3.24631	0.000580826	0.0202982
	MACROD1	sp|Q9BQ69|MACD1_HUMAN	-2.95503	0.00060371	0.0209745
	IDH3B	sp|O43837|IDH3B_HUMAN	-6.41001	0.000623985	0.0214283
	KBTBD11	sp|O94819|KBTBB_HUMAN	-2.80513	0.000622057	0.0214283
	NDUFAB1	sp|O14561|ACPM_HUMAN	-6.33538	0.000634413	0.0216612
	ATP5A1	sp|P25705|ATPA_HUMAN	-6.10979	0.000698809	0.0222012
	MDH2	sp|P40926|MDHM_HUMAN	-6.03018	0.000694232	0.0222012
	MMAB	sp|Q96EY8|MMAB_HUMAN	-4.79983	0.000679797	0.0222012
	HCLS1	sp|P14317|HCLS1_HUMAN	-4.61045	0.000669226	0.0222012
	PPP1R14A	sp|Q96A00|PP14A_HUMAN	-4.12243	0.000698374	0.0222012
	CLPB	sp|Q9H078-2|CLPB_HUMAN	-3.92322	0.000657415	0.0222012
	PRKCD	sp|Q05655|KPCD_HUMAN	-3.8871	0.000687619	0.0222012
	ARHGAP25	sp|P42331|RHG25_HUMAN	-3.45654	0.000683578	0.0222012
	ERO1A	sp|Q96HE7|ERO1A_HUMAN	-3.34991	0.000693292	0.0222012
	ARHGAP26	sp|Q9UNA1|RHG26_HUMAN	-3.14927	0.000676905	0.0222012
	ARFGEF2	sp|Q9Y6D5|BIG2_HUMAN	3.36942	0.000661828	0.0222012
	SEC31A	sp|O94979|SC31A_HUMAN	3.37769	0.000677582	0.0222012
	TYRP1	sp|P17643|TYRP1_HUMAN	4.32876	0.00066762	0.0222012
	PPIF	sp|P30405|PPIF_HUMAN	-4.49435	0.000715685	0.0226164
	BPGM	sp|P07738|PMGE_HUMAN	-3.20855	0.000721901	0.0226921
	SLC14A1	sp|Q13336-2|UT1_HUMAN	-5.16441	0.000729557	0.0228121
	PALMD	sp|Q9NP74|PALMD_HUMAN	3.38524	0.000736573	0.0229109
	GSTK1	sp|Q9Y2Q3|GSTK1_HUMAN	-3.41501	0.000742672	0.0229803
	ARCN1	sp|P48444|COPD_HUMAN	3.67431	0.00075656	0.0232887
	PHB	sp|P35232|PHB_HUMAN	-5.82585	0.000770167	0.0234644
	PYGM	sp|P11217|PYGM_HUMAN	-3.85503	0.000767301	0.0234644
	CYB5R3	sp|P00387|NB5R3_HUMAN	-4.79879	0.000800344	0.0236559
	HNMT	sp|P50135|HNMT_HUMAN	-3.5058	0.000780971	0.0236559
	RNASEH2B	sp|Q5TBB1|RNH2B_HUMAN	-3.49558	0.000796499	0.0236559
	COPB2	sp|P35606|COPB2_HUMAN	3.57644	0.000799803	0.0236559
	COPG1	sp|Q9Y678|COPG1_HUMAN	3.64514	0.000789908	0.0236559
	SLC16A7	sp|O60669|MOT2_HUMAN	5.30636	0.00079496	0.0236559
	CORO1A	sp|P31146|COR1A_HUMAN	-4.14081	0.000819698	0.024108
	MAOA	sp|P21397|AOFA_HUMAN	-4.86825	0.000830732	0.0243122
	ATP5C1	sp|P36542|ATPG_HUMAN	-6.80266	0.000838206	0.0244107
	EIF5B	sp|O60841|IF2P_HUMAN	2.77435	0.000877515	0.0254308
	HOOK1	sp|Q9UJC3|HOOK1_HUMAN	3.75402	0.000884613	0.0255121
	HNRNPUL1	sp|Q9BUJ2|HNRL1_HUMAN	-3.73427	0.000904109	0.0259484
	HNRNPUL2	sp|Q1KMD3|HNRL2_HUMAN	-3.39973	0.0009107	0.0260119
	AP3B1	sp|O00203|AP3B1_HUMAN	2.94143	0.000922839	0.0262325
	RACK1	sp|P63244|RACK1_HUMAN	2.97389	0.000940584	0.0266096
	NDUFV1	sp|P49821|NDUV1_HUMAN	-6.11052	0.000954997	0.0268496
	KL	sp|Q9UEF7|KLOT_HUMAN	4.51068	0.000958106	0.0268496
	GLUD1	sp|P00367|DHE3_HUMAN	-5.00094	0.000970926	0.0269545
	SYNE2	sp|Q8WXH0|SYNE2_HUMAN	3.21017	0.00096913	0.0269545
	H1FX	sp|Q92522|H1X_HUMAN	-2.68048	0.000982432	0.0271471
	NDUFA2	sp|O43678|NDUA2_HUMAN	-6.48133	0.000996248	0.0272752
	GLUD2	sp|P49448|DHE4_HUMAN	-5.60103	0.000996179	0.0272752
	STOML2	sp|Q9UJZ1|STML2_HUMAN	-4.58881	0.00101571	0.0275567
	COQ9	sp|O75208|COQ9_HUMAN	-3.00169	0.00102045	0.0275567
	PRPS2	sp|P11908|PRPS2_HUMAN	3.04119	0.00101912	0.0275567
	TRAPPC12	sp|Q8WVT3|TPC12_HUMAN	3.03872	0.00104225	0.0280183
	NDUFV3	sp|P56181-2|NDUV3_HUMAN	-4.67652	0.00106687	0.0281612
	MARCKSL1	sp|P49006|MRP_HUMAN	-4.57374	0.00106247	0.0281612
	ABHD11	sp|Q8NFV4|ABHDB_HUMAN	-4.11746	0.00107127	0.0281612
	MPP1	sp|Q00013|EM55_HUMAN	-3.3024	0.00105958	0.0281612
	TAX1BP1	sp|Q86VP1|TAXB1_HUMAN	2.73008	0.00106044	0.0281612
	ACSF3	sp|Q4G176|ACSF3_HUMAN	-3.22683	0.00109349	0.0285073
	ZFYVE16	sp|Q7Z3T8|ZFY16_HUMAN	3.14061	0.00109403	0.0285073
	NEDD4L	sp|Q96PU5|NED4L_HUMAN	-3.94906	0.00110253	0.0286031
	RENBP	sp|P51606|RENBP_HUMAN	-4.33015	0.00111965	0.0289209
	TXLNG	sp|Q9NUQ3|TXLNG_HUMAN	3.30413	0.00113029	0.0290694
	ACADL	sp|P28330|ACADL_HUMAN	-3.47526	0.00113576	0.0290842
	ME2	sp|P23368|MAOM_HUMAN	-5.93554	0.00115474	0.0292105
	TIMM9	sp|Q9Y5J7|TIM9_HUMAN	-5.11216	0.00114961	0.0292105
	CASP1	sp|P29466|CASP1_HUMAN	-4.70484	0.00115552	0.0292105
	NDUFS5	sp|O43920|NDUS5_HUMAN	-4.26206	0.00116586	0.0292105
	C17orf75	sp|Q9HAS0|NJMU_HUMAN	3.14093	0.0011639	0.0292105
	COPA	sp|P53621|COPA_HUMAN	3.52282	0.00117019	0.0292105
	AHSP	sp|Q9NZD4|AHSP_HUMAN	-7.03766	0.00118925	0.0293663
	CYB5R1	sp|Q9UHQ9|NB5R1_HUMAN	-4.71558	0.00119112	0.0293663
	COPB1	sp|P53618|COPB_HUMAN	3.53463	0.00119126	0.0293663
	SCO1	sp|O75880|SCO1_HUMAN	-5.80865	0.00121632	0.0297373
	TACC2	sp|O95359|TACC2_HUMAN	3.18335	0.00121578	0.0297373
	MNDA	sp|P41218|MNDA_HUMAN	-4.00937	0.00124572	0.0302996
	NCOA7	sp|Q8NI08-2|NCOA7_HUMAN	-3.78568	0.00124952	0.0302996
	TACO1	sp|Q9BSH4|TACO1_HUMAN	-3.92398	0.00126178	0.0303936
	RBM17	sp|Q96I25|SPF45_HUMAN	-2.54587	0.00126363	0.0303936
	ALDH5A1	sp|P51649|SSDH_HUMAN	-6.1315	0.00131831	0.0309988
	PDHX	sp|O00330|ODPX_HUMAN	-5.37398	0.00130211	0.0309988
	PRAM1	sp|Q96QH2|PRAM_HUMAN	-4.20621	0.00131699	0.0309988
	PRKG1	sp|Q13976-2|KGP1_HUMAN	-3.85467	0.0013201	0.0309988
	ARRB2	sp|P32121|ARRB2_HUMAN	-3.79685	0.00131973	0.0309988
	SOSTDC1	sp|Q6X4U4|SOSD1_HUMAN	5.96646	0.00130907	0.0309988
	L3HYPDH	sp|Q96EM0|T3HPD_HUMAN	-3.34496	0.00133463	0.0312166
	SLC25A3	sp|Q00325-2|MPCP_HUMAN	-6.58265	0.00135737	0.0314668
	NDUFS1	sp|P28331|NDUS1_HUMAN	-5.51986	0.00136722	0.0314668
	CHMP3	sp|Q9Y3E7|CHMP3_HUMAN	-3.80191	0.00135162	0.0314668
	AVEN	sp|Q9NQS1|AVEN_HUMAN	3.42008	0.00136966	0.0314668
	COPZ1	sp|P61923|COPZ1_HUMAN	4.25391	0.00137181	0.0314668
	LETM1	sp|O95202|LETM1_HUMAN	-5.50599	0.0013867	0.031686
	DRG1	sp|Q9Y295|DRG1_HUMAN	3.14067	0.00139239	0.0316941
	RPS15A	sp|P62244|RS15A_HUMAN	3.0751	0.00141565	0.0321006
	PTGES2	sp|Q9H7Z7|PGES2_HUMAN	-3.70694	0.00142805	0.0322588
	DLAT	sp|P10515|ODP2_HUMAN	-5.71989	0.00144528	0.0325243
	PLCB2	sp|Q00722|PLCB2_HUMAN	-3.14356	0.00149373	0.0334878
	THNSL1	sp|Q8IYQ7|THNS1_HUMAN	-5.15149	0.00152194	0.0339044
	DLD	sp|P09622|DLDH_HUMAN	-3.57301	0.00152373	0.0339044
	AP3M1	sp|Q9Y2T2|AP3M1_HUMAN	2.83484	0.00156106	0.0346055
	NDUFS3	sp|O75489|NDUS3_HUMAN	-6.77578	0.00157157	0.0347088
	UQCRC1	sp|P31930|QCR1_HUMAN	-5.1096	0.00159115	0.0349191
	STOM	sp|P27105|STOM_HUMAN	-4.61878	0.00159872	0.0349191
	AK4	sp|P27144|KAD4_HUMAN	-4.4518	0.00159458	0.0349191
	CES1	sp|P23141|EST1_HUMAN	-4.55194	0.00160578	0.0349449
	CAT	sp|P04040|CATA_HUMAN	-3.21383	0.00161558	0.0350297
	CSRP1	sp|P21291|CSRP1_HUMAN	-3.88694	0.00162282	0.0350589
	TSFM	sp|P43897|EFTS_HUMAN	-3.9026	0.0016331	0.0351082
	BCAT1	sp|P54687|BCAT1_HUMAN	-3.80935	0.00163692	0.0351082
	ADIRF	sp|Q15847|ADIRF_HUMAN	-6.13068	0.00166964	0.0352026
	MRPS36	sp|P82909|RT36_HUMAN	-4.85061	0.00166882	0.0352026
	TRAPPC2L	sp|Q9UL33|TPC2L_HUMAN	2.2611	0.00167688	0.0352026
	ZNF185	sp|O15231|ZN185_HUMAN	3.01993	0.00167193	0.0352026
	PRPS1	sp|P60891|PRPS1_HUMAN	3.26577	0.0016548	0.0352026
	PFKFB4	sp|Q16877|F264_HUMAN	4.485	0.00166006	0.0352026
	MTX1	sp|Q13505|MTX1_HUMAN	-4.50472	0.00169283	0.0354124
	ARHGDIB	sp|P52566|GDIR2_HUMAN	-3.95612	0.00171053	0.035657
	NDUFA4	sp|O00483|NDUA4_HUMAN	-6.26484	0.0017195	0.0357187
	TST	sp|Q16762|THTR_HUMAN	-4.67421	0.00173291	0.0358718
	ABAT	sp|P80404|GABT_HUMAN	-5.43832	0.00174393	0.0359468
	DDX46	sp|Q7L014|DDX46_HUMAN	-3.06251	0.00174863	0.0359468
	NDUFA13	sp|Q9P0J0|NDUAD_HUMAN	-5.05782	0.00176891	0.0362382
	SLCO1A2	sp|P46721|SO1A2_HUMAN	-3.20877	0.00182015	0.0367807
	GLUL	sp|P15104|GLNA_HUMAN	-3.12488	0.00181574	0.0367807
	EIF4E2	sp|O60573|IF4E2_HUMAN	2.53418	0.00180765	0.0367807
	ARFGEF1	sp|Q9Y6D6|BIG1_HUMAN	2.84601	0.0018148	0.0367807
	RILP	sp|Q96NA2|RILP_HUMAN	2.51793	0.00184533	0.037163
	APMAP	sp|Q9HDC9|APMAP_HUMAN	-3.19632	0.00185159	0.0371631
	SRGAP1	sp|Q7Z6B7|SRGP1_HUMAN	-3.03891	0.00187914	0.0375892
	ATP5F1	sp|P24539|AT5F1_HUMAN	-5.59065	0.00192188	0.0380596
	PHB2	sp|Q99623|PHB2_HUMAN	-5.3921	0.00192021	0.0380596
	GANAB	sp|Q14697|GANAB_HUMAN	-3.51828	0.00191389	0.0380596
	2019-03-02	sp|Q969Z3|MARC2_HUMAN	-4.5684	0.00198603	0.0389042
	2019-09-04	sp|O43236|SEPT4_HUMAN	-3.41713	0.00199424	0.0389042
	CPSF6	sp|Q16630|CPSF6_HUMAN	-2.63354	0.0019807	0.0389042
	FAM120A	sp|Q9NZB2|F120A_HUMAN	2.20915	0.00199727	0.0389042
	ARHGAP12	sp|Q8IWW6|RHG12_HUMAN	2.35896	0.00197111	0.0389042
	NDUFB4	sp|O95168|NDUB4_HUMAN	-5.72983	0.00202806	0.0389376
	PDP1	sp|Q9P0J1|PDP1_HUMAN	-3.61493	0.00203176	0.0389376
	AKAP13	sp|Q12802|AKP13_HUMAN	2.45572	0.00202002	0.0389376
	CALCOCO2	sp|Q13137|CACO2_HUMAN	2.55514	0.00202695	0.0389376
	RPL18	sp|Q07020|RL18_HUMAN	3.03883	0.00201626	0.0389376
	RBM47	sp|A0AV96|RBM47_HUMAN	3.42023	0.00204445	0.0390549
	NDUFA12	sp|Q9UI09|NDUAC_HUMAN	-4.2869	0.002077	0.0394511
	ATP11B	sp|Q9Y2G3|AT11B_HUMAN	4.78972	0.00207847	0.0394511
	GATM	sp|P50440-2|GATM_HUMAN	-3.70694	0.00212739	0.0399963
	LPCAT2	sp|Q7L5N7|PCAT2_HUMAN	-3.16633	0.0021257	0.0399963
	STAMBPL1	sp|Q96FJ0|STALP_HUMAN	-3.04187	0.00212244	0.0399963
	TTC26	sp|A0AVF1|IFT56_HUMAN	2.83052	0.00214382	0.0401781
	FAM136A	sp|Q96C01|F136A_HUMAN	-3.784	0.0021809	0.0407444
	ANXA3	sp|P12429|ANXA3_HUMAN	-4.85527	0.00223176	0.0413536
	TMEM126A	sp|Q9H061|T126A_HUMAN	-4.83692	0.00223654	0.0413536
	GUCY1B3	sp|Q02153|GCYB1_HUMAN	-3.83585	0.00222507	0.0413536
	TCEAL6	sp|Q6IPX3|TCAL6_HUMAN	-2.85083	0.00224489	0.0413536
	ADI1	sp|Q9BV57|MTND_HUMAN	-2.31817	0.00224831	0.0413536
	EFHD1	sp|Q9BUP0|EFHD1_HUMAN	-2.80832	0.00231206	0.042395
	SPATA20	sp|Q8TB22|SPT20_HUMAN	-3.14322	0.00232052	0.0424191
	THUMPD3	sp|Q9BV44|THUM3_HUMAN	2.86534	0.00233003	0.0424624
	NUDT1	sp|P36639|8ODP_HUMAN	-2.74208	0.00234654	0.0425024
	PRLR	sp|P16471|PRLR_HUMAN	3.27819	0.00233963	0.0425024
	NDUFS4	sp|O43181|NDUS4_HUMAN	-5.75232	0.00235398	0.0425076
	ITGAV	sp|P06756|ITAV_HUMAN	2.85204	0.00236803	0.0426317
	NRBP1	sp|Q9UHY1|NRBP_HUMAN	2.72325	0.00238724	0.0428477
	SAMM50	sp|Q9Y512|SAM50_HUMAN	-3.69397	0.00244022	0.0436667
	MGLL	sp|Q99685|MGLL_HUMAN	-3.87073	0.0024486	0.043685
	ANXA1	sp|P04083|ANXA1_HUMAN	-4.63284	0.00247922	0.0438157
	SRM	sp|P19623|SPEE_HUMAN	-2.63135	0.00246707	0.0438157
	WDR92	sp|Q96MX6|WDR92_HUMAN	2.83912	0.00248035	0.0438157
	DNAJC21	sp|Q5F1R6|DJC21_HUMAN	2.96542	0.0024928	0.0438157
	TGFB2	sp|P61812|TGFB2_HUMAN	6.17191	0.00248612	0.0438157
	CTNNAL1	sp|Q9UBT7|CTNL1_HUMAN	3.95667	0.00250292	0.0438639
	CLUH	sp|O75153|CLU_HUMAN	2.53027	0.00252498	0.0441204
	ATP5H	sp|O75947|ATP5H_HUMAN	-6.06602	0.00255112	0.0444464
	AFG3L2	sp|Q9Y4W6|AFG32_HUMAN	-4.89977	0.00256187	0.0445032
	IFI16	sp|Q16666|IF16_HUMAN	-4.01361	0.00258863	0.0447311
	STXBP6	sp|Q8NFX7|STXB6_HUMAN	-3.78094	0.00259005	0.0447311
	COPE	sp|O14579|COPE_HUMAN	3.08396	0.00260654	0.0448854
	SDSL	sp|Q96GA7|SDSL_HUMAN	-4.04619	0.00262573	0.0450851
	TIMP3	sp|P35625|TIMP3_HUMAN	5.05204	0.00263344	0.0450872
	GPD2	sp|P43304|GPDM_HUMAN	-4.97031	0.00267883	0.04567
	IMPDH1	sp|P20839|IMDH1_HUMAN	-2.67821	0.00268705	0.04567
	RALGAPB	sp|Q86X10|RLGPB_HUMAN	2.16156	0.00269054	0.04567
	DPYSL3	sp|Q14195-2|DPYL3_HUMAN	-4.12141	0.00269954	0.0456922
	ADHFE1	sp|Q8IWW8|HOT_HUMAN	-3.60455	0.00270995	0.0457381
	SLC4A1	sp|P02730|B3AT_HUMAN	-6.60629	0.00274568	0.0462099
	ATP5O	sp|P48047|ATPO_HUMAN	-5.59678	0.00282126	0.0473478
	PURA	sp|Q00577|PURA_HUMAN	2.88652	0.00288057	0.0480715
	ITM2B	sp|Q9Y287|ITM2B_HUMAN	4.69203	0.00288012	0.0480715
	HDAC4	sp|P56524|HDAC4_HUMAN	-2.17981	0.00289697	0.0482098
	ATPIF1	sp|Q9UII2|ATIF1_HUMAN	-6.29841	0.00293653	0.0484839
	NDUFB7	sp|P17568|NDUB7_HUMAN	-4.73733	0.00293793	0.0484839
	DOCK11	sp|Q5JSL3|DOC11_HUMAN	-2.79362	0.00293449	0.0484839
	CHST6	sp|Q9GZX3|CHST6_HUMAN	4.96853	0.00295193	0.0485801
	SAMHD1	sp|Q9Y3Z3|SAMH1_HUMAN	-3.81643	0.00298753	0.0490302
	TJP2	sp|Q9UDY2-6|ZO2_HUMAN	-2.5083	0.00300367	0.0491593
	ABI3	sp|Q9P2A4|ABI3_HUMAN	-2.31265	0.00306127	0.0498273
	MSI1	sp|O43347|MSI1H_HUMAN	2.60647	0.00305312	0.0498273
	SLC25A5	sp|P05141|ADT2_HUMAN	-5.92025	0.00310248	0.0502792
	ELANE	sp|P08246|ELNE_HUMAN	-4.48477	0.00310595	0.0502792
	MICALL1	sp|Q8N3F8|MILK1_HUMAN	2.74956	0.00314837	0.050731
	ZC3H15	sp|Q8WU90|ZC3HF_HUMAN	3.68351	0.00315094	0.050731
	SRR	sp|Q9GZT4|SRR_HUMAN	-3.54869	0.00317014	0.0509022
	MYLK	sp|Q15746|MYLK_HUMAN	-3.71091	0.00318826	0.0510551
	SFXN5	sp|Q8TD22|SFXN5_HUMAN	-5.28694	0.00321035	0.0511332
	GATSL2	sp|A6NHX0|GATL2_HUMAN	-2.01216	0.0032027	0.0511332
	SYK	sp|P43405|KSYK_HUMAN	-3.26563	0.00327672	0.0520509
	FMNL1	sp|O95466|FMNL1_HUMAN	-2.58734	0.0033272	0.0527117
	SLC25A11	sp|Q02978|M2OM_HUMAN	-6.21125	0.00338532	0.052874
	TUFM	sp|P49411|EFTU_HUMAN	-5.16573	0.0033648	0.052874
	RPIA	sp|P49247|RPIA_HUMAN	-3.18917	0.00335237	0.052874
	HSD17B4	sp|P51659|DHB4_HUMAN	-3.08709	0.00337194	0.052874
	KCNAB2	sp|Q13303|KCAB2_HUMAN	-2.99345	0.00338324	0.052874
	IFT74	sp|Q96LB3|IFT74_HUMAN	2.66585	0.00339084	0.052874
	PARVG	sp|Q9HBI0|PARVG_HUMAN	-2.80521	0.00341126	0.0530532
	IFITM3	sp|Q01628|IFM3_HUMAN	-4.51057	0.00344505	0.0533809
	PARD3	sp|Q8TEW0|PARD3_HUMAN	-2.1599	0.00347135	0.0533809
	RPS8	sp|P62241|RS8_HUMAN	2.75805	0.00345311	0.0533809
	SCARB1	sp|Q8WTV0-2|SCRB1_HUMAN	4.05922	0.00347369	0.0533809
	TSPAN6	sp|O43657|TSN6_HUMAN	4.0982	0.00347726	0.0533809
	WDR11	sp|Q9BZH6|WDR11_HUMAN	2.63036	0.00351928	0.0538866
	NIPSNAP1	sp|Q9BPW8|NIPS1_HUMAN	-5.06508	0.00354557	0.0538879
	YARS2	sp|Q9Y2Z4|SYYM_HUMAN	-3.0303	0.00353348	0.0538879
	ENTPD2	sp|Q9Y5L3|ENTP2_HUMAN	-2.55906	0.00354657	0.0538879
	SMOC1	sp|Q9H4F8|SMOC1_HUMAN	4.01231	0.00355788	0.0539219
	SRGAP2	sp|O75044|SRGP2_HUMAN	-2.63372	0.00357068	0.0539781
	WIPF1	sp|O43516|WIPF1_HUMAN	-2.866	0.00358615	0.0540744
	CTSD	sp|P07339|CATD_HUMAN	4.34811	0.00360343	0.0541974
	DPYSL2	sp|Q16555|DPYL2_HUMAN	-3.32783	0.00362306	0.054355
	ZNF330	sp|Q9Y3S2|ZN330_HUMAN	3.17333	0.0036458	0.0545584
	HNRNPC	sp|P07910|HNRPC_HUMAN	-3.61434	0.00367984	0.0549294
	PFKFB2	sp|O60825|F262_HUMAN	3.0335	0.00368971	0.0549388
	BUB1B	sp|O60566|BUB1B_HUMAN	3.42747	0.00372921	0.0553881
	PLOD1	sp|Q02809|PLOD1_HUMAN	4.74283	0.00379192	0.0561791
	P4HA1	sp|P13674|P4HA1_HUMAN	-4.19408	0.00381089	0.0563197
	NDUFA9	sp|Q16795|NDUA9_HUMAN	-5.9367	0.00388047	0.0566434
	UQCRC2	sp|P22695|QCR2_HUMAN	-5.45304	0.00385862	0.0566434
	FAM213A	sp|Q9BRX8|F213A_HUMAN	-4.58456	0.00387622	0.0566434
	NDRG1	sp|Q92597|NDRG1_HUMAN	-3.94123	0.00386973	0.0566434
	SERPINI1	sp|Q99574|NEUS_HUMAN	4.5566	0.00386549	0.0566434
	MTCH2	sp|Q9Y6C9|MTCH2_HUMAN	-4.75225	0.00394582	0.057198
	FERMT3	sp|Q86UX7|URP2_HUMAN	-4.49859	0.00394017	0.057198
	NCKAP1L	sp|P55160|NCKPL_HUMAN	-2.83991	0.00394734	0.057198
	MARCKS	sp|P29966|MARCS_HUMAN	-4.34182	0.0039895	0.0572502
	EVL	sp|Q9UI08|EVL_HUMAN	-3.10482	0.00396285	0.0572502
	PYGB	sp|P11216|PYGB_HUMAN	-2.67503	0.00398419	0.0572502
	TNFRSF14	sp|Q92956|TNR14_HUMAN	3.37807	0.00397751	0.0572502
	EPB41L2	sp|O43491|E41L2_HUMAN	-3.06565	0.00401765	0.0575154
	DEF6	sp|Q9H4E7|DEFI6_HUMAN	-3.34561	0.00403299	0.0575961
	GPT	sp|P24298|ALAT1_HUMAN	-3.22351	0.0040732	0.0580309
	COX5A	sp|P20674|COX5A_HUMAN	-6.35986	0.00408637	0.0580792
	PF4	sp|P02776|PLF4_HUMAN	-5.60546	0.004122	0.0583291
	IMMT	sp|Q16891-2|MIC60_HUMAN	-5.56129	0.00412901	0.0583291
	KIAA1143	sp|Q96AT1|K1143_HUMAN	-2.31908	0.00413341	0.0583291
	SCCPDH	sp|Q8NBX0|SCPDL_HUMAN	-4.10138	0.00416992	0.0587049
	RASA3	sp|Q14644|RASA3_HUMAN	-3.90075	0.00420104	0.0590032
	SPTA1	sp|P02549|SPTA1_HUMAN	-6.20108	0.00428543	0.0596736
	CHMP4A	sp|Q9BY43|CHM4A_HUMAN	-2.59401	0.00427091	0.0596736
	FAM91A1	sp|Q658Y4|F91A1_HUMAN	2.61283	0.00428894	0.0596736
	ATG5	sp|Q9H1Y0|ATG5_HUMAN	2.83127	0.00428522	0.0596736
	PDE1C	sp|Q14123|PDE1C_HUMAN	-4.01945	0.00435665	0.0600531
	PLCL2	sp|Q9UPR0|PLCL2_HUMAN	-2.38971	0.00432879	0.0600531
	PIK3C3	sp|Q8NEB9|PK3C3_HUMAN	2.6434	0.00433694	0.0600531
	LARS	sp|Q9P2J5|SYLC_HUMAN	2.88005	0.00435162	0.0600531
	UQCRFS1	sp|P47985|UCRI_HUMAN	-5.97599	0.00442914	0.0606719
	ATP5I	sp|P56385|ATP5I_HUMAN	-5.87058	0.00444771	0.0606719
	ECHDC3	sp|Q96DC8|ECHD3_HUMAN	-5.51892	0.00446282	0.0606719
	HMGB1	sp|P09429|HMGB1_HUMAN	-3.14073	0.00445715	0.0606719
	MARS	sp|P56192|SYMC_HUMAN	2.6943	0.00445149	0.0606719
	RPL15	sp|P61313|RL15_HUMAN	2.81444	0.00441923	0.0606719
	SCP2	sp|P22307|NLTP_HUMAN	-3.43522	0.00449345	0.0609489
	RPL34	sp|P49207|RL34_HUMAN	2.75435	0.00453533	0.0613767
	PSMB10	sp|P40306|PSB10_HUMAN	-3.69614	0.00454936	0.0614267
	MCEE	sp|Q96PE7|MCEE_HUMAN	-4.19028	0.00455988	0.0614291
	ENPP2	sp|Q13822-3|ENPP2_HUMAN	4.59097	0.00458054	0.0615679
	SORD	sp|Q00796|DHSO_HUMAN	-3.50184	0.00463047	0.0616808
	TRAPPC5	sp|Q8IUR0|TPPC5_HUMAN	1.89535	0.0046295	0.0616808
	AP1S2	sp|P56377|AP1S2_HUMAN	2.35511	0.00461668	0.0616808
	VAC14	sp|Q08AM6|VAC14_HUMAN	2.40941	0.00460787	0.0616808
	MARVELD3	sp|Q96A59-2|MALD3_HUMAN	2.48715	0.00464624	0.0617523
	FXN	sp|Q16595|FRDA_HUMAN	-3.12661	0.00467297	0.061969
	SCAMP3	sp|O14828|SCAM3_HUMAN	2.79568	0.00469754	0.0621561
	VDAC2	sp|P45880|VDAC2_HUMAN	-5.83624	0.00471019	0.062185
	TIMM13	sp|Q9Y5L4|TIM13_HUMAN	-5.20118	0.00472865	0.0622902
	NDUFA7	sp|O95182|NDUA7_HUMAN	-4.8488	0.00475237	0.0624643
	TMX3	sp|Q96JJ7|TMX3_HUMAN	-3.21544	0.0047907	0.062829
	MRAS	sp|O14807|RASM_HUMAN	-2.62558	0.00481906	0.0630618
	SEC24B	sp|O95487|SC24B_HUMAN	2.24466	0.00485066	0.0633358
	TMEM173	sp|Q86WV6|STING_HUMAN	-3.99276	0.00492114	0.0641151
	TIMM10	sp|P62072|TIM10_HUMAN	-4.483	0.00494828	0.0643277
	TCEAL5	sp|Q5H9L2|TCAL5_HUMAN	-2.72373	0.00504257	0.0648439
	NBEA	sp|Q8NFP9|NBEA_HUMAN	2.33499	0.00502672	0.0648439
	SCAMP1	sp|O15126|SCAM1_HUMAN	2.57592	0.00500514	0.0648439
	PLEKHG3	sp|A1L390|PKHG3_HUMAN	2.79297	0.00501719	0.0648439
	RAB3IP	sp|Q96QF0|RAB3I_HUMAN	2.93113	0.00504042	0.0648439
	PREX1	sp|Q8TCU6|PREX1_HUMAN	-2.75954	0.005087	0.0652455
	MRPS28	sp|Q9Y2Q9|RT28_HUMAN	-2.3206	0.00509576	0.0652455
	NDUFS2	sp|O75306|NDUS2_HUMAN	-5.53318	0.00515531	0.0653042
	NDUFA10	sp|O95299|NDUAA_HUMAN	-5.30537	0.00512255	0.0653042
	SERPINH1	sp|P50454|SERPH_HUMAN	-4.33479	0.00511948	0.0653042
	NCLN	sp|Q969V3|NCLN_HUMAN	-2.44986	0.00514931	0.0653042
	SORT1	sp|Q99523|SORT_HUMAN	3.85773	0.00515458	0.0653042
	LGALS3	sp|P17931|LEG3_HUMAN	-3.66823	0.00525798	0.0664631
	NDUFS6	sp|O75380|NDUS6_HUMAN	-4.54396	0.00526929	0.0664646
	S100A10	sp|P60903|S10AA_HUMAN	-4.90769	0.00533565	0.0671591
	SLC25A4	sp|P12235|ADT1_HUMAN	-5.99781	0.00535295	0.0672218
	SFXN1	sp|Q9H9B4|SFXN1_HUMAN	-5.0472	0.00536326	0.0672218
	SRP54	sp|P61011|SRP54_HUMAN	2.94778	0.00539346	0.067458
	STT3B	sp|Q8TCJ2|STT3B_HUMAN	-3.00223	0.00546406	0.0676343
	SELENBP1	sp|Q13228|SBP1_HUMAN	-2.32765	0.00546448	0.0676343
	TRAPPC10	sp|P48553|TPC10_HUMAN	2.01765	0.00546391	0.0676343
	SPG21	sp|Q9NZD8|SPG21_HUMAN	2.07994	0.00545864	0.0676343
	DDR2	sp|Q16832|DDR2_HUMAN	2.38927	0.00544626	0.0676343
	EIF2B3	sp|Q9NR50|EI2BG_HUMAN	2.16419	0.00549757	0.0677616
	PFKFB3	sp|Q16875|F263_HUMAN	3.89295	0.00549335	0.0677616
	MAPK3	sp|P27361|MK03_HUMAN	-2.63674	0.00551348	0.067817
	UQCRB	sp|P14927|QCR7_HUMAN	-5.68929	0.00555906	0.0681691
	DPYD	sp|Q12882|DPYD_HUMAN	-3.3622	0.00556978	0.0681691
	IFT22	sp|Q9H7X7|IFT22_HUMAN	2.74956	0.00557653	0.0681691
	ARRB1	sp|P49407-2|ARRB1_HUMAN	-4.11626	0.0055896	0.0681885
	GCC2	sp|Q8IWJ2|GCC2_HUMAN	3.15808	0.00560981	0.0682336
	PRRG1	sp|O14668|TMG1_HUMAN	6.79878	0.00561627	0.0682336
	HAPLN1	sp|P10915|HPLN1_HUMAN	-3.69502	0.00562858	0.0682437
	NDUFA6	sp|P56556|NDUA6_HUMAN	-6.37699	0.00565447	0.0682789
	DDX60	sp|Q8IY21|DDX60_HUMAN	-3.73457	0.00564804	0.0682789
	SLC4A4	sp|Q9Y6R1|S4A4_HUMAN	-4.78761	0.00570004	0.0685872
	SCAMP2	sp|O15127|SCAM2_HUMAN	2.73258	0.00570309	0.0685872
	PIK3R4	sp|Q99570|PI3R4_HUMAN	2.43703	0.0057409	0.0688988
	RPL10	sp|P27635|RL10_HUMAN	2.48386	0.00576265	0.0688988
	CAPRIN1	sp|Q14444|CAPR1_HUMAN	3.01734	0.00576379	0.0688988
	SACM1L	sp|Q9NTJ5|SAC1_HUMAN	-3.8725	0.0057922	0.0690619
	RGS19	sp|P49795|RGS19_HUMAN	-3.16645	0.00584919	0.0690619
	AAMDC	sp|Q9H7C9|AAMDC_HUMAN	-2.6505	0.00583353	0.0690619
	EIF3G	sp|O75821|EIF3G_HUMAN	2.08748	0.00583731	0.0690619
	NQO2	sp|P16083|NQO2_HUMAN	3.37273	0.00585881	0.0690619
	SLC6A8	sp|P48029|SC6A8_HUMAN	3.58879	0.00582053	0.0690619
	F5	sp|P12259|FA5_HUMAN	3.65517	0.00583646	0.0690619
	IGFBP7	sp|Q16270|IBP7_HUMAN	4.9727	0.00591909	0.0696343
	PF4V1	sp|P10720|PF4V_HUMAN	-5.52289	0.00593417	0.0696737
	BBS7	sp|Q8IWZ6|BBS7_HUMAN	2.18574	0.0059871	0.0701565
	FAM98A	sp|Q8NCA5|FA98A_HUMAN	2.60512	0.00614213	0.0716904
	PPFIBP2	sp|Q8ND30|LIPB2_HUMAN	2.72692	0.00613063	0.0716904
	GPT2	sp|Q8TD30|ALAT2_HUMAN	-3.4285	0.00615914	0.0717161
	FAT1	sp|Q14517|FAT1_HUMAN	3.90651	0.00616848	0.0717161
	SIAE	sp|Q9HAT2|SIAE_HUMAN	4.02634	0.00618551	0.0717737
	KDELC2	sp|Q7Z4H8|KDEL2_HUMAN	-3.72226	0.00622029	0.0720365
	SEC23A	sp|Q15436|SC23A_HUMAN	2.37727	0.00626496	0.0723
	BAG2	sp|O95816|BAG2_HUMAN	2.7966	0.00626738	0.0723
	CCDC47	sp|Q96A33|CCD47_HUMAN	-3.75264	0.0062854	0.0723674
	UQCRQ	sp|O14949|QCR8_HUMAN	-5.02751	0.00634768	0.0729431
	PLEKHO2	sp|Q8TD55|PKHO2_HUMAN	-2.96796	0.00636482	0.0729988
	NPL	sp|Q9BXD5|NPL_HUMAN	-3.1686	0.006444	0.0734814
	COMMD4	sp|Q9H0A8|COMD4_HUMAN	2.82639	0.00642867	0.0734814
	GULP1	sp|Q9UBP9|GULP1_HUMAN	3.3132	0.00644155	0.0734814
	HK2	sp|P52789|HXK2_HUMAN	-3.08849	0.00652099	0.0737928
	ITPR3	sp|Q14573|ITPR3_HUMAN	-2.89484	0.00651208	0.0737928
	SCARB2	sp|Q14108|SCRB2_HUMAN	-2.63157	0.00648689	0.0737928
	OCLN	sp|Q16625|OCLN_HUMAN	3.62642	0.00651102	0.0737928
	FAM162A	sp|Q96A26|F162A_HUMAN	-4.46552	0.00658442	0.0738957
	HNRNPCL1	sp|O60812|HNRC1_HUMAN	-4.0234	0.00661703	0.0738957
	PUS1	sp|Q9Y606|TRUA_HUMAN	-3.59864	0.00662959	0.0738957
	APOOL	sp|Q6UXV4|MIC27_HUMAN	-3.37967	0.00660268	0.0738957
	HMGB2	sp|P26583|HMGB2_HUMAN	-2.67953	0.00657244	0.0738957
	RPL4	sp|P36578|RL4_HUMAN	2.57353	0.00661813	0.0738957
	PIP5K1B	sp|O14986|PI51B_HUMAN	2.68763	0.00660942	0.0738957
	ATP6V0A4	sp|Q9HBG4|VPP4_HUMAN	3.40562	0.00655885	0.0738957
	TM9SF2	sp|Q99805|TM9S2_HUMAN	-2.38726	0.00664682	0.073949
	RCSD1	sp|Q6JBY9|CPZIP_HUMAN	-3.4179	0.00667741	0.0741505
	S100A4	sp|P26447|S10A4_HUMAN	-4.91484	0.0067312	0.0742006
	CBR4	sp|Q8N4T8|CBR4_HUMAN	-3.3855	0.00678116	0.0742006
	LCP2	sp|Q13094|LCP2_HUMAN	-3.1811	0.00677596	0.0742006
	SEC24C	sp|P53992|SC24C_HUMAN	1.87182	0.00677863	0.0742006
	PDE4DIP	sp|Q5VU43|MYOME_HUMAN	2.17455	0.00674253	0.0742006
	WDR60	sp|Q8WVS4|WDR60_HUMAN	2.86614	0.00671944	0.0742006
	FAU	sp|P62861|RS30_HUMAN	3.01593	0.00674086	0.0742006
	OMG	sp|P23515|OMGP_HUMAN	3.87087	0.00678185	0.0742006
	COX4I1	sp|P13073|COX41_HUMAN	-5.46817	0.00683134	0.0746048
	GIMAP4	sp|Q9NUV9|GIMA4_HUMAN	-3.93399	0.00686459	0.0746933
	SNTB1	sp|Q13884|SNTB1_HUMAN	2.40715	0.00685735	0.0746933
	DHX29	sp|Q7Z478|DHX29_HUMAN	1.92198	0.00688144	0.0747397
	MPO	sp|P05164|PERM_HUMAN	-4.59104	0.00696845	0.0749992
	FYB	sp|O15117|FYB_HUMAN	-3.55526	0.00696797	0.0749992
	SGTB	sp|Q96EQ0|SGTB_HUMAN	-3.47882	0.00696154	0.0749992
	ERBIN	sp|Q96RT1|ERBIN_HUMAN	-1.71461	0.0069449	0.0749992
	TRAPPC8	sp|Q9Y2L5|TPPC8_HUMAN	2.29272	0.00694821	0.0749992
	TXNRD2	sp|Q9NNW7|TRXR2_HUMAN	-3.61284	0.00702703	0.0754929
	CPVL	sp|Q9H3G5|CPVL_HUMAN	4.47247	0.00704024	0.0754983
	AGPS	sp|O00116|ADAS_HUMAN	-2.47264	0.00707942	0.0755663
	ACBD3	sp|Q9H3P7|GCP60_HUMAN	2.21415	0.00708474	0.0755663
	ITGB5	sp|P18084|ITB5_HUMAN	2.45325	0.00707505	0.0755663
	CBS	sp|P35520|CBS_HUMAN	-4.14076	0.00717111	0.0762271
	PSMB9	sp|P28065|PSB9_HUMAN	-2.98404	0.00717977	0.0762271
	SNX7	sp|Q9UNH6|SNX7_HUMAN	2.48203	0.00718518	0.0762271
	EPB41L3	sp|Q9Y2J2-2|E41L3_HUMAN	-3.58228	0.0072314	0.0765806
	PCK2	sp|Q16822|PCKGM_HUMAN	-2.68129	0.0072476	0.0766157
	NDUFB9	sp|Q9Y6M9|NDUB9_HUMAN	-4.60083	0.00728846	0.0767877
	CTSA	sp|P10619|PPGB_HUMAN	3.97118	0.00728973	0.0767877
	ATP5L	sp|O75964|ATP5L_HUMAN	-6.00096	0.00733363	0.0770388
	AHCYL2	sp|Q96HN2-2|SAHH3_HUMAN	-2.7949	0.0073395	0.0770388
	DPP7	sp|Q9UHL4|DPP2_HUMAN	5.15636	0.00741855	0.0777312
	IQGAP2	sp|Q13576|IQGA2_HUMAN	-2.80212	0.00743545	0.0777711
	KYAT3	sp|Q6YP21|KAT3_HUMAN	-3.29166	0.00747019	0.0779972
	EIF2B5	sp|Q13144|EI2BE_HUMAN	2.25086	0.00751516	0.0781918
	CEL	sp|P19835|CEL_HUMAN	4.32651	0.00751416	0.0781918
	PDE1A	sp|P54750-4|PDE1A_HUMAN	-3.02956	0.00755948	0.0785155
	RPL12	sp|P30050|RL12_HUMAN	2.68478	0.00757536	0.0785431
	ACSL3	sp|O95573|ACSL3_HUMAN	-3.08084	0.00761359	0.078802
	ZMPSTE24	sp|O75844|FACE1_HUMAN	-4.00694	0.00768509	0.0792805
	CHAD	sp|O15335|CHAD_HUMAN	4.42916	0.00768651	0.0792805
	ALPL	sp|P05186|PPBT_HUMAN	-3.28402	0.00770394	0.0793226
	PRCP	sp|P42785|PCP_HUMAN	4.28274	0.00772867	0.0794395
	AGTRAP	sp|Q6RW13-2|ATRAP_HUMAN	3.49009	0.00777172	0.0796065
	PSAP	sp|P07602|SAP_HUMAN	3.51883	0.00776845	0.0796065
	ME3	sp|Q16798|MAON_HUMAN	-5.1384	0.00785607	0.0796922
	SGCB	sp|Q16585|SGCB_HUMAN	-3.59342	0.00785063	0.0796922
	POR	sp|P16435|NCPR_HUMAN	-2.97863	0.00786056	0.0796922
	KIAA0196	sp|Q12768|STRUM_HUMAN	2.04073	0.00779446	0.0796922
	SLC12A6	sp|Q9UHW9|S12A6_HUMAN	3.04666	0.00781534	0.0796922
	CFHR4	sp|Q92496|FHR4_HUMAN	5.60494	0.00784686	0.0796922
	GUCY1A3	sp|Q02108|GCYA3_HUMAN	-3.95104	0.00787622	0.0797149
	ANK1	sp|P16157|ANK1_HUMAN	-6.09253	0.00792545	0.0799408
	CSAD	sp|Q9Y600|CSAD_HUMAN	-2.59621	0.00792331	0.0799408
	DHX9	sp|Q08211|DHX9_HUMAN	-2.06431	0.00798327	0.0801596
	RPAP3	sp|Q9H6T3|RPAP3_HUMAN	2.15912	0.00799104	0.0801596
	AIMP2	sp|Q13155|AIMP2_HUMAN	2.28418	0.00800111	0.0801596
	EIF3L	sp|Q9Y262|EIF3L_HUMAN	2.41363	0.0079658	0.0801596
	INPP5D	sp|Q92835|SHIP1_HUMAN	-2.14803	0.00806093	0.0806229
	PURB	sp|Q96QR8|PURB_HUMAN	2.61387	0.00818593	0.0817355
	CLSTN2	sp|Q9H4D0|CSTN2_HUMAN	4.19388	0.00827619	0.0824981
	EIF4G2	sp|P78344|IF4G2_HUMAN	2.13253	0.0083024	0.0826207
	RPN1	sp|P04843|RPN1_HUMAN	-2.95903	0.00834283	0.082723
	TUSC2	sp|O75896|TUSC2_HUMAN	1.67434	0.00835446	0.082723
	SERPINE2	sp|P07093-2|GDN_HUMAN	4.43032	0.00832792	0.082723
	MMP9	sp|P14780|MMP9_HUMAN	-4.04605	0.00841928	0.0832262
	GBP2	sp|P32456|GBP2_HUMAN	-3.68706	0.00843423	0.0832355
	SLC25A31	sp|Q9H0C2|ADT4_HUMAN	-6.63371	0.00848988	0.0835571
	TRAPPC6B	sp|Q86SZ2|TPC6B_HUMAN	1.95626	0.00849495	0.0835571
	CRIP1	sp|P50238|CRIP1_HUMAN	-4.22264	0.00853242	0.0837869
	SLC5A3	sp|P53794|SC5A3_HUMAN	4.04189	0.00859213	0.0842341
	COX5B	sp|P10606|COX5B_HUMAN	-6.11615	0.00869182	0.0842383
	SLC25A12	sp|O75746|CMC1_HUMAN	-4.84543	0.00866518	0.0842383
	DYNLT3	sp|P51808|DYLT3_HUMAN	-2.80342	0.00869097	0.0842383
	GALE	sp|Q14376|GALE_HUMAN	-2.31135	0.00865349	0.0842383
	CLNS1A	sp|P54105|ICLN_HUMAN	1.85843	0.00865261	0.0842383
	CD276	sp|Q5ZPR3|CD276_HUMAN	2.34896	0.00866149	0.0842383
	GLMN	sp|Q92990|GLMN_HUMAN	2.7729	0.00866498	0.0842383
	PLOD3	sp|O60568|PLOD3_HUMAN	4.28055	0.00875034	0.0846674
	ILF2	sp|Q12905|ILF2_HUMAN	-2.55524	0.00878929	0.0847101
	RPS26	sp|P62854|RS26_HUMAN	2.46915	0.00879753	0.0847101
	MYCBP	sp|Q99417|MYCBP_HUMAN	2.59922	0.00879001	0.0847101
	COX7A2L	sp|O14548|COX7R_HUMAN	-5.65583	0.00882905	0.0848741
	CYC1	sp|P08574|CY1_HUMAN	-4.9508	0.0088717	0.0848741
	PDK2	sp|Q15119|PDK2_HUMAN	-3.64004	0.00885852	0.0848741
	NUCB2	sp|P80303|NUCB2_HUMAN	3.69893	0.00885668	0.0848741
	CD320	sp|Q9NPF0|CD320_HUMAN	4.49298	0.0088903	0.0849152
	PAPSS2	sp|O95340|PAPS2_HUMAN	-4.43616	0.00893759	0.0851449
	ATP13A1	sp|Q9HD20|AT131_HUMAN	-2.7376	0.00895734	0.0851449
	LRBA	sp|P50851-2|LRBA_HUMAN	2.55415	0.00895338	0.0851449
	IMPDH2	sp|P12268|IMDH2_HUMAN	-2.74263	0.00901691	0.0853017
	ERMP1	sp|Q7Z2K6|ERMP1_HUMAN	-2.30213	0.00899237	0.0853017
	TFG	sp|Q92734|TFG_HUMAN	1.73603	0.00901315	0.0853017
	ALDH1L2	sp|Q3SY69|AL1L2_HUMAN	-3.2016	0.00904788	0.0854586
	RPS3	sp|P23396|RS3_HUMAN	2.25422	0.00907202	0.0855506
	CKAP5	sp|Q14008|CKAP5_HUMAN	1.93213	0.00910773	0.0857512
	ZNF622	sp|Q969S3|ZN622_HUMAN	3.03587	0.00917892	0.0862848
	NDUFB5	sp|O43674|NDUB5_HUMAN	-4.82302	0.00932334	0.0872282
	PI4KA	sp|P42356|PI4KA_HUMAN	2.73089	0.00931445	0.0872282
	NDNF	sp|Q8TB73|NDNF_HUMAN	4.84841	0.00931455	0.0872282
	RPS6	sp|P62753|RS6_HUMAN	2.28121	0.00934838	0.0872712
	AIM1	sp|Q9Y4K1|AIM1_HUMAN	2.31887	0.00938434	0.0872712
	CA14	sp|Q9ULX7|CAH14_HUMAN	2.68703	0.00936658	0.0872712
	ABCA4	sp|P78363|ABCA4_HUMAN	3.30182	0.00938669	0.0872712
	AKAP12	sp|Q02952|AKA12_HUMAN	-4.21065	0.00941505	0.0873981
	TPP1	sp|O14773|TPP1_HUMAN	3.3876	0.00947002	0.0877713
	EHD3	sp|Q9NZN3|EHD3_HUMAN	-2.62532	0.00950919	0.0879971
	GLIPR2	sp|Q9H4G4|GAPR1_HUMAN	-3.37568	0.00952685	0.0880234
	WDR48	sp|Q8TAF3|WDR48_HUMAN	2.03639	0.00956374	0.088227
	ARL6IP5	sp|O75915|PRAF3_HUMAN	-2.98716	0.00959646	0.088233
	PALD1	sp|Q9ULE6|PALD_HUMAN	-2.13284	0.00960256	0.088233
	NTS	sp|P30990|NEUT_HUMAN	2.47683	0.00960894	0.088233
	GOT2	sp|P00505|AATM_HUMAN	-4.65839	0.00962753	0.0882672
	DBH	sp|P09172|DOPO_HUMAN	-4.55147	0.00974228	0.0884714
	ABCA8	sp|O94911-3|ABCA8_HUMAN	-2.72242	0.00973088	0.0884714
	PLS3	sp|P13797|PLST_HUMAN	-2.457	0.00975405	0.0884714
	RPS12	sp|P25398|RS12_HUMAN	1.98575	0.0097537	0.0884714
	AP3D1	sp|O14617|AP3D1_HUMAN	2.20009	0.00968831	0.0884714
	AKAP9	sp|Q99996|AKAP9_HUMAN	2.66415	0.00969096	0.0884714
	SRP19	sp|P09132|SRP19_HUMAN	3.37925	0.00973753	0.0884714
	CIRBP	sp|Q14011|CIRBP_HUMAN	-2.92435	0.00977641	0.0885391
	CFAP74	sp|Q9C0B2|CFA74_HUMAN	3.53359	0.00984463	0.0890212
	PPP1R12C	sp|Q9BZL4|PP12C_HUMAN	-2.26721	0.00987653	0.0890739
	TBC1D5	sp|Q92609|TBCD5_HUMAN	-1.71701	0.00991043	0.0890739
	SIL1	sp|Q9H173|SIL1_HUMAN	4.09796	0.00990862	0.0890739
	MILR1	sp|Q7Z6M3|MILR1_HUMAN	4.13663	0.0099083	0.0890739
	TOR1B	sp|O14657|TOR1B_HUMAN	4.15101	0.00997781	0.089544
	MTMR10	sp|Q9NXD2|MTMRA_HUMAN	1.71035	0.0100116	0.0896193
	ZG16B	sp|Q96DA0|ZG16B_HUMAN	4.27055	0.0100164	0.0896193
	ITGB3	sp|P05106|ITB3_HUMAN	-5.5658	0.0101665	0.0896638
	SLC2A3	sp|P11169|GTR3_HUMAN	-4.89732	0.0101554	0.0896638
	MAOB	sp|P27338|AOFB_HUMAN	-4.59982	0.010166	0.0896638
	NAPG	sp|Q99747|SNAG_HUMAN	-3.77491	0.0101941	0.0896638
	CLINT1	sp|Q14677|EPN4_HUMAN	2.45852	0.0102225	0.0896638
	IGSF1	sp|Q8N6C5|IGSF1_HUMAN	2.50425	0.0101479	0.0896638
	CC2D2A	sp|Q9P2K1|C2D2A_HUMAN	2.52909	0.0102202	0.0896638
	RPS20	sp|P60866|RS20_HUMAN	2.55275	0.0101803	0.0896638
	RCBTB2	sp|O95199|RCBT2_HUMAN	2.59619	0.0101423	0.0896638
	SPAG1	sp|Q07617|SPAG1_HUMAN	2.98561	0.010206	0.0896638
	DPCD	sp|Q9BVM2|DPCD_HUMAN	3.12359	0.0102159	0.0896638
	TBC1D8B	sp|Q0IIM8|TBC8B_HUMAN	3.13938	0.0101428	0.0896638
	DAP	sp|P51397|DAP1_HUMAN	3.74699	0.0102326	0.0896638
	MATN2	sp|O00339|MATN2_HUMAN	4.77947	0.010115	0.0896638
	RRM2B	sp|Q7LG56|RIR2B_HUMAN	3.34128	0.0102889	0.0900242
	AOX1	sp|Q06278|AOXA_HUMAN	-3.72578	0.0103147	0.0901173
	PTTG1IP	sp|P53801|PTTG_HUMAN	3.52942	0.0103858	0.0906048
	GBP1	sp|P32455|GBP1_HUMAN	-3.00556	0.0104073	0.0906521
	DDX1	sp|Q92499|DDX1_HUMAN	2.11189	0.0104365	0.0906521
	GNS	sp|P15586|GNS_HUMAN	3.57525	0.010437	0.0906521
	TMEM67	sp|Q5HYA8|MKS3_HUMAN	2.89996	0.0104803	0.0908956
	ADAR	sp|P55265|DSRAD_HUMAN	-2.1581	0.0105268	0.0911658
	PPP1R18	sp|Q6NYC8|PPR18_HUMAN	-2.28244	0.0105512	0.0912445
	MATR3	sp|P43243|MATR3_HUMAN	-3.65863	0.0106224	0.0917265
	OPA1	sp|O60313|OPA1_HUMAN	-4.7686	0.0107219	0.0921687
	RPS21	sp|P63220|RS21_HUMAN	2.20275	0.0107357	0.0921687
	SEC23IP	sp|Q9Y6Y8|S23IP_HUMAN	2.21204	0.0107189	0.0921687
	RAB11FIP1	sp|Q6WKZ4|RFIP1_HUMAN	2.25906	0.0106937	0.0921687
	GPRIN3	sp|Q6ZVF9|GRIN3_HUMAN	-4.65146	0.0107773	0.0923928
	ITGB8	sp|P26012|ITB8_HUMAN	2.78159	0.0108332	0.0927374
	HNRNPU	sp|Q00839|HNRPU_HUMAN	-3.97952	0.0108569	0.0927631
	TMX1	sp|Q9H3N1|TMX1_HUMAN	-2.55835	0.0108674	0.0927631
	PIP4K2A	sp|P48426|PI42A_HUMAN	-2.78834	0.0109371	0.092877
	MYO1F	sp|O00160|MYO1F_HUMAN	-2.70829	0.010923	0.092877
	LIMCH1	sp|Q9UPQ0|LIMC1_HUMAN	-2.39993	0.010971	0.092877
	UPRT	sp|Q96BW1|UPP_HUMAN	2.2271	0.010926	0.092877
	C2CD5	sp|Q86YS7|C2CD5_HUMAN	2.34946	0.0109745	0.092877
	LRRC4C	sp|Q9HCJ2|LRC4C_HUMAN	3.64093	0.0109631	0.092877
	RPS9	sp|P46781|RS9_HUMAN	2.71936	0.011041	0.0930583
	LRRC4B	sp|Q9NT99|LRC4B_HUMAN	3.81666	0.0110429	0.0930583
	NEU1	sp|Q99519|NEUR1_HUMAN	4.02072	0.0110204	0.0930583
	MT-CO2	sp|P00403|COX2_HUMAN	-5.91801	0.0110626	0.0930921
	DPYSL4	sp|O14531|DPYL4_HUMAN	-4.11324	0.0111862	0.0935584
	COLGALT1	sp|Q8NBJ5|GT251_HUMAN	-3.20794	0.0111968	0.0935584
	KIAA1033	sp|Q2M389|WASH7_HUMAN	2.2221	0.0111717	0.0935584
	EEF1E1	sp|O43324|MCA3_HUMAN	2.68547	0.0111573	0.0935584
	PLOD2	sp|O00469|PLOD2_HUMAN	4.94102	0.0111887	0.0935584
	SLC24A4	sp|Q8NFF2|NCKX4_HUMAN	2.81163	0.0112286	0.0936924
	AMPD3	sp|Q01432|AMPD3_HUMAN	-2.16043	0.0112491	0.0937324
	EPDR1	sp|Q9UM22|EPDR1_HUMAN	2.83603	0.0113224	0.0941076
	CTSH	sp|P09668|CATH_HUMAN	3.82266	0.0113259	0.0941076
	COG3	sp|Q96JB2|COG3_HUMAN	3.03148	0.0113679	0.0943253
	CLIC2	sp|O15247|CLIC2_HUMAN	-4.01628	0.0114083	0.0945284
	ACY3	sp|Q96HD9|ACY3_HUMAN	-3.19281	0.0114547	0.0947306
	DDA1	sp|Q9BW61|DDA1_HUMAN	-2.59566	0.0114646	0.0947306
	ADAP1	sp|O75689|ADAP1_HUMAN	-3.28104	0.0115489	0.0948329
	NCKIPSD	sp|Q9NZQ3|SPN90_HUMAN	-3.20355	0.0115447	0.0948329
	PPP1R12A	sp|O14974|MYPT1_HUMAN	-2.61168	0.0115214	0.0948329
	WDR89	sp|Q96FK6|WDR89_HUMAN	-1.69021	0.011495	0.0948329
	OSBPL1A	sp|Q9BXW6|OSBL1_HUMAN	2.23033	0.011574	0.0948329
	PURG	sp|Q9UJV8|PURG_HUMAN	2.35837	0.0116047	0.0948329
	MELTF	sp|P08582|TRFM_HUMAN	2.81826	0.011596	0.0948329
	SFRP2	sp|Q96HF1|SFRP2_HUMAN	3.1228	0.0115919	0.0948329
	LRRC1	sp|Q9BTT6|LRRC1_HUMAN	2.15608	0.0116505	0.0950761
	NLGN1	sp|Q8N2Q7|NLGN1_HUMAN	3.40939	0.0116745	0.0951414
	KIAA1468	sp|Q9P260-2|K1468_HUMAN	2.01862	0.0117118	0.0953145
	GPM6A	sp|P51674|GPM6A_HUMAN	3.4378	0.0117844	0.0957748
	RPL22	sp|P35268|RL22_HUMAN	2.25275	0.011803	0.0957944
	LRPAP1	sp|P30533|AMRP_HUMAN	-2.49589	0.0118901	0.0962389
	LRRC40	sp|Q9H9A6|LRC40_HUMAN	-2.37389	0.0118886	0.0962389
	BBOX1	sp|O75936|BODG_HUMAN	-4.11664	0.0120118	0.0965658
	CPS1	sp|P31327|CPSM_HUMAN	-3.3114	0.0119576	0.0965658
	TMEM43	sp|Q9BTV4|TMM43_HUMAN	-2.09406	0.0120112	0.0965658
	ARFGAP2	sp|Q8N6H7|ARFG2_HUMAN	1.89347	0.011998	0.0965658
	TNFRSF10B	sp|O14763|TR10B_HUMAN	2.47862	0.0120058	0.0965658
	TCTN3	sp|Q6NUS6|TECT3_HUMAN	2.21796	0.0120353	0.0966241
	EIF2B4	sp|Q9UI10-2|EI2BD_HUMAN	1.854	0.0120648	0.0967301
	G6PD	sp|P11413|G6PD_HUMAN	-2.30736	0.0121328	0.0970131
	BCL2L13	sp|Q9BXK5|B2L13_HUMAN	-2.14626	0.0121171	0.0970131
	KHDRBS1	sp|Q07666|KHDR1_HUMAN	-3.31439	0.0122236	0.0975901
	CIAPIN1	sp|Q6FI81|CPIN1_HUMAN	2.27487	0.0122378	0.0975901
	SEC23B	sp|Q15437|SC23B_HUMAN	1.85325	0.012283	0.0977715
	TRPC6	sp|Q9Y210|TRPC6_HUMAN	4.49642	0.0122934	0.0977715
	CHORDC1	sp|Q9UHD1|CHRD1_HUMAN	2.90919	0.0123577	0.0981513
	UVRAG	sp|Q9P2Y5|UVRAG_HUMAN	2.34915	0.0123996	0.098348
	CLSTN3	sp|Q9BQT9|CSTN3_HUMAN	4.18378	0.0124156	0.098348
	SAE1	sp|Q9UBE0|SAE1_HUMAN	-2.09744	0.012492	0.0988217
	SNCG	sp|O76070|SYUG_HUMAN	-4.31974	0.0125831	0.0990146
	TRAPPC13	sp|A5PLN9|TPC13_HUMAN	1.98869	0.0125391	0.0990146
	FAM84B	sp|Q96KN1|FA84B_HUMAN	2.34639	0.0125532	0.0990146
	TRAF3IP1	sp|Q8TDR0|MIPT3_HUMAN	2.43436	0.0125777	0.0990146
	CORO2B	sp|Q9UQ03|COR2B_HUMAN	-2.25779	0.012648	0.0992625
	CEP170	sp|Q5SW79|CE170_HUMAN	-2.01033	0.0126321	0.0992625
	ALDH1A2	sp|O94788|AL1A2_HUMAN	-4.41034	0.0128794	0.100722
	CKMT2	sp|P17540|KCRS_HUMAN	-4.00232	0.0129042	0.100722
	CTSG	sp|P08311|CATG_HUMAN	-3.42576	0.0128839	0.100722
	WDR35	sp|Q9P2L0|WDR35_HUMAN	2.01868	0.0128858	0.100722
	RPS25	sp|P62851|RS25_HUMAN	2.78087	0.0129187	0.100722
	SCAMP4	sp|Q969E2|SCAM4_HUMAN	1.80483	0.0130664	0.101474
	RPSA	sp|P08865|RSSA_HUMAN	1.97877	0.0130531	0.101474
	TRPV4	sp|Q9HBA0|TRPV4_HUMAN	2.87158	0.0130424	0.101474
	IARS	sp|P41252|SYIC_HUMAN	2.61667	0.0130874	0.101504
	GRK2	sp|P25098|ARBK1_HUMAN	-1.79066	0.0131396	0.101776
	ILVBL	sp|A1L0T0|ILVBL_HUMAN	-2.65254	0.0132219	0.102281
	TMEM109	sp|Q9BVC6|TM109_HUMAN	-3.05967	0.013294	0.102438
	FBLN1	sp|P23142-4|FBLN1_HUMAN	3.84259	0.0132816	0.102438
	RARRES2	sp|Q99969|RARR2_HUMAN	4.74839	0.0132607	0.102438
	EIF3E	sp|P60228|EIF3E_HUMAN	1.95012	0.0133491	0.102598
	ENPP4	sp|Q9Y6X5|ENPP4_HUMAN	2.88793	0.0133493	0.102598
	HEXDC	sp|Q8WVB3|HEXDC_HUMAN	-2.18971	0.0133761	0.102671
	ADH1C	sp|P00326|ADH1G_HUMAN	-6.2377	0.0134223	0.102893
	AP1G1	sp|O43747|AP1G1_HUMAN	1.96518	0.013479	0.103061
	GALNS	sp|P34059|GALNS_HUMAN	2.67238	0.0134661	0.103061
	ADH1B	sp|P00325|ADH1B_HUMAN	-6.18928	0.0135432	0.103349
	CPXM2	sp|Q8N436|CPXM2_HUMAN	4.05088	0.0135514	0.103349
	ASL	sp|P04424|ARLY_HUMAN	-2.16736	0.0135759	0.103403
	GHDC	sp|Q8N2G8|GHDC_HUMAN	-1.96706	0.0136737	0.103855
	LARP1	sp|Q6PKG0|LARP1_HUMAN	1.67525	0.0136552	0.103855
	G3BP1	sp|Q13283|G3BP1_HUMAN	2.01178	0.0137051	0.103855
	IGFBP5	sp|P24593|IBP5_HUMAN	4.05591	0.0136966	0.103855
	CAMK1	sp|Q14012|KCC1A_HUMAN	-2.9172	0.0137638	0.104098
	COMMD9	sp|Q9P000|COMD9_HUMAN	2.12655	0.0137722	0.104098
	VDAC1	sp|P21796|VDAC1_HUMAN	-4.83788	0.0139471	0.105265
	RPL17	sp|P18621|RL17_HUMAN	2.74556	0.0139621	0.105265
	HRSP12	sp|P52758|UK114_HUMAN	-2.67823	0.0140589	0.105861
	PHKG1	sp|Q16816|PHKG1_HUMAN	-2.35494	0.0141064	0.106084
	CYCS	sp|P99999|CYC_HUMAN	-3.44001	0.0141508	0.106253
	HYI	sp|Q5T013|HYI_HUMAN	-2.49391	0.0142004	0.106253
	RPS27L	sp|Q71UM5|RS27L_HUMAN	2.24375	0.0141763	0.106253
	TPD52L1	sp|Q16890|TPD53_HUMAN	3.23912	0.0141924	0.106253
	SCYL1	sp|Q96KG9|SCYL1_HUMAN	1.78114	0.0142197	0.106263
	PRL	sp|P01236|PRL_HUMAN	4.5623	0.0143093	0.106798
	SORBS3	sp|O60504|VINEX_HUMAN	-3.24737	0.014353	0.10683
	AKAP2	sp|Q9Y2D5|AKAP2_HUMAN	-2.87056	0.0144035	0.10683
	MAP3K5	sp|Q99683|M3K5_HUMAN	-2.22329	0.0143672	0.10683
	S100A16	sp|Q96FQ6|S10AG_HUMAN	-1.72477	0.0143802	0.10683
	EIF3H	sp|O15372|EIF3H_HUMAN	2.23205	0.0143928	0.10683
	PDE2A	sp|O00408|PDE2A_HUMAN	-4.60228	0.0144837	0.107291
	EXOC1	sp|Q9NV70|EXOC1_HUMAN	2.27324	0.0145764	0.107709
	EPRS	sp|P07814|SYEP_HUMAN	2.27577	0.0145596	0.107709
	MRE11	sp|P49959|MRE11_HUMAN	2.03563	0.0146346	0.107871
	RAB17	sp|Q9H0T7|RAB17_HUMAN	3.0599	0.0146196	0.107871
	ATP2A2	sp|P16615|AT2A2_HUMAN	-4.36282	0.0146533	0.107876
	UQCRFS1P1	sp|P0C7P4|UCRIL_HUMAN	-6.16012	0.0146751	0.107902
	DCK	sp|P27707|DCK_HUMAN	-3.21684	0.0147108	0.108031
	CHCHD3	sp|Q9NX63|MIC19_HUMAN	-4.51219	0.0147415	0.108081
	RPL11	sp|P62913|RL11_HUMAN	3.06777	0.0147541	0.108081
	TYMP	sp|P19971|TYPH_HUMAN	-3.43538	0.014804	0.10818
	RPL10A	sp|P62906|RL10A_HUMAN	2.3776	0.0147868	0.10818
	VDAC3	sp|Q9Y277|VDAC3_HUMAN	-5.46815	0.014942	0.108996
	FOCAD	sp|Q5VW36|FOCAD_HUMAN	1.75254	0.0149523	0.108996
	CDS2	sp|O95674|CDS2_HUMAN	-3.52517	0.0150032	0.109233
	UROS	sp|P10746|HEM4_HUMAN	-2.12271	0.0150413	0.109336
	USO1	sp|O60763|USO1_HUMAN	2.39856	0.0150542	0.109336
	DHRS7	sp|Q9Y394|DHRS7_HUMAN	-3.25853	0.0151038	0.109429
	ITGB2	sp|P05107|ITB2_HUMAN	-1.88599	0.0150896	0.109429
	MPP6	sp|Q9NZW5|MPP6_HUMAN	-4.63549	0.0151318	0.109451
	MGST3	sp|O14880|MGST3_HUMAN	-3.97611	0.0151534	0.109451
	GGT5	sp|P36269|GGT5_HUMAN	-3.26286	0.0152142	0.109451
	ESYT2	sp|A0FGR8|ESYT2_HUMAN	-2.70988	0.0152178	0.109451
	SRSF9	sp|Q13242|SRSF9_HUMAN	-2.51558	0.0152362	0.109451
	SCLY	sp|Q96I15|SCLY_HUMAN	-1.87115	0.0152083	0.109451
	C14orf166	sp|Q9Y224|CN166_HUMAN	2.42572	0.0151702	0.109451
	MMP14	sp|P50281|MMP14_HUMAN	2.84322	0.0152542	0.109451
	VPS53	sp|Q5VIR6-4|VPS53_HUMAN	2.10466	0.0153333	0.109886
	NDRG2	sp|Q9UN36|NDRG2_HUMAN	-2.27247	0.0153759	0.109966
	COMMD7	sp|Q86VX2|COMD7_HUMAN	2.20056	0.0153816	0.109966
	LRRC4	sp|Q9HBW1|LRRC4_HUMAN	3.63093	0.0154558	0.110364
	GOLGA2	sp|Q08379|GOGA2_HUMAN	2.23718	0.0155396	0.110829
	GALK1	sp|P51570|GALK1_HUMAN	-1.66989	0.0155591	0.110835
	AVP	sp|P01185|NEU2_HUMAN	6.91108	0.0156281	0.111194
	ALDH1L1	sp|O75891|AL1L1_HUMAN	-3.21258	0.0157102	0.11151
	MYL9	sp|P24844|MYL9_HUMAN	-2.55393	0.0156962	0.11151
	WFS1	sp|O76024|WFS1_HUMAN	-2.70863	0.0157301	0.111519
	CCS	sp|O14618|CCS_HUMAN	-1.93754	0.0157758	0.111709
	CYBA	sp|P13498|CY24A_HUMAN	-2.8311	0.015839	0.111931
	HNRNPH3	sp|P31942|HNRH3_HUMAN	-2.66528	0.0158502	0.111931
	MOGS	sp|Q13724|MOGS_HUMAN	-2.53102	0.0158637	0.111931
	KIAA1217	sp|Q5T5P2|SKT_HUMAN	-2.37857	0.015942	0.112084
	NLN	sp|Q9BYT8|NEUL_HUMAN	-2.0137	0.0159302	0.112084
	COPG2	sp|Q9UBF2|COPG2_HUMAN	1.9893	0.0159338	0.112084
	KCMF1	sp|Q9P0J7|KCMF1_HUMAN	2.78191	0.016092	0.113005
	SH3GL2	sp|Q99962|SH3G2_HUMAN	-4.63976	0.016129	0.113018
	ACSL6	sp|Q9UKU0|ACSL6_HUMAN	-3.78085	0.0161319	0.113018
	HMOX2	sp|P30519|HMOX2_HUMAN	-2.84556	0.0163011	0.113986
	SAR1B	sp|Q9Y6B6|SAR1B_HUMAN	1.94992	0.0163083	0.113986
	CISD1	sp|Q9NZ45|CISD1_HUMAN	-5.79502	0.01633	0.114003
	SPTLC1	sp|O15269|SPTC1_HUMAN	-2.98815	0.0165237	0.114982
	PPM1H	sp|Q9ULR3|PPM1H_HUMAN	-1.84738	0.0165302	0.114982
	UPF3B	sp|Q9BZI7|REN3B_HUMAN	1.50619	0.0165301	0.114982
	SPARC	sp|P09486|SPRC_HUMAN	4.27931	0.0165477	0.114982
	SLC17A7	sp|Q9P2U7|VGLU1_HUMAN	-4.78103	0.0166013	0.115094
	MCMBP	sp|Q9BTE3|MCMBP_HUMAN	-1.98066	0.0166025	0.115094
	DIRAS2	sp|Q96HU8|DIRA2_HUMAN	-3.81006	0.0166941	0.115594
	MINK1	sp|Q8N4C8|MINK1_HUMAN	-1.71259	0.0167775	0.116036
	CRYBB1	sp|P53674|CRBB1_HUMAN	-2.4113	0.0168803	0.116072
	FAM234A	sp|Q9H0X4|F234A_HUMAN	1.75645	0.016835	0.116072
	RPLP0	sp|P05388|RLA0_HUMAN	2.29538	0.0168526	0.116072
	NAA25	sp|Q14CX7|NAA25_HUMAN	2.77914	0.0168778	0.116072
	NPC1	sp|O15118|NPC1_HUMAN	3.24724	0.0168138	0.116072
	RRAGC	sp|Q9HB90|RRAGC_HUMAN	-2.50667	0.0169253	0.116077
	BBS9	sp|Q3SYG4|PTHB1_HUMAN	1.9052	0.0169396	0.116077
	CYTL1	sp|Q9NRR1|CYTL1_HUMAN	3.83758	0.0169133	0.116077
	LRRC59	sp|Q96AG4|LRC59_HUMAN	-3.23589	0.0170376	0.116211
	TMOD2	sp|Q9NZR1|TMOD2_HUMAN	-3.20371	0.0170216	0.116211
	GPR107	sp|Q5VW38-2|GP107_HUMAN	2.16118	0.0170368	0.116211
	SPATA18	sp|Q8TC71|MIEAP_HUMAN	2.26492	0.0169872	0.116211
	SOD2	sp|P04179|SODM_HUMAN	-3.38442	0.017092	0.116449
	RPL9	sp|P32969|RL9_HUMAN	2.15057	0.0171892	0.116977
	HSPA12A	sp|O43301|HS12A_HUMAN	-3.79065	0.0172892	0.117389
	RPS16	sp|P62249|RS16_HUMAN	2.08024	0.0172797	0.117389
	SLAIN2	sp|Q9P270|SLAI2_HUMAN	2.35842	0.0173163	0.117438
	KIAA1671	sp|Q9BY89|K1671_HUMAN	-2.2386	0.0173799	0.117468
	FARSB	sp|Q9NSD9|SYFB_HUMAN	1.89919	0.0173432	0.117468
	EXOC4	sp|Q96A65|EXOC4_HUMAN	2.22279	0.0173641	0.117468
	IFT81	sp|Q8WYA0|IFT81_HUMAN	2.22346	0.0174346	0.117473
	LAMP2	sp|P13473|LAMP2_HUMAN	2.88682	0.01744	0.117473
	PPIB	sp|P23284|PPIB_HUMAN	3.23122	0.0174254	0.117473
	ISCU	sp|Q9H1K1|ISCU_HUMAN	-2.61539	0.0175396	0.11801
	VAMP8	sp|Q9BV40|VAMP8_HUMAN	2.32535	0.0176192	0.118364
	EFR3A	sp|Q14156|EFR3A_HUMAN	2.33261	0.0176321	0.118364
	BIN2	sp|Q9UBW5|BIN2_HUMAN	-2.75939	0.0177196	0.118817
	NCEH1	sp|Q6PIU2|NCEH1_HUMAN	-4.32349	0.0178174	0.119122
	SH3GL1	sp|Q99961|SH3G1_HUMAN	-3.08009	0.0178352	0.119122
	PLEKHA6	sp|Q9Y2H5|PKHA6_HUMAN	-2.80812	0.0178605	0.119122
	TTC7A	sp|Q9ULT0|TTC7A_HUMAN	2.48756	0.0178653	0.119122
	CCL18	sp|P55774|CCL18_HUMAN	5.30483	0.0178149	0.119122
	PLCB1	sp|Q9NQ66|PLCB1_HUMAN	-4.01	0.0180914	0.119423
	AGK	sp|Q53H12|AGK_HUMAN	-3.38535	0.0180528	0.119423
	STMN1	sp|P16949|STMN1_HUMAN	-1.99467	0.0180634	0.119423
	CHM	sp|P24386|RAE1_HUMAN	1.71704	0.0180898	0.119423
	EIF4G1	sp|Q04637|IF4G1_HUMAN	1.82486	0.0179896	0.119423
	UCKL1	sp|Q9NWZ5|UCKL1_HUMAN	2.08822	0.0179594	0.119423
	EXOC2	sp|Q96KP1|EXOC2_HUMAN	2.55702	0.0180731	0.119423
	JAM3	sp|Q9BX67|JAM3_HUMAN	2.81976	0.0180538	0.119423
	OLFM2	sp|O95897|NOE2_HUMAN	3.31839	0.0180554	0.119423
	CHMP4B	sp|Q9H444|CHM4B_HUMAN	-2.6786	0.0181189	0.119472
	SP100	sp|P23497|SP100_HUMAN	-3.7278	0.0181639	0.119503
	ANAPC5	sp|Q9UJX4|APC5_HUMAN	1.667	0.0181515	0.119503
	COG2	sp|Q14746|COG2_HUMAN	2.82804	0.0182124	0.11969
	ADCY5	sp|O95622|ADCY5_HUMAN	-3.14292	0.0182529	0.119824
	DDOST	sp|P39656|OST48_HUMAN	-2.89493	0.0184236	0.119988
	PGM5	sp|Q15124|PGM5_HUMAN	-2.6043	0.0184315	0.119988
	RHOB	sp|P62745|RHOB_HUMAN	-2.31629	0.0183009	0.119988
	PNPO	sp|Q9NVS9|PNPO_HUMAN	-1.77135	0.0184207	0.119988
	AP1M1	sp|Q9BXS5|AP1M1_HUMAN	2.13328	0.0184394	0.119988
	WDR20	sp|Q8TBZ3|WDR20_HUMAN	2.24784	0.018394	0.119988
	RPL24	sp|P83731|RL24_HUMAN	2.4192	0.0183979	0.119988
	LRRTM2	sp|O43300|LRRT2_HUMAN	3.07272	0.018374	0.119988
	ANXA5	sp|P08758|ANXA5_HUMAN	-1.79057	0.0184713	0.120063
	LACTB	sp|P83111|LACTB_HUMAN	-3.10924	0.0185176	0.120233
	RAB22A	sp|Q9UL26|RB22A_HUMAN	-2.12979	0.0185458	0.120284
	CAMKK2	sp|Q96RR4|KKCC2_HUMAN	-3.05241	0.0185728	0.120329
	MGEA5	sp|O60502|OGA_HUMAN	-2.2454	0.0185988	0.120365
	GNG3	sp|P63215|GBG3_HUMAN	-3.4877	0.0186852	0.120662
	HTRA1	sp|Q92743|HTRA1_HUMAN	3.64298	0.0186681	0.120662
	ATAD3A	sp|Q9NVI7-2|ATD3A_HUMAN	-3.09053	0.0187159	0.120729
	CYB5B	sp|O43169|CYB5B_HUMAN	-2.79236	0.018869	0.121584
	C1GALT1C1	sp|Q96EU7|C1GLC_HUMAN	2.93568	0.0189334	0.121867
	PABPC1	sp|P11940|PABP1_HUMAN	2.06327	0.0190096	0.122225
	PEF1	sp|Q9UBV8|PEF1_HUMAN	1.84605	0.0190308	0.122229
	AHCYL1	sp|O43865|SAHH2_HUMAN	-2.69077	0.0191872	0.1231
	CRLF1	sp|O75462|CRLF1_HUMAN	3.44593	0.0192539	0.123395
	RPS10	sp|P46783|RS10_HUMAN	1.64459	0.019294	0.123519
	ERGIC1	sp|Q969X5|ERGI1_HUMAN	-2.95844	0.0193342	0.1236
	SPOCK3	sp|Q9BQ16|TICN3_HUMAN	4.17656	0.0193483	0.1236
	FGFR2	sp|P21802-10|FGFR2_HUMAN	2.61999	0.0194564	0.124157
	TMOD1	sp|P28289|TMOD1_HUMAN	-3.71415	0.0195383	0.124515
	SEC61A1	sp|P61619|S61A1_HUMAN	-1.97025	0.0195543	0.124515
	NUMBL	sp|Q9Y6R0|NUMBL_HUMAN	-2.01025	0.0196437	0.124683
	DNASE2	sp|O00115|DNS2A_HUMAN	3.02043	0.0196358	0.124683
	EFCAB1	sp|Q9HAE3|EFCB1_HUMAN	3.41253	0.0196425	0.124683
	TNFAIP8	sp|O95379|TFIP8_HUMAN	3.02582	0.0196979	0.124894
	ERLIN1	sp|O75477|ERLN1_HUMAN	-2.25166	0.019783	0.12494
	AHSA1	sp|O95433|AHSA1_HUMAN	2.22291	0.0197745	0.12494
	EIF1AX	sp|P47813|IF1AX_HUMAN	2.37305	0.0198104	0.12494
	CCT5	sp|P48643|TCPE_HUMAN	2.471	0.019804	0.12494
	ADCY9	sp|O60503|ADCY9_HUMAN	3.08341	0.0197625	0.12494
	NAA20	sp|P61599|NAA20_HUMAN	2.40733	0.0198698	0.125182
	GPC4	sp|O75487|GPC4_HUMAN	3.19349	0.0199522	0.125568
	EEF2	sp|P13639|EF2_HUMAN	1.9869	0.0200001	0.125736
	PIP5K1C	sp|O60331|PI51C_HUMAN	-2.0329	0.0201524	0.126559
	SASH1	sp|O94885|SASH1_HUMAN	-1.77627	0.0201996	0.126722
	TNC	sp|P24821|TENA_HUMAN	2.87731	0.0202432	0.126862
	CNOT10	sp|Q9H9A5|CNO10_HUMAN	1.80912	0.0202811	0.126965
	WDR91	sp|A4D1P6|WDR91_HUMAN	1.87435	0.0203335	0.127159
	ILF3	sp|Q12906-4|ILF3_HUMAN	-2.26348	0.020355	0.12716
	PPP1R1A	sp|Q13522|PPR1A_HUMAN	-2.99963	0.020418	0.127179
	UFSP2	sp|Q9NUQ7|UFSP2_HUMAN	-2.45501	0.0204223	0.127179
	PA2G4	sp|Q9UQ80|PA2G4_HUMAN	2.07719	0.0204145	0.127179
	UBA2	sp|Q9UBT2|SAE2_HUMAN	-2.96016	0.0206114	0.128088
	BBS4	sp|Q96RK4|BBS4_HUMAN	1.87792	0.0205953	0.128088
	CYP4X1	sp|Q8N118|CP4X1_HUMAN	-3.05884	0.0206696	0.128315
	RPS7	sp|P62081|RS7_HUMAN	1.95706	0.0207158	0.128468
	AKR1B10	sp|O60218|AK1BA_HUMAN	-3.41886	0.0207626	0.1285
	HSD17B12	sp|Q53GQ0|DHB12_HUMAN	-3.09571	0.0207642	0.1285
	NDUFB10	sp|O96000|NDUBA_HUMAN	-4.32114	0.0209607	0.129062
	CAPG	sp|P40121|CAPG_HUMAN	-2.6866	0.0209439	0.129062
	DIP2C	sp|Q9Y2E4|DIP2C_HUMAN	1.52272	0.0208983	0.129062
	EIF2S1	sp|P05198|IF2A_HUMAN	1.94753	0.0209636	0.129062
	FAM114A2	sp|Q9NRY5|F1142_HUMAN	2.29641	0.0209393	0.129062
	PIH1D1	sp|Q9NWS0|PIHD1_HUMAN	1.73398	0.0210568	0.129234
	EXOC5	sp|O00471|EXOC5_HUMAN	2.08601	0.0210152	0.129234
	CD46	sp|P15529|MCP_HUMAN	2.39253	0.0210394	0.129234
	HEXA	sp|P06865|HEXA_HUMAN	2.53788	0.0211146	0.129321
	SPOCK2	sp|Q92563|TICN2_HUMAN	3.49028	0.0210982	0.129321
	PYGL	sp|P06737|PYGL_HUMAN	-2.13012	0.0211493	0.129401
	EHD2	sp|Q9NZN4|EHD2_HUMAN	-3.93835	0.0212367	0.129589
	PDXDC1	sp|Q6P996|PDXD1_HUMAN	3.03439	0.0212455	0.129589
	DRAXIN	sp|Q8NBI3|DRAXI_HUMAN	4.59496	0.0212236	0.129589
	CTSS	sp|P25774|CATS_HUMAN	2.98355	0.0213115	0.129858
	FCER1G	sp|P30273|FCERG_HUMAN	-2.82674	0.02136	0.13002
	SEMA3A	sp|Q14563|SEM3A_HUMAN	3.18315	0.0214458	0.130409
	RALY	sp|Q9UKM9|RALY_HUMAN	-2.17408	0.0215232	0.130746
	TAGLN	sp|Q01995|TAGL_HUMAN	-4.29735	0.021557	0.130817
	FCN3	sp|O75636|FCN3_HUMAN	-4.25936	0.0216836	0.131201
	PLCXD3	sp|Q63HM9|PLCX3_HUMAN	-2.5922	0.0217085	0.131201
	ITGA2	sp|P17301|ITA2_HUMAN	-1.97111	0.0216778	0.131201
	MOXD1	sp|Q6UVY6|MOXD1_HUMAN	3.06881	0.021703	0.131201
	ANLN	sp|Q9NQW6|ANLN_HUMAN	-2.81724	0.0217499	0.13121
	TUBB6	sp|Q9BUF5|TBB6_HUMAN	-2.06388	0.021847	0.13121
	SH3BGRL	sp|O75368|SH3L1_HUMAN	-1.72576	0.0218804	0.13121
	G3BP2	sp|Q9UN86|G3BP2_HUMAN	1.54138	0.0217972	0.13121
	EIF3D	sp|O15371|EIF3D_HUMAN	1.61348	0.0218511	0.13121
	FKBP4	sp|Q02790|FKBP4_HUMAN	2.15507	0.0218867	0.13121
	RPS2	sp|P15880|RS2_HUMAN	2.17636	0.0218034	0.13121
	EXOC7	sp|Q9UPT5|EXOC7_HUMAN	2.31393	0.0218404	0.13121
	CCDC9	sp|Q9Y3X0|CCDC9_HUMAN	2.05073	0.021918	0.131265
	ATG16L1	sp|Q676U5|A16L1_HUMAN	1.97005	0.0219587	0.131376
	H2AFY	sp|O75367|H2AY_HUMAN	-2.86684	0.0219841	0.131396
	PSMB8	sp|P28062|PSB8_HUMAN	-1.81314	0.0221179	0.132063
	IFT88	sp|Q13099|IFT88_HUMAN	2.10955	0.0222134	0.132367
	NPC2	sp|P61916|NPC2_HUMAN	3.50274	0.0221915	0.132367
	MIOS	sp|Q9NXC5|MIO_HUMAN	1.73058	0.0224083	0.133394
	ATP1B2	sp|P14415|AT1B2_HUMAN	-3.00522	0.0225072	0.133849
	COMMD6	sp|Q7Z4G1|COMD6_HUMAN	1.9294	0.0225347	0.133879
	GLS	sp|O94925|GLSK_HUMAN	-4.84964	0.022678	0.134327
	CLPTM1	sp|O96005|CLPT1_HUMAN	-3.17531	0.0226728	0.134327
	NCS1	sp|P62166|NCS1_HUMAN	-3.13042	0.0226505	0.134327
	TARS	sp|P26639|SYTC_HUMAN	2.23769	0.0227313	0.134509
	MYL12B	sp|O14950|ML12B_HUMAN	-2.40096	0.022784	0.134602
	EXOC6B	sp|Q9Y2D4|EXC6B_HUMAN	2.02218	0.0227924	0.134602
	ARHGEF2	sp|Q92974|ARHG2_HUMAN	-4.17847	0.0228596	0.134865
	SH3BGRL3	sp|Q9H299|SH3L3_HUMAN	-2.06339	0.0229434	0.134895
	PACSIN3	sp|Q9UKS6|PACN3_HUMAN	1.95956	0.0229556	0.134895
	EXOC6	sp|Q8TAG9|EXOC6_HUMAN	2.74397	0.0229531	0.134895
	PXDN	sp|Q92626|PXDN_HUMAN	3.20093	0.0229433	0.134895
	F13A1	sp|P00488|F13A_HUMAN	-4.31103	0.0230138	0.135104
	NBEAL1	sp|Q6ZS30|NBEL1_HUMAN	2.05107	0.0230372	0.135108
	SNX15	sp|Q9NRS6|SNX15_HUMAN	-2.23488	0.0231106	0.135405
	SYNPO2	sp|Q9UMS6|SYNP2_HUMAN	-1.9316	0.0232342	0.135727
	COG4	sp|Q9H9E3|COG4_HUMAN	2.38624	0.023223	0.135727
	SEMA3D	sp|O95025|SEM3D_HUMAN	2.95744	0.0232075	0.135727
	ADH1A	sp|P07327|ADH1A_HUMAN	-5.78464	0.0233214	0.136076
	RGS6	sp|P49758-11|RGS6_HUMAN	-3.37002	0.0233398	0.136076
	IL16	sp|Q14005|IL16_HUMAN	-2.6856	0.0233722	0.136132
	RAP1GAP2	sp|Q684P5|RPGP2_HUMAN	-3.17309	0.02341	0.136218
	TPM4	sp|P67936-2|TPM4_HUMAN	-3.47328	0.0235212	0.136731
	HMGB3	sp|O15347|HMGB3_HUMAN	-1.89774	0.0236942	0.137208
	CTTNBP2NL	sp|Q9P2B4|CT2NL_HUMAN	-1.87054	0.0236762	0.137208
	EIF2A	sp|Q9BY44|EIF2A_HUMAN	1.969	0.0236955	0.137208
	VPS29	sp|Q9UBQ0-2|VPS29_HUMAN	2.44929	0.0236514	0.137208
	WDR54	sp|Q9H977|WDR54_HUMAN	1.81731	0.0237496	0.137335
	NSFL1C	sp|Q9UNZ2|NSF1C_HUMAN	1.99713	0.0237638	0.137335
	GPD1	sp|P21695|GPDA_HUMAN	-3.40685	0.0238535	0.137569
	PEA15	sp|Q15121|PEA15_HUMAN	-2.4939	0.0238836	0.137569
	GYG2	sp|O15488|GLYG2_HUMAN	-2.27583	0.0238968	0.137569
	PPIH	sp|O43447|PPIH_HUMAN	-1.4685	0.0238769	0.137569
	EHBP1	sp|Q8NDI1|EHBP1_HUMAN	-1.7292	0.0240041	0.13784
	TRAFD1	sp|O14545|TRAD1_HUMAN	1.933	0.0240135	0.13784
	LTF	sp|P02788|TRFL_HUMAN	4.85453	0.0240103	0.13784
	ARMC10	sp|Q8N2F6|ARM10_HUMAN	-4.14874	0.0240733	0.137917
	BHMT	sp|Q93088|BHMT1_HUMAN	-3.82347	0.0240666	0.137917
	SGIP1	sp|Q9BQI5|SGIP1_HUMAN	-2.49449	0.0241585	0.138271
	C2orf40	sp|Q9H1Z8|AUGN_HUMAN	4.23188	0.0242651	0.138748
	SEMA7A	sp|O75326|SEM7A_HUMAN	3.16457	0.0243151	0.1389
	MYADM	sp|Q96S97|MYADM_HUMAN	3.06443	0.0243835	0.139157
	CKM	sp|P06732|KCRM_HUMAN	-4.33679	0.0245647	0.139576
	PGRMC2	sp|O15173|PGRC2_HUMAN	-2.5855	0.0245743	0.139576
	TLE1	sp|Q04724|TLE1_HUMAN	-1.42607	0.0245154	0.139576
	IL17D	sp|Q8TAD2|IL17D_HUMAN	3.2675	0.0245532	0.139576
	CFHR3	sp|Q02985|FHR3_HUMAN	3.99811	0.0245334	0.139576
	UFL1	sp|O94874|UFL1_HUMAN	-2.40146	0.0246474	0.139857
	TNS1	sp|Q9HBL0|TENS1_HUMAN	-2.92578	0.0247765	0.140453
	PBLD	sp|P30039|PBLD_HUMAN	-2.51104	0.0247997	0.140453
	FAM129A	sp|Q9BZQ8|NIBAN_HUMAN	-3.48155	0.0249973	0.1409
	ITGA5	sp|P08648|ITA5_HUMAN	-2.66464	0.0249323	0.1409
	CELF2	sp|O95319|CELF2_HUMAN	-2.39216	0.0249967	0.1409
	EIF2S2	sp|P20042|IF2B_HUMAN	2.08581	0.0249243	0.1409
	SERF2	sp|P84101|SERF2_HUMAN	2.94289	0.0249761	0.1409
	MTMR14	sp|Q8NCE2-2|MTMRE_HUMAN	1.73995	0.025084	0.141255
	PDXK	sp|O00764|PDXK_HUMAN	-1.82287	0.0252116	0.141705
	UGGT1	sp|Q9NYU2|UGGG1_HUMAN	-1.72903	0.0252096	0.141705
	LANCL1	sp|O43813|LANC1_HUMAN	-1.70864	0.0252963	0.142046
	EIF3M	sp|Q7L2H7|EIF3M_HUMAN	1.88088	0.02536	0.1421
	COG1	sp|Q8WTW3|COG1_HUMAN	2.36761	0.0253662	0.1421
	CNBP	sp|P62633|CNBP_HUMAN	2.69763	0.0253775	0.1421
	METTL7A	sp|Q9H8H3|MET7A_HUMAN	-3.78081	0.0255352	0.14279
	IGF2R	sp|P11717|MPRI_HUMAN	2.42264	0.0255488	0.14279
	GSTA4	sp|O15217|GSTA4_HUMAN	-1.84571	0.0256267	0.143067
	RPL30	sp|P62888|RL30_HUMAN	2.1033	0.0256466	0.143067
	AMPH	sp|P49418|AMPH_HUMAN	-3.48148	0.0257958	0.143596
	ANKS1B	sp|Q7Z6G8-10|ANS1B_HUMAN	-2.8102	0.025858	0.143596
	ITPR2	sp|Q14571|ITPR2_HUMAN	-1.77672	0.0258623	0.143596
	PM20D2	sp|Q8IYS1|P20D2_HUMAN	3.33777	0.0257985	0.143596
	NTNG1	sp|Q9Y2I2|NTNG1_HUMAN	3.4549	0.0258248	0.143596
	2019-09-09	sp|Q9UHD8|SEPT9_HUMAN	1.54938	0.0259077	0.143714
	TTC30A	sp|Q86WT1|TT30A_HUMAN	1.99116	0.0259989	0.144085
	C14orf159	sp|Q7Z3D6-2|CN159_HUMAN	-3.86865	0.0261759	0.144296
	PLEK	sp|P08567|PLEK_HUMAN	-3.67544	0.0261644	0.144296
	TRAPPC1	sp|Q9Y5R8|TPPC1_HUMAN	1.75481	0.0261088	0.144296
	KIF5B	sp|P33176|KINH_HUMAN	2.04623	0.0261812	0.144296
	SRP68	sp|Q9UHB9|SRP68_HUMAN	2.11322	0.0261667	0.144296
	ETNK2	sp|Q9NVF9|EKI2_HUMAN	2.78295	0.0261827	0.144296
	GDAP1	sp|Q8TB36|GDAP1_HUMAN	-5.38293	0.0263327	0.144453
	NUMA1	sp|Q14980|NUMA1_HUMAN	-1.68326	0.0262472	0.144453
	EIPR1	sp|Q53HC9|TSSC1_HUMAN	1.53348	0.02629	0.144453
	CHAC2	sp|Q8WUX2|CHAC2_HUMAN	2.04094	0.026309	0.144453
	GPC1	sp|P35052|GPC1_HUMAN	2.60129	0.0262918	0.144453
	COMMD3	sp|Q9UBI1|COMD3_HUMAN	1.75374	0.0263685	0.144516
	CCDC186	sp|Q7Z3E2|CC186_HUMAN	2.32245	0.0264478	0.144817
	RPL28	sp|P46779|RL28_HUMAN	2.35808	0.0265142	0.145047
	SLC1A2	sp|P43004|EAA2_HUMAN	-4.2703	0.02664	0.145377
	PKN2	sp|Q16513|PKN2_HUMAN	1.93657	0.026648	0.145377
	EIF1AY	sp|O14602|IF1AY_HUMAN	2.462	0.0266425	0.145377
	SRPK1	sp|Q96SB4|SRPK1_HUMAN	1.62583	0.0267115	0.14559
	NDUFA5	sp|Q16718|NDUA5_HUMAN	-3.22867	0.0267801	0.145697
	RPL14	sp|P50914|RL14_HUMAN	2.19934	0.0267777	0.145697
	DIRAS1	sp|O95057|DIRA1_HUMAN	-3.86793	0.0268482	0.145775
	RBMXL1	sp|Q96E39|RMXL1_HUMAN	-2.99918	0.0268747	0.145775
	P4HB	sp|P07237|PDIA1_HUMAN	-2.8778	0.0268961	0.145775
	ATAD1	sp|Q8NBU5|ATAD1_HUMAN	-2.30341	0.0269417	0.145775
	COLEC12	sp|Q5KU26|COL12_HUMAN	2.36022	0.0268607	0.145775
	C1QTNF5	sp|Q9BXJ0|C1QT5_HUMAN	3.36632	0.0269342	0.145775
	LLGL2	sp|Q6P1M3|L2GL2_HUMAN	1.9948	0.0269867	0.145885
	TCEAL4	sp|Q96EI5|TCAL4_HUMAN	-3.1181	0.0270138	0.145899
	2019-09-11	sp|Q9NVA2|SEP11_HUMAN	-2.70338	0.0270895	0.146064
	CRLF3	sp|Q8IUI8|CRLF3_HUMAN	-1.86848	0.0270934	0.146064
	MACROD2	sp|A1Z1Q3|MACD2_HUMAN	-3.32313	0.0271871	0.146303
	BBS2	sp|Q9BXC9|BBS2_HUMAN	1.93856	0.0271706	0.146303
	PTPRM	sp|P28827|PTPRM_HUMAN	2.42017	0.027214	0.146315
	ETNK1	sp|Q9HBU6|EKI1_HUMAN	2.50414	0.027278	0.146527
	STMN2	sp|Q93045|STMN2_HUMAN	-2.46225	0.0273246	0.146558
	TRIM21	sp|P19474|RO52_HUMAN	-2.21425	0.0273331	0.146558
	SRP72	sp|O76094|SRP72_HUMAN	2.09157	0.0274006	0.146787
	NONO	sp|Q15233|NONO_HUMAN	-2.69394	0.0274741	0.146875
	RAB12	sp|Q6IQ22|RAB12_HUMAN	-2.19324	0.0274911	0.146875
	CCT7	sp|Q99832|TCPH_HUMAN	2.12223	0.0274785	0.146875
	TNS3	sp|Q68CZ2|TENS3_HUMAN	-2.38887	0.0275382	0.146994
	PTMA	sp|P06454|PTMA_HUMAN	-2.87808	0.0275946	0.147031
	ACVR1	sp|Q04771|ACVR1_HUMAN	1.89059	0.0275888	0.147031
	LUZP2	sp|Q86TE4|LUZP2_HUMAN	5.03846	0.0276942	0.147429
	PDE1B	sp|Q01064|PDE1B_HUMAN	-4.4052	0.0278835	0.148217
	DSCR3	sp|O14972|DSCR3_HUMAN	1.71522	0.027892	0.148217
	COG7	sp|P83436|COG7_HUMAN	2.22157	0.0281388	0.149157
	PLBD2	sp|Q8NHP8|PLBL2_HUMAN	2.48892	0.028105	0.149157
	GOLGA4	sp|Q13439|GOGA4_HUMAN	2.89488	0.0281442	0.149157
	ALDH7A1	sp|P49419|AL7A1_HUMAN	-2.01974	0.0282322	0.14949
	RBMX	sp|P38159|RBMX_HUMAN	-2.82564	0.0282813	0.149596
	WIPF3	sp|A6NGB9|WIPF3_HUMAN	-2.51277	0.0283097	0.149596
	NASP	sp|P49321|NASP_HUMAN	-2.08956	0.0283529	0.149596
	SELENOF	sp|O60613|SEP15_HUMAN	2.4318	0.028348	0.149596
	ATP6V1G2	sp|O95670|VATG2_HUMAN	-3.79083	0.0284504	0.149722
	SNTA1	sp|Q13424|SNTA1_HUMAN	-3.14161	0.0284777	0.149722
	ERLIN2	sp|O94905|ERLN2_HUMAN	-2.86957	0.0284732	0.149722
	CIAO1	sp|O76071|CIAO1_HUMAN	1.94052	0.0284163	0.149722
	ARHGAP4	sp|P98171|RHG04_HUMAN	-1.84742	0.0285172	0.149797
	NNMT	sp|P40261|NNMT_HUMAN	-6.3762	0.0286144	0.150048
	MADD	sp|Q8WXG6-4|MADD_HUMAN	-3.03184	0.0286407	0.150048
	ALKBH5	sp|Q6P6C2|ALKB5_HUMAN	-1.86151	0.028623	0.150048
	TTC8	sp|Q8TAM2|TTC8_HUMAN	2.05864	0.0286749	0.150095
	SLC1A4	sp|P43007|SATT_HUMAN	-4.86662	0.0287168	0.150143
	PHF24	sp|Q9UPV7|PHF24_HUMAN	-3.62546	0.0287518	0.150143
	ARIH1	sp|Q9Y4X5|ARI1_HUMAN	1.73265	0.0287599	0.150143
	FSD1	sp|Q9BTV5|FSD1_HUMAN	-2.73003	0.0288063	0.150251
	KLC4	sp|Q9NSK0|KLC4_HUMAN	1.86849	0.0288312	0.150251
	KCTD21	sp|Q4G0X4|KCD21_HUMAN	-1.75719	0.0288995	0.150475
	ERC1	sp|Q8IUD2|RB6I2_HUMAN	-3.21317	0.0291094	0.150978
	RGS10	sp|O43665|RGS10_HUMAN	-2.5206	0.0290909	0.150978
	KCTD12	sp|Q96CX2|KCD12_HUMAN	-2.29719	0.02911	0.150978
	RHBDF2	sp|Q6PJF5|RHDF2_HUMAN	1.98493	0.0290576	0.150978
	EPHA4	sp|P54764|EPHA4_HUMAN	2.89419	0.0291232	0.150978
	NAP1L1	sp|P55209|NP1L1_HUMAN	1.77371	0.0292085	0.151025
	RPL13A	sp|P40429|RL13A_HUMAN	1.96813	0.0291874	0.151025
	LYNX1	sp|Q9BZG9-2|LYNX1_HUMAN	4.47265	0.0291973	0.151025
	CKMT1A	sp|P12532|KCRU_HUMAN	-4.40694	0.029274	0.151118
	NUDT21	sp|O43809|CPSF5_HUMAN	-2.09167	0.0292774	0.151118
	TP53I11	sp|O14683|P5I11_HUMAN	-5.21383	0.0294142	0.151428
	S100A6	sp|P06703|S10A6_HUMAN	-2.39614	0.0294393	0.151428
	VPS50	sp|Q96JG6|VPS50_HUMAN	1.75584	0.0293715	0.151428
	PWP1	sp|Q13610|PWP1_HUMAN	2.1421	0.0294038	0.151428
	ACOX1	sp|Q15067|ACOX1_HUMAN	-1.98423	0.029549	0.151737
	ANAPC7	sp|Q9UJX3|APC7_HUMAN	1.62105	0.0295889	0.151737
	VAMP7	sp|P51809|VAMP7_HUMAN	2.03869	0.0296016	0.151737
	RARS	sp|P54136|SYRC_HUMAN	2.13314	0.0295749	0.151737
	UCHL1	sp|P09936|UCHL1_HUMAN	-2.06031	0.0297674	0.152455
	PPP3CA	sp|Q08209-2|PP2BA_HUMAN	-3.6682	0.0298316	0.152521
	RABGGTB	sp|P53611|PGTB2_HUMAN	2.70782	0.0298083	0.152521
	AHNAK	sp|Q09666|AHNK_HUMAN	-3.13497	0.0299115	0.152536
	EPB41L1	sp|Q9H4G0|E41L1_HUMAN	-2.83634	0.0298793	0.152536
	MCRIP1	sp|C9JLW8|MCRI1_HUMAN	-2.05161	0.0299043	0.152536
	DENR	sp|O43583|DENR_HUMAN	2.62678	0.0299963	0.152837
	TRAPPC9	sp|Q96Q05|TPPC9_HUMAN	1.49421	0.0300551	0.152875
	ETF1	sp|P62495|ERF1_HUMAN	1.9712	0.0300466	0.152875
	RNASET2	sp|O00584|RNT2_HUMAN	3.79462	0.0301451	0.153201
	SH3KBP1	sp|Q96B97|SH3K1_HUMAN	2.18667	0.0301893	0.153295
	GNB5	sp|O14775|GBB5_HUMAN	-2.43307	0.0302747	0.153597
	LRRN4CL	sp|Q8ND94|LRN4L_HUMAN	-2.33091	0.0303224	0.153708
	CCDC88A	sp|Q3V6T2|GRDN_HUMAN	-2.12383	0.0304124	0.153935
	RNF130	sp|Q86XS8|GOLI_HUMAN	3.03964	0.030419	0.153935
	HK1	sp|P19367-3|HXK1_HUMAN	-2.90065	0.03046	0.154011
	NAA50	sp|Q9GZZ1|NAA50_HUMAN	2.09024	0.0306349	0.154703
	SLIT2	sp|O94813|SLIT2_HUMAN	2.36989	0.0306489	0.154703
	C4BPB	sp|P20851|C4BPB_HUMAN	-4.36971	0.0307541	0.155089
	CADPS2	sp|Q86UW7|CAPS2_HUMAN	-2.77761	0.0308559	0.155089
	OGFRL1	sp|Q5TC84|OGRL1_HUMAN	-2.46727	0.030835	0.155089
	TPM3	sp|P06753-2|TPM3_HUMAN	-2.04091	0.0308199	0.155089
	VPS51	sp|Q9UID3|VPS51_HUMAN	1.74608	0.0307943	0.155089
	TRAPPC4	sp|Q9Y296|TPPC4_HUMAN	1.84245	0.0309332	0.155214
	QARS	sp|P47897|SYQ_HUMAN	2.06286	0.0309267	0.155214
	RPS11	sp|P62280|RS11_HUMAN	1.95576	0.0310928	0.155771
	SRP9	sp|P49458|SRP09_HUMAN	2.6185	0.0310966	0.155771
	PSD3	sp|Q9NYI0|PSD3_HUMAN	-4.10165	0.0311775	0.156045
	SARAF	sp|Q96BY9|SARAF_HUMAN	3.13223	0.0312558	0.156305
	BSDC1	sp|Q9NW68|BSDC1_HUMAN	1.46497	0.0313966	0.156877
	AGA	sp|P20933|ASPG_HUMAN	3.50123	0.0314761	0.157143
	FUS	sp|P35637|FUS_HUMAN	-2.08837	0.0315917	0.15756
	C20orf27	sp|Q9GZN8|CT027_HUMAN	-1.96738	0.0316674	0.15756
	STRADA	sp|Q7RTN6|STRAA_HUMAN	-1.6326	0.0316354	0.15756
	CIB1	sp|Q99828|CIB1_HUMAN	-1.62448	0.0316923	0.15756
	LRRFIP1	sp|Q32MZ4|LRRF1_HUMAN	1.81784	0.0316643	0.15756
	TPM1	sp|P09493|TPM1_HUMAN	-2.90282	0.0317214	0.157573
	CNRIP1	sp|Q96F85|CNRP1_HUMAN	-2.64704	0.0317641	0.157653
	KCTD10	sp|Q9H3F6|BACD3_HUMAN	1.64587	0.0319348	0.158304
	PLXNB2	sp|O15031|PLXB2_HUMAN	2.23421	0.0319486	0.158304
	PLXNA3	sp|P51805|PLXA3_HUMAN	-2.02165	0.032212	0.159344
	PLBD1	sp|Q6P4A8|PLBL1_HUMAN	3.02972	0.0321937	0.159344
	PLXNC1	sp|O60486|PLXC1_HUMAN	-2.06921	0.0322932	0.159353
	PEX7	sp|O00628|PEX7_HUMAN	-1.69666	0.0322944	0.159353
	PTPRD	sp|P23468|PTPRD_HUMAN	2.86575	0.0322461	0.159353
	FAM65A	sp|Q6ZS17|FA65A_HUMAN	-1.90412	0.032346	0.159475
	TOMM70	sp|O94826|TOM70_HUMAN	-3.85166	0.0324537	0.159781
	FAM107B	sp|Q9H098|F107B_HUMAN	2.68594	0.0324618	0.159781
	SYT2	sp|Q8N9I0|SYT2_HUMAN	-3.9184	0.0325629	0.159881
	MYH11	sp|P35749|MYH11_HUMAN	-2.56239	0.0325441	0.159881
	DCPS	sp|Q96C86|DCPS_HUMAN	-1.88993	0.0325223	0.159881
	TCEAL3	sp|Q969E4|TCAL3_HUMAN	-1.99611	0.0326389	0.15999
	EPS8L2	sp|Q9H6S3|ES8L2_HUMAN	2.11417	0.0326291	0.15999
	RAPGEF2	sp|Q9Y4G8|RPGF2_HUMAN	-1.98935	0.0328115	0.160307
	RABGEF1	sp|Q9UJ41|RABX5_HUMAN	1.65214	0.0328	0.160307
	EPB41L4A	sp|Q9HCS5|E41LA_HUMAN	1.85816	0.0327533	0.160307
	SULF1	sp|Q8IWU6|SULF1_HUMAN	3.45187	0.0327611	0.160307
	CRMP1	sp|Q14194|DPYL1_HUMAN	-3.1983	0.0330134	0.160972
	MYO1C	sp|O00159|MYO1C_HUMAN	-2.46122	0.0330223	0.160972
	TAGLN2	sp|P37802|TAGL2_HUMAN	-1.813	0.0330515	0.160972
	COMMD1	sp|Q8N668|COMD1_HUMAN	1.65513	0.033056	0.160972
	TRAP1	sp|Q12931|TRAP1_HUMAN	-2.57645	0.0331314	0.161207
	ACTR3B	sp|Q9P1U1|ARP3B_HUMAN	-1.67911	0.0332766	0.161408
	PDZD11	sp|Q5EBL8|PDZ11_HUMAN	-1.34293	0.0332998	0.161408
	PTK2	sp|Q05397|FAK1_HUMAN	1.32467	0.0332662	0.161408
	STK33	sp|Q9BYT3|STK33_HUMAN	1.6785	0.0333185	0.161408
	AIMP1	sp|Q12904|AIMP1_HUMAN	1.82128	0.0333358	0.161408
	RPL35A	sp|P18077|RL35A_HUMAN	1.9534	0.0332594	0.161408
	IVNS1ABP	sp|Q9Y6Y0|NS1BP_HUMAN	-1.16854	0.0334299	0.161732
	EIF3C	sp|Q99613|EIF3C_HUMAN	1.69499	0.0335047	0.161841
	UNC5B	sp|Q8IZJ1|UNC5B_HUMAN	3.02367	0.0335069	0.161841
	RPL3	sp|P39023|RL3_HUMAN	1.86955	0.0335462	0.161899
	CRIM1	sp|Q9NZV1|CRIM1_HUMAN	2.69642	0.0336078	0.162065
	IPO9	sp|Q96P70|IPO9_HUMAN	1.85707	0.0336475	0.162125
	HIBCH	sp|Q6NVY1|HIBCH_HUMAN	-2.20518	0.0336769	0.162135
	ACOT7	sp|O00154|BACH_HUMAN	-2.94886	0.0337827	0.162269
	MYEF2	sp|Q9P2K5|MYEF2_HUMAN	-1.7048	0.0337408	0.162269
	PDGFD	sp|Q9GZP0|PDGFD_HUMAN	4.14972	0.0337866	0.162269
	ITGAX	sp|P20702|ITAX_HUMAN	-1.66367	0.0338571	0.162476
	AGPAT3	sp|Q9NRZ7|PLCC_HUMAN	-2.52272	0.0339329	0.162535
	C1QL1	sp|O75973|C1QRF_HUMAN	3.00689	0.0339516	0.162535
	CPE	sp|P16870|CBPE_HUMAN	3.15253	0.0339516	0.162535
	SIK3	sp|Q9Y2K2|SIK3_HUMAN	-2.04692	0.0341038	0.163133
	DVL1	sp|O14640|DVL1_HUMAN	-1.45276	0.0341905	0.163416
	S100B	sp|P04271|S100B_HUMAN	-2.36055	0.034334	0.16397
	ME1	sp|P48163|MAOX_HUMAN	-1.47858	0.034362	0.163972
	AKR1C3	sp|P42330|AK1C3_HUMAN	-3.20836	0.034535	0.164232
	TECR	sp|Q9NZ01|TECR_HUMAN	-2.97928	0.0346336	0.164232
	FAHD1	sp|Q6P587|FAHD1_HUMAN	-2.1272	0.0346376	0.164232
	TJP1	sp|Q07157|ZO1_HUMAN	-2.12235	0.0344822	0.164232
	PPP6R3	sp|Q5H9R7|PP6R3_HUMAN	1.56636	0.0345766	0.164232
	LMBRD2	sp|Q68DH5|LMBD2_HUMAN	1.78205	0.0346332	0.164232
	TCP1	sp|P17987|TCPA_HUMAN	2.22168	0.0345684	0.164232
	ISYNA1	sp|Q9NPH2|INO1_HUMAN	2.31275	0.0345615	0.164232
	TCP11L1	sp|Q9NUJ3|T11L1_HUMAN	-2.3788	0.034696	0.164246
	VPS37B	sp|Q9H9H4|VP37B_HUMAN	2.35707	0.0346936	0.164246
	EIF2B1	sp|Q14232|EI2BA_HUMAN	1.7566	0.0347814	0.164519
	OGFR	sp|Q9NZT2|OGFR_HUMAN	-1.50365	0.0348665	0.164541
	RALGAPA1	sp|Q6GYQ0|RGPA1_HUMAN	1.50764	0.0348692	0.164541
	SUGT1	sp|Q9Y2Z0|SGT1_HUMAN	1.93151	0.0348348	0.164541
	NEMF	sp|O60524|NEMF_HUMAN	1.64112	0.0349814	0.16494
	DOCK2	sp|Q92608|DOCK2_HUMAN	-2.47596	0.0350707	0.164976
	EIF4A2	sp|Q14240|IF4A2_HUMAN	1.64426	0.0351	0.164976
	GALT	sp|P07902|GALT_HUMAN	1.66179	0.0350933	0.164976
	OSBP	sp|P22059|OSBP1_HUMAN	1.76149	0.0350346	0.164976
	EXOC8	sp|Q8IYI6|EXOC8_HUMAN	2.00846	0.0351715	0.165181
	PPP1R9B	sp|Q96SB3|NEB2_HUMAN	-2.45546	0.0352845	0.16551
	FYN	sp|P06241|FYN_HUMAN	-1.75557	0.0352973	0.16551
	BRSK2	sp|Q8IWQ3|BRSK2_HUMAN	-3.46874	0.0354286	0.165832
	STXBP5	sp|Q5T5C0|STXB5_HUMAN	-2.82705	0.0354549	0.165832
	PHYKPL	sp|Q8IUZ5|AT2L2_HUMAN	-1.43746	0.0354784	0.165832
	WDR81	sp|Q562E7|WDR81_HUMAN	1.67905	0.0355055	0.165832
	FAM19A2	sp|Q8N3H0|F19A2_HUMAN	2.96926	0.0354606	0.165832
	RPL31	sp|P62899|RL31_HUMAN	2.15814	0.0355565	0.16594
	RASSF2	sp|P50749|RASF2_HUMAN	-3.07235	0.0357681	0.166665
	FLVCR2	sp|Q9UPI3|FLVC2_HUMAN	2.71204	0.0357531	0.166665
	LIMA1	sp|Q9UHB6|LIMA1_HUMAN	-2.55554	0.035931	0.167053
	SSR4	sp|P51571|SSRD_HUMAN	-1.97182	0.036007	0.167053
	CDK5RAP3	sp|Q96JB5|CK5P3_HUMAN	-1.94526	0.0360247	0.167053
	PON2	sp|Q15165|PON2_HUMAN	-1.93544	0.0358871	0.167053
	CBFB	sp|Q13951-2|PEBB_HUMAN	-1.75141	0.0360482	0.167053
	SLC30A10	sp|Q6XR72|ZNT10_HUMAN	1.93917	0.035975	0.167053
	ANKRD45	sp|Q5TZF3|ANR45_HUMAN	2.13012	0.0360073	0.167053
	OXR1	sp|Q8N573|OXR1_HUMAN	-2.00761	0.0361243	0.167145
	IFT80	sp|Q9P2H3|IFT80_HUMAN	2.09309	0.0361212	0.167145
	CPNE6	sp|O95741|CPNE6_HUMAN	-3.1359	0.0362049	0.167148
	MTHFS	sp|P49914|MTHFS_HUMAN	-2.43928	0.0362093	0.167148
	EIF3A	sp|Q14152|EIF3A_HUMAN	1.65596	0.0361882	0.167148
	TCEAL2	sp|Q9H3H9|TCAL2_HUMAN	-2.79755	0.0362485	0.167199
	PSPH	sp|P78330|SERB_HUMAN	2.40145	0.0364205	0.167862
	OSCP1	sp|Q8WVF1|OSCP1_HUMAN	2.08263	0.0364824	0.168017
	GRN	sp|P28799|GRN_HUMAN	3.35124	0.0365623	0.168255
	PLEKHA2	sp|Q9HB19|PKHA2_HUMAN	-2.18903	0.0366772	0.168652
	CADPS	sp|Q9ULU8|CAPS1_HUMAN	-3.51186	0.0367907	0.169044
	FLRT3	sp|Q9NZU0|FLRT3_HUMAN	2.53948	0.0371269	0.170194
	PTRHD1	sp|Q6GMV3|PTRD1_HUMAN	2.59988	0.0371162	0.170194
	TMEFF1	sp|Q8IYR6|TEFF1_HUMAN	2.92269	0.037089	0.170194
	HIST1H1C	sp|P16403|H12_HUMAN	-2.47815	0.0371656	0.17024
	DOCK10	sp|Q96BY6|DOC10_HUMAN	-2.16983	0.0372244	0.170378
	TNFSF8	sp|P32971|TNFL8_HUMAN	3.31158	0.0372556	0.170389
	PIP5K1A	sp|Q99755|PI51A_HUMAN	-2.10688	0.0373925	0.170621
	MAVS	sp|Q7Z434|MAVS_HUMAN	-1.88544	0.0373705	0.170621
	DNAJA1	sp|P31689|DNJA1_HUMAN	2.14911	0.0373733	0.170621
	ATP2A3	sp|Q93084|AT2A3_HUMAN	-4.48337	0.0375097	0.170944
	PSIP1	sp|O75475|PSIP1_HUMAN	-2.74026	0.0375593	0.170944
	CAPN5	sp|O15484|CAN5_HUMAN	-1.62612	0.0375229	0.170944
	RABL6	sp|Q3YEC7|RABL6_HUMAN	1.50351	0.0375783	0.170944
	DDX3Y	sp|O15523|DDX3Y_HUMAN	1.85514	0.0376841	0.171294
	PRDX6	sp|P30041|PRDX6_HUMAN	-2.19357	0.0377838	0.171376
	FZD2	sp|Q14332|FZD2_HUMAN	1.86432	0.0378174	0.171376
	GGA3	sp|Q9NZ52|GGA3_HUMAN	1.9466	0.0378131	0.171376
	ADAMDEC1	sp|O15204|ADEC1_HUMAN	3.34461	0.0377484	0.171376
	ATP11C	sp|Q8NB49|AT11C_HUMAN	2.17189	0.0379449	0.171822
	HSPB1	sp|P04792|HSPB1_HUMAN	1.91177	0.0379956	0.171921
	RRBP1	sp|Q9P2E9|RRBP1_HUMAN	2.42579	0.0380499	0.172035
	MAP7D2	sp|Q96T17|MA7D2_HUMAN	-2.61102	0.0381923	0.172155
	ESYT1	sp|Q9BSJ8|ESYT1_HUMAN	-2.32883	0.0381863	0.172155
	RPGR	sp|Q92834|RPGR_HUMAN	1.93009	0.0381406	0.172155
	EIF2S3	sp|P41091|IF2G_HUMAN	1.98488	0.038141	0.172155
	CASKIN1	sp|Q8WXD9|CSKI1_HUMAN	-2.45378	0.038286	0.172271
	RUFY1	sp|Q96T51|RUFY1_HUMAN	2.0594	0.0383051	0.172271
	GPNMB	sp|Q14956|GPNMB_HUMAN	2.98667	0.0383033	0.172271
	RNASE6	sp|Q93091|RNAS6_HUMAN	4.16797	0.0384712	0.172887
	MYH10	sp|P35580-5|MYH10_HUMAN	-2.41676	0.038545	0.173088
	HMGCS1	sp|Q01581|HMCS1_HUMAN	-2.94207	0.0387837	0.173897
	UBR4	sp|Q5T4S7|UBR4_HUMAN	1.53991	0.0387551	0.173897
	NAPRT	sp|Q6XQN6|PNCB_HUMAN	-2.77544	0.0388683	0.174028
	LAMTOR5	sp|O43504|LTOR5_HUMAN	-2.57905	0.0388764	0.174028
	SMPDL3A	sp|Q92484|ASM3A_HUMAN	3.70647	0.0389007	0.174028
	CXCL12	sp|P48061|SDF1_HUMAN	4.02404	0.0390954	0.174767
	HSPBAP1	sp|Q96EW2|HBAP1_HUMAN	1.8425	0.0391996	0.17497
	ERVMER34-1	sp|Q9H9K5|MER34_HUMAN	2.92428	0.0391871	0.17497
	AKR1C1	sp|Q04828|AK1C1_HUMAN	-3.67038	0.0392794	0.175194
	CCAR2	sp|Q8N163|CCAR2_HUMAN	-2.18593	0.0394992	0.175516
	SLC44A2	sp|Q8IWA5|CTL2_HUMAN	-1.91454	0.0394881	0.175516
	MROH1	sp|Q8NDA8|MROH1_HUMAN	1.95357	0.0394838	0.175516
	MPP5	sp|Q8N3R9|MPP5_HUMAN	2.33665	0.0394627	0.175516
	LTBP3	sp|Q9NS15|LTBP3_HUMAN	2.74289	0.0394461	0.175516
	VPS35	sp|Q96QK1|VPS35_HUMAN	1.85202	0.039569	0.175695
	CKAP4	sp|Q07065|CKAP4_HUMAN	-2.01073	0.0396086	0.175739
	GARS	sp|P41250|SYG_HUMAN	2.06277	0.0396517	0.175799
	HIST1H1E	sp|P10412|H14_HUMAN	-2.60311	0.0397986	0.176319
	KTN1	sp|Q86UP2|KTN1_HUMAN	2.06692	0.0398378	0.176361
	HSP90B1	sp|P14625|ENPL_HUMAN	-2.26004	0.0399487	0.176457
	BAG5	sp|Q9UL15|BAG5_HUMAN	1.7489	0.0399361	0.176457
	CACHD1	sp|Q5VU97|CAHD1_HUMAN	2.38882	0.0398899	0.176457
	ATL1	sp|Q8WXF7|ATLA1_HUMAN	-4.02557	0.0400207	0.176477
	2019-09-06	sp|Q14141|SEPT6_HUMAN	-2.45135	0.0400423	0.176477
	BBS1	sp|Q8NFJ9|BBS1_HUMAN	1.57847	0.0400356	0.176477
	STT3A	sp|P46977|STT3A_HUMAN	-2.95557	0.0402286	0.177086
	NUDT4	sp|Q9NZJ9|NUDT4_HUMAN	-2.70287	0.0404488	0.177086
	CAMK1D	sp|Q8IU85|KCC1D_HUMAN	-2.54861	0.0404263	0.177086
	CYBB	sp|P04839|CY24B_HUMAN	-1.97212	0.0404088	0.177086
	DDX42	sp|Q86XP3|DDX42_HUMAN	-1.87126	0.0403329	0.177086
	IFT122	sp|Q9HBG6|IF122_HUMAN	1.80206	0.0404156	0.177086
	PCSK5	sp|Q92824|PCSK5_HUMAN	3.1043	0.0403206	0.177086
	NUCB1	sp|Q02818|NUCB1_HUMAN	3.12597	0.0403871	0.177086
	KLK11	sp|Q9UBX7|KLK11_HUMAN	3.4272	0.0403584	0.177086
	RAP1GAP	sp|P47736|RPGP1_HUMAN	-3.31912	0.0405226	0.177148
	RBM10	sp|P98175|RBM10_HUMAN	-1.73707	0.040493	0.177148
	KLC2	sp|Q9H0B6|KLC2_HUMAN	1.30546	0.0406372	0.177269
	C16orf62	sp|Q7Z3J2|CP062_HUMAN	1.49144	0.0406327	0.177269
	BCAN	sp|Q96GW7|PGCB_HUMAN	2.54396	0.0406695	0.177269
	CLN5	sp|O75503|CLN5_HUMAN	3.22088	0.0406553	0.177269
	RHEB	sp|Q15382|RHEB_HUMAN	-2.28964	0.0408598	0.177572
	PPP6R1	sp|Q9UPN7|PP6R1_HUMAN	1.32562	0.0408846	0.177572
	NAA15	sp|Q9BXJ9|NAA15_HUMAN	1.78081	0.0408885	0.177572
	CRIP2	sp|P52943|CRIP2_HUMAN	2.18778	0.0408588	0.177572
	CHI3L1	sp|P36222|CH3L1_HUMAN	4.31966	0.0408245	0.177572
	CCDC93	sp|Q567U6|CCD93_HUMAN	1.67793	0.0409276	0.177612
	C18orf8	sp|Q96DM3|MIC1_HUMAN	1.4167	0.0409939	0.17764
	PAWR	sp|Q96IZ0|PAWR_HUMAN	2.02187	0.0409762	0.17764
	DPYSL5	sp|Q9BPU6|DPYL5_HUMAN	-4.06223	0.0410639	0.177684
	RPL36A	sp|P83881|RL36A_HUMAN	1.88169	0.0410456	0.177684
	TKT	sp|P29401|TKT_HUMAN	-1.64172	0.0411119	0.177762
	AKAP7	sp|Q9P0M2|AKA7G_HUMAN	-2.84404	0.0412006	0.178017
	IRF2BP2	sp|Q7Z5L9|I2BP2_HUMAN	-2.28577	0.0413476	0.178088
	ILKAP	sp|Q9H0C8|ILKAP_HUMAN	-1.58031	0.0413262	0.178088
	WDR19	sp|Q8NEZ3|WDR19_HUMAN	1.50288	0.0412719	0.178088
	JMJD8	sp|Q96S16|JMJD8_HUMAN	2.49326	0.0413318	0.178088
	SLC22A5	sp|O76082|S22A5_HUMAN	3.31142	0.0413669	0.178088
	CLUAP1	sp|Q96AJ1|CLUA1_HUMAN	1.93307	0.0414384	0.178266
	NAALAD2	sp|Q9Y3Q0|NALD2_HUMAN	-3.02265	0.0416444	0.178756
	SLC7A11	sp|Q9UPY5|XCT_HUMAN	-2.84772	0.0416895	0.178756
	SASH3	sp|O75995|SASH3_HUMAN	-2.21525	0.0416271	0.178756
	KIF3B	sp|O15066|KIF3B_HUMAN	1.55203	0.0416568	0.178756
	AP3M2	sp|P53677|AP3M2_HUMAN	1.84086	0.0417027	0.178756
	RPL7A	sp|P62424|RL7A_HUMAN	2.10491	0.0417837	0.178974
	SPON1	sp|Q9HCB6|SPON1_HUMAN	3.23394	0.0418569	0.179158
	SLC8A2	sp|Q9UPR5|NAC2_HUMAN	-3.81139	0.0421127	0.179851
	SLC22A23	sp|A1A5C7|S22AN_HUMAN	-2.36438	0.0420866	0.179851
	WDSUB1	sp|Q8N9V3|WSDU1_HUMAN	1.69066	0.0420512	0.179851
	PYM1	sp|Q9BRP8|PYM1_HUMAN	1.84042	0.0421399	0.179851
	MAPT	sp|P10636|TAU_HUMAN	-1.93783	0.205515	0.406265
	PDCL	sp|Q13371|PHLP_HUMAN	-1.48992	0.0422593	0.179973
	LILRB4	sp|Q8NHJ6|LIRB4_HUMAN	2.87296	0.0422585	0.179973
	OXT	sp|P01178|NEU1_HUMAN	4.17628	0.0423	0.180018
	PFKP	sp|Q01813|PFKAP_HUMAN	1.82777	0.0424138	0.180372
	RAB23	sp|Q9ULC3|RAB23_HUMAN	-2.1964	0.042549	0.180818
	PPM1E	sp|Q8WY54|PPM1E_HUMAN	-2.60768	0.0425811	0.180825
	FCN2	sp|Q15485|FCN2_HUMAN	-3.29947	0.0427592	0.181322
	LIPE	sp|Q05469|LIPS_HUMAN	-3.21909	0.0427556	0.181322
	MON2	sp|Q7Z3U7|MON2_HUMAN	1.52405	0.0429033	0.181415
	GRWD1	sp|Q9BQ67|GRWD1_HUMAN	1.56626	0.0428158	0.181415
	FAM126B	sp|Q8IXS8|F126B_HUMAN	1.73665	0.042902	0.181415
	HEG1	sp|Q9ULI3|HEG1_HUMAN	1.89977	0.0428967	0.181415
	ZNRF2	sp|Q8NHG8|ZNRF2_HUMAN	1.5009	0.0430571	0.181936
	CANX	sp|P27824|CALX_HUMAN	-2.28751	0.0431092	0.182027
	HIST1H1B	sp|P16401|H15_HUMAN	-3.23944	0.0431835	0.182211
	GNG7	sp|O60262|GBG7_HUMAN	-2.83672	0.0432514	0.182239
	LGMN	sp|Q99538|LGMN_HUMAN	2.47185	0.0432409	0.182239
	MAP6	sp|Q96JE9|MAP6_HUMAN	-3.04778	0.0434082	0.18234
	PHYHIPL	sp|Q96FC7|PHIPL_HUMAN	-2.72086	0.0434056	0.18234
	YTHDF2	sp|Q9Y5A9|YTHD2_HUMAN	1.37182	0.0433971	0.18234
	ATE1	sp|O95260|ATE1_HUMAN	1.41665	0.0434289	0.18234
	EIF3B	sp|P55884|EIF3B_HUMAN	1.58178	0.0433645	0.18234
	NMD3	sp|Q96D46|NMD3_HUMAN	1.88699	0.0435385	0.182671
	RPL7	sp|P18124|RL7_HUMAN	1.85997	0.0435869	0.182745
	PIK3CD	sp|O00329|PK3CD_HUMAN	-1.42464	0.0436373	0.18276
	KIF3A	sp|Q9Y496|KIF3A_HUMAN	1.71859	0.0436521	0.18276
	RPH3A	sp|Q9Y2J0|RP3A_HUMAN	-3.23719	0.04371	0.182874
	FAM19A5	sp|Q7Z5A7-2|F19A5_HUMAN	3.72592	0.0438258	0.183229
	DNAJC6	sp|O75061|AUXI_HUMAN	-3.1136	0.0439713	0.183451
	PLSCR4	sp|Q9NRQ2|PLS4_HUMAN	-2.20935	0.0439538	0.183451
	FDPS	sp|P14324|FPPS_HUMAN	-1.48405	0.0439693	0.183451
	NDUFA8	sp|P51970|NDUA8_HUMAN	-3.29216	0.0440316	0.183573
	PLEC	sp|Q15149-8|PLEC_HUMAN	-2.35343	0.0441542	0.183574
	TBC1D23	sp|Q9NUY8|TBC23_HUMAN	1.72621	0.0441554	0.183574
	GPR37	sp|O15354|GPR37_HUMAN	2.73547	0.0441211	0.183574
	LY6H	sp|O94772|LY6H_HUMAN	4.6658	0.0441055	0.183574
	SAR1A	sp|Q9NR31|SAR1A_HUMAN	1.61541	0.0442587	0.183875
	COX6B1	sp|P14854|CX6B1_HUMAN	-2.68189	0.0445959	0.184159
	CAMSAP2	sp|Q08AD1|CAMP2_HUMAN	-2.10162	0.0444143	0.184159
	TBL1XR1	sp|Q9BZK7|TBL1R_HUMAN	-1.75652	0.0445368	0.184159
	NOL3	sp|O60936|NOL3_HUMAN	-1.39494	0.0446079	0.184159
	VPS13C	sp|Q709C8|VP13C_HUMAN	1.38973	0.0444019	0.184159
	CALML4	sp|Q96GE6|CALL4_HUMAN	1.85465	0.0445726	0.184159
	DDX3X	sp|O00571|DDX3X_HUMAN	1.94754	0.0445955	0.184159
	PTPRK	sp|Q15262|PTPRK_HUMAN	2.18043	0.0446278	0.184159
	NLGN4X	sp|Q8N0W4|NLGNX_HUMAN	2.75203	0.0445159	0.184159
	SERPINF1	sp|P36955|PEDF_HUMAN	3.09441	0.0446589	0.184159
	GOLM1	sp|Q8NBJ4|GOLM1_HUMAN	3.26515	0.0446681	0.184159
	PIP4K2B	sp|P78356|PI42B_HUMAN	-1.93304	0.0447936	0.18428
	RPL18A	sp|Q02543|RL18A_HUMAN	2.06991	0.0448146	0.18428
	DDR1	sp|Q08345|DDR1_HUMAN	2.49353	0.0447649	0.18428
	PI3	sp|P19957|ELAF_HUMAN	3.84894	0.0448214	0.18428
	GNB4	sp|Q9HAV0|GBB4_HUMAN	-2.16557	0.0448552	0.184291
	HMGN2	sp|P05204|HMGN2_HUMAN	-2.80128	0.0449438	0.184309
	MAP3K15	sp|Q6ZN16|M3K15_HUMAN	-1.72463	0.0450097	0.184309
	GAPVD1	sp|Q14C86|GAPD1_HUMAN	1.61193	0.0450181	0.184309
	CCT3	sp|P49368|TCPG_HUMAN	2.03737	0.0449713	0.184309
	GLG1	sp|Q92896|GSLG1_HUMAN	2.2063	0.0450457	0.184309
	ADGRB3	sp|O60242|AGRB3_HUMAN	2.55812	0.0449937	0.184309
	MANBA	sp|O00462|MANBA_HUMAN	2.76167	0.0450972	0.184392
	H6PD	sp|O95479|G6PE_HUMAN	-2.25819	0.0451792	0.184601
	DGCR2	sp|P98153|IDD_HUMAN	3.26088	0.0452392	0.184719
	TBC1D2B	sp|Q9UPU7|TBD2B_HUMAN	-1.85857	0.0455375	0.185682
	ARHGAP17	sp|Q68EM7|RHG17_HUMAN	1.66425	0.0455241	0.185682
	HAVCR2	sp|Q8TDQ0|HAVR2_HUMAN	3.0621	0.0456332	0.185944
	CHID1	sp|Q9BWS9|CHID1_HUMAN	2.56268	0.0457499	0.186292
	EXOC3	sp|O60645|EXOC3_HUMAN	1.76497	0.0458225	0.18646
	SNCA	sp|P37840|SYUA_HUMAN	-3.41251	0.0461492	0.187041
	HIST1H1D	sp|P16402|H13_HUMAN	-2.48123	0.0461333	0.187041
	EPS8	sp|Q12929|EPS8_HUMAN	-2.1439	0.0461541	0.187041
	MAPRE1	sp|Q15691|MARE1_HUMAN	1.58062	0.0460067	0.187041
	NAP1L4	sp|Q99733-2|NP1L4_HUMAN	2.12214	0.0460993	0.187041
	RPL27A	sp|P46776|RL27A_HUMAN	2.40073	0.0461021	0.187041
	EIF3I	sp|Q13347|EIF3I_HUMAN	1.40211	0.0462343	0.187238
	CUL1	sp|Q13616|CUL1_HUMAN	1.4462	0.0463469	0.187311
	DCBLD2	sp|Q96PD2|DCBD2_HUMAN	2.13961	0.0463057	0.187311
	WFDC2	sp|Q14508|WFDC2_HUMAN	4.02496	0.0463234	0.187311
	AMER2	sp|Q8N7J2|AMER2_HUMAN	-2.54995	0.0464225	0.187489
	COG5	sp|Q9UP83-2|COG5_HUMAN	1.99797	0.0468717	0.189174
	AIF1	sp|P55008|AIF1_HUMAN	-2.63635	0.0469506	0.189318
	PALM2	sp|Q8IXS6|PALM2_HUMAN	-1.79525	0.0470347	0.189318
	CRHBP	sp|P24387|CRHBP_HUMAN	2.06172	0.0469958	0.189318
	SLC19A1	sp|P41440|S19A1_HUMAN	2.49059	0.0470342	0.189318
	DYNC2H1	sp|Q8NCM8|DYHC2_HUMAN	2.0336	0.0472659	0.19012
	ACAA1	sp|P09110|THIK_HUMAN	-1.62747	0.0473414	0.190166
	AKTIP	sp|Q9H8T0|AKTIP_HUMAN	1.97519	0.0473393	0.190166
	DAB2	sp|P98082|DAB2_HUMAN	-2.39162	0.047431	0.190397
	PMM2	sp|O15305|PMM2_HUMAN	2.39115	0.0475517	0.190753
	LUZP1	sp|Q86V48|LUZP1_HUMAN	-1.73637	0.0475949	0.190797
	MPDZ	sp|O75970|MPDZ_HUMAN	2.19968	0.0479794	0.192079
	PLD5	sp|Q8N7P1|PLD5_HUMAN	2.21736	0.0479626	0.192079
	HMOX1	sp|P09601|HMOX1_HUMAN	-2.21092	0.0480571	0.192261
	SORBS1	sp|Q9BX66|SRBS1_HUMAN	-2.61151	0.0481723	0.192592
	RPN2	sp|P04844|RPN2_HUMAN	-2.26148	0.0482843	0.192786
	RPS28	sp|P62857|RS28_HUMAN	2.00896	0.0482857	0.192786
	IFT140	sp|Q96RY7|IF140_HUMAN	1.45073	0.0483191	0.19279
	TCTN2	sp|Q96GX1|TECT2_HUMAN	2.01796	0.0484361	0.193127
	TLDC1	sp|Q6P9B6|TLDC1_HUMAN	-1.72614	0.0485167	0.193318
	UBA7	sp|P41226|UBA7_HUMAN	-2.85481	0.0486716	0.193327
	SLC4A3	sp|P48751|B3A3_HUMAN	-1.88179	0.0485803	0.193327
	DENND4C	sp|Q5VZ89|DEN4C_HUMAN	1.22979	0.0486616	0.193327
	CTSV	sp|O60911|CATL2_HUMAN	2.07838	0.0486816	0.193327
	PCDH17	sp|O14917|PCD17_HUMAN	2.52711	0.0486656	0.193327
	ARHGAP18	sp|Q8N392|RHG18_HUMAN	2.34177	0.0487339	0.193405
	CACYBP	sp|Q9HB71|CYBP_HUMAN	2.11981	0.0487865	0.193458
	COG6	sp|Q9Y2V7|COG6_HUMAN	2.26046	0.0488121	0.193458
	HSPB8	sp|Q9UJY1|HSPB8_HUMAN	1.67658	0.0490128	0.194124
	BIN1	sp|O00499|BIN1_HUMAN	-1.73635	0.049105	0.194229
	RRAGA	sp|Q7L523|RRAGA_HUMAN	-1.40616	0.0490885	0.194229
	HSPA12B	sp|Q96MM6|HS12B_HUMAN	-2.58887	0.0491771	0.194273
	USP46	sp|P62068|UBP46_HUMAN	1.7822	0.0492106	0.194273
	CNTNAP2	sp|Q9UHC6|CNTP2_HUMAN	2.47406	0.049214	0.194273
	FMNL3	sp|Q8IVF7|FMNL3_HUMAN	-1.6537	0.0492573	0.194314
	USP19	sp|O94966|UBP19_HUMAN	1.26208	0.0494251	0.194718
	RTCB	sp|Q9Y3I0|RTCB_HUMAN	1.55223	0.0494148	0.194718
	EFTUD2	sp|Q15029|U5S1_HUMAN	1.41276	0.0496	0.195148
	OLFML3	sp|Q9NRN5|OLFL3_HUMAN	3.28757	0.0495764	0.195148
	DNM1	sp|Q05193-2|DYN1_HUMAN	-3.52046	0.0496734	0.195308
	RPS4X	sp|P62701|RS4X_HUMAN	1.8256	0.0497807	0.1956
	HOMER2	sp|Q9NSB8|HOME2_HUMAN	2.00947	0.0498372	0.195693
	SYN1	sp|P17600|SYN1_HUMAN	-4.62807	0.0498808	0.195735
	MYOF	sp|Q9NZM1|MYOF_HUMAN	2.08491	0.049997	0.196061
	B3GLCT	sp|Q6Y288|B3GLT_HUMAN	-3.3981	0.050043	0.196112
	CPLX1	sp|O14810|CPLX1_HUMAN	-3.20702	0.050206	0.196233
	RBBP4	sp|Q09028|RBBP4_HUMAN	1.65299	0.0501667	0.196233
	CDCP1	sp|Q9H5V8|CDCP1_HUMAN	2.30329	0.0501913	0.196233
	PTPRZ1	sp|P23471|PTPRZ_HUMAN	2.56468	0.0501541	0.196233
	EPM2AIP1	sp|Q7L775|EPMIP_HUMAN	-1.59562	0.0503344	0.196605
	ACOT1	sp|Q86TX2|ACOT1_HUMAN	-2.87667	0.0504637	0.196981
	DOCK4	sp|Q8N1I0|DOCK4_HUMAN	-2.42787	0.0506069	0.19741
	COMMD5	sp|Q9GZQ3|COMD5_HUMAN	1.61775	0.0508598	0.198266
	CAMK4	sp|Q16566|KCC4_HUMAN	-3.96402	0.0510315	0.198282
	MAP1B	sp|P46821|MAP1B_HUMAN	-2.66242	0.0510675	0.198282
	LCP1	sp|P13796|PLSL_HUMAN	-2.55676	0.0509264	0.198282
	TRAPPC11	sp|Q7Z392|TPC11_HUMAN	1.42043	0.0510975	0.198282
	AAMP	sp|Q13685|AAMP_HUMAN	1.64592	0.0510366	0.198282
	PDCD4	sp|Q53EL6|PDCD4_HUMAN	1.93284	0.0509381	0.198282
	CLSTN1	sp|O94985|CSTN1_HUMAN	3.55492	0.0510517	0.198282
	BZW2	sp|Q9Y6E2|BZW2_HUMAN	1.83442	0.0511881	0.198489
	SERPINA5	sp|P05154|IPSP_HUMAN	4.63443	0.0512175	0.198489
	CASP6	sp|P55212|CASP6_HUMAN	-1.57776	0.0512672	0.198552
	SERPINB9	sp|P50453|SPB9_HUMAN	-1.97971	0.0513575	0.198772
	UBE2L6	sp|O14933|UB2L6_HUMAN	-2.34532	0.0514637	0.199053
	SCPEP1	sp|Q9HB40|RISC_HUMAN	1.85857	0.0515022	0.199073
	TTC9	sp|Q92623|TTC9A_HUMAN	-1.29716	0.0515785	0.199176
	PCSK6	sp|P29122|PCSK6_HUMAN	2.59094	0.0515959	0.199176
	SLC25A22	sp|Q9H936|GHC1_HUMAN	-4.43857	0.0516311	0.199182
	ANG	sp|P03950|ANGI_HUMAN	3.11108	0.0519739	0.200375
	PROCR	sp|Q9UNN8|EPCR_HUMAN	1.88429	0.0520211	0.200426
	PIKFYVE	sp|Q9Y2I7|FYV1_HUMAN	1.27045	0.0521926	0.200957
	HBS1L	sp|Q9Y450|HBS1L_HUMAN	1.24715	0.0523188	0.201312
	EIF6	sp|P56537|IF6_HUMAN	1.58144	0.0524997	0.201828
	HTR2C	sp|P28335|5HT2C_HUMAN	3.36783	0.0525209	0.201828
	NT5C3A	sp|Q9H0P0|5NT3A_HUMAN	1.90325	0.0525605	0.20185
	SLC25A18	sp|Q9H1K4|GHC2_HUMAN	-4.25702	0.0526003	0.201873
	ARHGEF10	sp|O15013|ARHGA_HUMAN	1.60278	0.0527545	0.202333
	LAYN	sp|Q6UX15|LAYN_HUMAN	3.48092	0.0527939	0.202354
	DNAJC7	sp|Q99615|DNJC7_HUMAN	1.56413	0.052879	0.202549
	PLS1	sp|Q14651|PLSI_HUMAN	2.38539	0.0529804	0.202807
	PILRA	sp|Q9UKJ1-3|PILRA_HUMAN	4.18025	0.0531195	0.203209
	HSP90AA4P	sp|Q58FG1|HS904_HUMAN	1.55745	0.053419	0.204091
	DCDC2	sp|Q9UHG0|DCDC2_HUMAN	2.12131	0.0534029	0.204091
	SMIM12	sp|Q96EX1|SIM12_HUMAN	-3.22371	0.0534993	0.204267
	SH3BGR	sp|P55822|SH3BG_HUMAN	-1.95563	0.0537159	0.20484
	HYAL1	sp|Q12794|HYAL1_HUMAN	2.68917	0.0537184	0.20484
	DDX6	sp|P26196|DDX6_HUMAN	1.20154	0.0538629	0.205259
	STRIP1	sp|Q5VSL9|STRP1_HUMAN	-1.44197	0.0540269	0.205752
	AKR1C4	sp|P17516|AK1C4_HUMAN	-3.77521	0.0543502	0.206851
	SYT1	sp|P21579|SYT1_HUMAN	-3.64527	0.0547319	0.207639
	FMNL2	sp|Q96PY5|FMNL2_HUMAN	-1.44928	0.0546454	0.207639
	FBXO7	sp|Q9Y3I1|FBX7_HUMAN	-1.36901	0.0546627	0.207639
	RPL26	sp|P61254|RL26_HUMAN	1.9216	0.0547297	0.207639
	ADGRA3	sp|Q8IWK6|AGRA3_HUMAN	2.69035	0.0546122	0.207639
	CD36	sp|P16671|CD36_HUMAN	-2.69418	0.0551832	0.209217
	CHKA	sp|P35790|CHKA_HUMAN	1.7535	0.0553813	0.209834
	FAM129B	sp|Q96TA1|NIBL1_HUMAN	1.33755	0.0555489	0.210335
	ATL3	sp|Q6DD88|ATLA3_HUMAN	-2.47099	0.055717	0.210438
	RHOT1	sp|Q8IXI2|MIRO1_HUMAN	-1.91456	0.0557071	0.210438
	SCYL2	sp|Q6P3W7|SCYL2_HUMAN	1.60133	0.0557176	0.210438
	CTSF	sp|Q9UBX1|CATF_HUMAN	2.9921	0.0556761	0.210438
	CC2D1A	sp|Q6P1N0|C2D1A_HUMAN	1.24169	0.0558289	0.210627
	SDF4	sp|Q9BRK5|CAB45_HUMAN	3.1512	0.0558386	0.210627
	DNAJA2	sp|O60884|DNJA2_HUMAN	1.8644	0.0558932	0.210699
	KIAA0513	sp|O60268|K0513_HUMAN	-2.8456	0.0559403	0.210743
	PDIA4	sp|P13667|PDIA4_HUMAN	-2.27399	0.0561801	0.210848
	SCFD1	sp|Q8WVM8|SCFD1_HUMAN	1.64065	0.0561684	0.210848
	FLT1	sp|P17948|VGFR1_HUMAN	1.94444	0.0561811	0.210848
	CCT4	sp|P50991|TCPD_HUMAN	1.97124	0.0561706	0.210848
	GGH	sp|Q92820|GGH_HUMAN	2.13131	0.0560984	0.210848
	RPL37A	sp|P61513|RL37A_HUMAN	2.48865	0.0561286	0.210848
	XRCC5	sp|P13010|XRCC5_HUMAN	-2.93756	0.0562605	0.210973
	ARHGEF16	sp|Q5VV41|ARHGG_HUMAN	1.61707	0.0562939	0.210973
	GOPC	sp|Q9HD26|GOPC_HUMAN	2.47454	0.0563566	0.210973
	LYZ	sp|P61626|LYSC_HUMAN	3.4372	0.0563558	0.210973
	HSP90AB2P	sp|Q58FF8|H90B2_HUMAN	2.12212	0.0564367	0.21114
	EHD4	sp|Q9H223|EHD4_HUMAN	-1.85166	0.0565777	0.211291
	KIF13B	sp|Q9NQT8|KI13B_HUMAN	1.29579	0.0566622	0.211291
	ELOB	sp|Q15370|ELOB_HUMAN	1.47159	0.0565553	0.211291
	IFT172	sp|Q9UG01|IF172_HUMAN	1.64383	0.0567615	0.211291
	FAM45A	sp|Q8TCE6|FA45A_HUMAN	1.74802	0.0566916	0.211291
	CETN2	sp|P41208|CETN2_HUMAN	2.09519	0.0567432	0.211291
	FLOT2	sp|Q14254|FLOT2_HUMAN	2.25309	0.0567583	0.211291
	ATP1B1	sp|P05026|AT1B1_HUMAN	2.82266	0.0566697	0.211291
	THYN1	sp|Q9P016|THYN1_HUMAN	-2.17705	0.0569045	0.21146
	NT5E	sp|P21589|5NTD_HUMAN	-1.67448	0.0568537	0.21146
	SYNRG	sp|Q9UMZ2|SYNRG_HUMAN	1.2867	0.0569562	0.21146
	EIF3F	sp|O00303|EIF3F_HUMAN	1.51227	0.0569499	0.21146
	SNX5	sp|Q9Y5X3|SNX5_HUMAN	1.75986	0.056985	0.21146
	RNASE4	sp|P34096|RNAS4_HUMAN	3.6105	0.0570229	0.211469
	PPP6C	sp|O00743|PPP6_HUMAN	1.55129	0.0570839	0.211563
	MFN2	sp|O95140|MFN2_HUMAN	-3.28736	0.0574245	0.212693
	GTF2A2	sp|P52657|T2AG_HUMAN	-1.5199	0.0575147	0.212894
	TSG101	sp|Q99816|TS101_HUMAN	1.24643	0.0575607	0.212932
	FETUB	sp|Q9UGM5|FETUB_HUMAN	3.56686	0.0577604	0.213537
	FKBPL	sp|Q9UIM3|FKBPL_HUMAN	-1.3702	0.0578607	0.213775
	CPPED1	sp|Q9BRF8|CPPED_HUMAN	-1.51011	0.0579323	0.213906
	PACSIN2	sp|Q9UNF0|PACN2_HUMAN	1.87689	0.0580145	0.214077
	HPCAL4	sp|Q9UM19|HPCL4_HUMAN	-1.92772	0.0580731	0.21416
	KIRREL	sp|Q96J84|KIRR1_HUMAN	1.87234	0.0582001	0.214495
	AGO1	sp|Q9UL18|AGO1_HUMAN	1.27462	0.0583907	0.215065
	ZBTB8OS	sp|Q8IWT0|ARCH_HUMAN	1.94586	0.0587241	0.216158
	PLCG2	sp|P16885|PLCG2_HUMAN	-1.39832	0.0587633	0.216169
	NDEL1	sp|Q9GZM8|NDEL1_HUMAN	-1.61347	0.0589026	0.216547
	COMMD8	sp|Q9NX08|COMD8_HUMAN	2.01618	0.0590581	0.216984
	PACSIN1	sp|Q9BY11|PACN1_HUMAN	-3.95081	0.0594128	0.217023
	MYH9	sp|P35579|MYH9_HUMAN	-2.40346	0.0591773	0.217023
	TMED10	sp|P49755|TMEDA_HUMAN	-2.3079	0.0593741	0.217023
	CUTA	sp|O60888|CUTA_HUMAN	1.31041	0.0593306	0.217023
	TBC1D22B	sp|Q9NU19|TB22B_HUMAN	1.32506	0.0594338	0.217023
	ACTN4	sp|O43707|ACTN4_HUMAN	1.724	0.0592279	0.217023
	CD82	sp|P27701|CD82_HUMAN	1.85238	0.0593235	0.217023
	HSPA4L	sp|O95757|HS74L_HUMAN	1.89836	0.0593603	0.217023
	NF2	sp|P35240|MERL_HUMAN	1.91858	0.0593563	0.217023
	CTSL	sp|P07711|CATL1_HUMAN	2.3794	0.0591823	0.217023
	TRIM3	sp|O75382|TRIM3_HUMAN	-1.61428	0.0596732	0.217629
	BZW1	sp|Q7L1Q6|BZW1_HUMAN	1.61867	0.059667	0.217629
	ROR2	sp|Q01974|ROR2_HUMAN	2.14246	0.0597994	0.217956
	APLP2	sp|Q06481|APLP2_HUMAN	3.05927	0.0599112	0.218229
	PRKCB	sp|P05771-2|KPCB_HUMAN	-2.78013	0.059976	0.218332
	LNP	sp|Q9C0E8|LNP_HUMAN	-2.56625	0.0600665	0.218527
	CA12	sp|O43570|CAH12_HUMAN	2.63994	0.060337	0.219377
	PTPN9	sp|P43378|PTN9_HUMAN	-2.10019	0.0604056	0.219492
	PRG2	sp|P13727|PRG2_HUMAN	-2.13444	0.0607539	0.220598
	AMPD2	sp|Q01433|AMPD2_HUMAN	2.14942	0.0607841	0.220598
	BIRC6	sp|Q9NR09|BIRC6_HUMAN	1.26405	0.0612554	0.222172
	BMP2K	sp|Q9NSY1|BMP2K_HUMAN	-1.51698	0.0618856	0.223639
	TALDO1	sp|P37837|TALDO_HUMAN	-1.24756	0.0617247	0.223639
	RPS18	sp|P62269|RS18_HUMAN	1.57389	0.0618781	0.223639
	RUVBL2	sp|Q9Y230|RUVB2_HUMAN	1.58829	0.0617845	0.223639
	MERTK	sp|Q12866|MERTK_HUMAN	1.78101	0.0618601	0.223639
	CTSC	sp|P53634|CATC_HUMAN	2.14181	0.0617939	0.223639
	URI1	sp|O94763|RMP_HUMAN	1.06568	0.0619389	0.223695
	HTT	sp|P42858|HD_HUMAN	1.21376	0.0621976	0.224357
	CCM2	sp|Q9BSQ5|CCM2_HUMAN	1.5858	0.0621772	0.224357
	ADD2	sp|P35612|ADDB_HUMAN	-3.26844	0.0624212	0.225027
	RPA2	sp|P15927|RFA2_HUMAN	-1.37607	0.0625026	0.225047
	COMMD10	sp|Q9Y6G5|COMDA_HUMAN	1.4993	0.0624975	0.225047
	LRRC8C	sp|Q8TDW0|LRC8C_HUMAN	1.72697	0.0625614	0.225123
	IFT57	sp|Q9NWB7|IFT57_HUMAN	1.89201	0.0626045	0.225141
	RANBP2	sp|P49792|RBP2_HUMAN	-1.5752	0.0627269	0.225172
	RPL19	sp|P84098|RL19_HUMAN	1.71336	0.0627031	0.225172
	LINGO1	sp|Q96FE5|LIGO1_HUMAN	1.8132	0.0627065	0.225172
	EPHB2	sp|P29323|EPHB2_HUMAN	2.49014	0.0630807	0.226306
	RAB11FIP5	sp|Q9BXF6|RFIP5_HUMAN	-1.74713	0.0631277	0.226338
	LGI3	sp|Q8N145|LGI3_HUMAN	2.12234	0.063313	0.226865
	GCSH	sp|P23434|GCSH_HUMAN	-3.34478	0.0634155	0.226959
	IRS2	sp|Q9Y4H2|IRS2_HUMAN	-1.31979	0.0634048	0.226959
	ARPC2	sp|O15144|ARPC2_HUMAN	-1.32258	0.0634882	0.227032
	UPP1	sp|Q16831|UPP1_HUMAN	1.78752	0.0635123	0.227032
	PI4K2A	sp|Q9BTU6|P4K2A_HUMAN	1.59089	0.0635982	0.227202
	DPH6	sp|Q7L8W6|DPH6_HUMAN	-3.44585	0.0637705	0.227681
	FSTL1	sp|Q12841|FSTL1_HUMAN	3.07329	0.0639393	0.228146
	ERBB4	sp|Q15303|ERBB4_HUMAN	2.18765	0.06401	0.228261
	MAP4K4	sp|O95819|M4K4_HUMAN	-1.70667	0.0641599	0.228385
	FLOT1	sp|O75955|FLOT1_HUMAN	2.0268	0.0641326	0.228385
	KIAA1456	sp|Q9P272|K1456_HUMAN	2.49052	0.0641252	0.228385
	HECTD3	sp|Q5T447|HECD3_HUMAN	1.51831	0.0642671	0.228493
	CPB1	sp|P15086|CBPB1_HUMAN	3.54888	0.0642378	0.228493
	AGO3	sp|Q9H9G7|AGO3_HUMAN	1.1782	0.0645448	0.229343
	ELMO1	sp|Q92556|ELMO1_HUMAN	-1.71655	0.0647418	0.229905
	CASKIN2	sp|Q8WXE0|CSKI2_HUMAN	-1.91626	0.0648638	0.229907
	PSD2	sp|Q9BQI7|PSD2_HUMAN	-1.73796	0.064926	0.229907
	CHP1	sp|Q99653|CHP1_HUMAN	-1.40194	0.0649358	0.229907
	RNF13	sp|O43567|RNF13_HUMAN	2.53271	0.0648711	0.229907
	SEMA6A	sp|Q9H2E6|SEM6A_HUMAN	2.77836	0.0649183	0.229907
	STX1A	sp|Q16623|STX1A_HUMAN	-3.36795	0.0651183	0.229976
	CCDC12	sp|Q8WUD4|CCD12_HUMAN	-2.38147	0.0650652	0.229976
	HID1	sp|Q8IV36|HID1_HUMAN	1.39069	0.0650989	0.229976
	PRKCZ	sp|Q05513|KPCZ_HUMAN	1.40787	0.0651488	0.229976
	ATP6AP2	sp|O75787|RENR_HUMAN	2.84701	0.0650597	0.229976
	PDCD6IP	sp|Q8WUM4|PDC6I_HUMAN	1.56151	0.0652521	0.230203
	PPP4R2	sp|Q9NY27|PP4R2_HUMAN	-1.45306	0.065341	0.230244
	GPR108	sp|Q9NPR9|GP108_HUMAN	1.59902	0.0653031	0.230244
	APOB	sp|P04114|APOB_HUMAN	-4.18124	0.0656402	0.230547
	EHD1	sp|Q9H4M9|EHD1_HUMAN	-2.68508	0.0656735	0.230547
	PYCARD	sp|Q9ULZ3|ASC_HUMAN	-2.31614	0.0657441	0.230547
	NES	sp|P48681|NEST_HUMAN	-2.17048	0.0655426	0.230547
	IKBKG	sp|Q9Y6K9|NEMO_HUMAN	-1.54709	0.0657764	0.230547
	CORO1C	sp|Q9ULV4|COR1C_HUMAN	-1.53749	0.0655699	0.230547
	UHRF1BP1L	sp|A0JNW5|UH1BL_HUMAN	1.19303	0.065716	0.230547
	IDUA	sp|P35475|IDUA_HUMAN	1.70205	0.0657504	0.230547
	LOXL1	sp|Q08397|LOXL1_HUMAN	2.96616	0.0656874	0.230547
	TAGLN3	sp|Q9UI15|TAGL3_HUMAN	-2.3942	0.0658481	0.230582
	MEGF10	sp|Q96KG7|MEG10_HUMAN	2.55555	0.0658639	0.230582
	ENDOD1	sp|O94919|ENDD1_HUMAN	2.79406	0.0659886	0.230882
	OARD1	sp|Q9Y530|OARD1_HUMAN	-1.60332	0.0660499	0.230961
	SLC5A6	sp|Q9Y289|SC5A6_HUMAN	2.46079	0.0661275	0.231096
	HSPA4	sp|P34932|HSP74_HUMAN	1.81297	0.0663239	0.231586
	HEXB	sp|P07686|HEXB_HUMAN	1.86076	0.0663845	0.231586
	SLC2A12	sp|Q8TD20|GTR12_HUMAN	2.28008	0.0663658	0.231586
	DCLK1	sp|O15075|DCLK1_HUMAN	-2.53878	0.0664759	0.231768
	CD59	sp|P13987|CD59_HUMAN	1.79794	0.0666497	0.231966
	SLC2A13	sp|Q96QE2|MYCT_HUMAN	2.07407	0.0666087	0.231966
	NTRK2	sp|Q16620|NTRK2_HUMAN	3.09964	0.0666312	0.231966
	SPHK2	sp|Q9NRA0|SPHK2_HUMAN	-1.51357	0.0669901	0.233014
	LRFN5	sp|Q96NI6|LRFN5_HUMAN	-2.56142	0.0670413	0.233056
	CEP97	sp|Q8IW35|CEP97_HUMAN	1.32748	0.0671119	0.233165
	VPS26A	sp|O75436|VP26A_HUMAN	1.42249	0.0671693	0.233228
	ASPN	sp|Q9BXN1|ASPN_HUMAN	-2.83116	0.06732	0.233431
	RPS27	sp|P42677|RS27_HUMAN	1.5095	0.0673458	0.233431
	NCAN	sp|O14594|NCAN_HUMAN	2.47191	0.0673287	0.233431
	STK10	sp|O94804|STK10_HUMAN	-1.41102	0.0674331	0.233463
	PBXIP1	sp|Q96AQ6|PBIP1_HUMAN	1.55145	0.0674335	0.233463
	STX1B	sp|P61266|STX1B_HUMAN	-4.04143	0.0675538	0.233578
	ANK3	sp|Q12955|ANK3_HUMAN	-2.58295	0.0675848	0.233578
	NT5DC1	sp|Q5TFE4|NT5D1_HUMAN	2.30716	0.0675612	0.233578
	GNMT	sp|Q14749|GNMT_HUMAN	-3.2744	0.0678556	0.234378
	ACACA	sp|Q13085|ACACA_HUMAN	1.47929	0.0680911	0.234936
	PFDN4	sp|Q9NQP4|PFD4_HUMAN	1.86705	0.0680963	0.234936
	GMDS	sp|O60547|GMDS_HUMAN	-1.7585	0.0686473	0.235498
	PLEKHA5	sp|Q9HAU0|PKHA5_HUMAN	-1.60214	0.068525	0.235498
	TRMT11	sp|Q7Z4G4|TRM11_HUMAN	-1.4054	0.0682995	0.235498
	PDE12	sp|Q6L8Q7|PDE12_HUMAN	1.38947	0.0686565	0.235498
	FNBP1L	sp|Q5T0N5|FBP1L_HUMAN	1.46196	0.0685016	0.235498
	AP1B1	sp|Q10567-3|AP1B1_HUMAN	1.52528	0.0684065	0.235498
	IKBKAP	sp|O95163|ELP1_HUMAN	1.54986	0.0683402	0.235498
	ZZEF1	sp|O43149|ZZEF1_HUMAN	1.71744	0.0685827	0.235498
	CDH20	sp|Q9HBT6|CAD20_HUMAN	2.49938	0.0686951	0.235498
	FAIM2	sp|Q9BWQ8|LFG2_HUMAN	2.59673	0.0686211	0.235498
	ANGPTL2	sp|Q9UKU9|ANGL2_HUMAN	2.75394	0.0684889	0.235498
	LAMA1	sp|P25391|LAMA1_HUMAN	2.18986	0.068757	0.235574
	FZD7	sp|O75084|FZD7_HUMAN	1.9559	0.0689753	0.236186
	ARPC1B	sp|O15143|ARC1B_HUMAN	-2.25488	0.0693696	0.23634
	TMEM231	sp|Q9H6L2|TM231_HUMAN	1.43083	0.069216	0.23634
	GAS7	sp|O60861|GAS7_HUMAN	1.60923	0.0691405	0.23634
	GOLGA1	sp|Q92805|GOGA1_HUMAN	1.85889	0.0692263	0.23634
	SMPD1	sp|P17405|ASM_HUMAN	1.94583	0.0692763	0.23634
	EIF4B	sp|P23588|IF4B_HUMAN	1.98401	0.0692955	0.23634
	SRP14	sp|P37108|SRP14_HUMAN	2.11906	0.0693785	0.23634
	CDKN2A	sp|P42771|CDN2A_HUMAN	2.39128	0.0693031	0.23634
	GALNT2	sp|Q10471|GALT2_HUMAN	2.54852	0.0692793	0.23634
	EFHD2	sp|Q96C19|EFHD2_HUMAN	-1.52666	0.0695586	0.236818
	TSTD1	sp|Q8NFU3-4|TSTD1_HUMAN	1.75615	0.0696831	0.23697
	RBP7	sp|Q96R05|RET7_HUMAN	2.00081	0.0696485	0.23697
	TAOK3	sp|Q9H2K8|TAOK3_HUMAN	1.20186	0.0697727	0.236984
	NHSL1	sp|Q5SYE7|NHSL1_HUMAN	1.82538	0.0698068	0.236984
	BTF3L4	sp|Q96K17|BT3L4_HUMAN	2.28621	0.0697981	0.236984
	ERC2	sp|O15083|ERC2_HUMAN	-2.92652	0.069909	0.236995
	HARS	sp|P12081|SYHC_HUMAN	1.4858	0.0698558	0.236995
	RABGAP1L	sp|B7ZAP0|RBG10_HUMAN	1.5518	0.0699297	0.236995
	HSBP1	sp|O75506|HSBP1_HUMAN	1.95854	0.0699966	0.237087
	HARS2	sp|P49590|SYHM_HUMAN	1.58017	0.0700465	0.23712
	FABP7	sp|O15540|FABP7_HUMAN	-3.26978	0.0701318	0.23719
	ADAM10	sp|O14672|ADA10_HUMAN	2.1808	0.070147	0.23719
	SCARF2	sp|Q96GP6|SREC2_HUMAN	-1.9584	0.0702889	0.2374
	PDLIM3	sp|Q53GG5-2|PDLI3_HUMAN	-1.91934	0.0702873	0.2374
	GALNT5	sp|Q7Z7M9|GALT5_HUMAN	2.13784	0.0704997	0.237898
	ADAMTS4	sp|O75173|ATS4_HUMAN	2.56527	0.0705164	0.237898
	CCZ1	sp|P86791|CCZ1_HUMAN	1.20297	0.0705804	0.237978
	LSP1	sp|P33241|LSP1_HUMAN	-2.17797	0.0709833	0.23866
	NUDT10	sp|Q8NFP7|NUD10_HUMAN	-1.56683	0.0709547	0.23866
	NUDT16L1	sp|Q9BRJ7|SDOS_HUMAN	1.35162	0.0709179	0.23866
	ARL1	sp|P40616|ARL1_HUMAN	2.55669	0.0709259	0.23866
	EFNA1	sp|P20827|EFNA1_HUMAN	3.13087	0.0709644	0.23866
	IGKV1-6	sp|A0A0C4DH72|KV106_HUMAN	-2.44402	0.0711365	0.23904
	ADD1	sp|P35611|ADDA_HUMAN	-1.64488	0.0715011	0.239173
	FGGY	sp|Q96C11|FGGY_HUMAN	-1.48897	0.0713077	0.239173
	BICD2	sp|Q8TD16|BICD2_HUMAN	-1.31808	0.0716191	0.239173
	METTL21A	sp|Q8WXB1|MT21A_HUMAN	1.07401	0.0715008	0.239173
	TMEM87A	sp|Q8NBN3|TM87A_HUMAN	1.76174	0.0716084	0.239173
	FAM174A	sp|Q8TBP5|F174A_HUMAN	2.30949	0.0713607	0.239173
	GALNT11	sp|Q8NCW6|GLT11_HUMAN	2.49328	0.0714218	0.239173
	DNAJC3	sp|Q13217|DNJC3_HUMAN	2.56325	0.0715553	0.239173
	BTD	sp|P43251|BTD_HUMAN	2.60898	0.0713676	0.239173
	MINPP1	sp|Q9UNW1|MINP1_HUMAN	2.94026	0.0714959	0.239173
	HS6ST2	sp|Q96MM7|H6ST2_HUMAN	3.32175	0.0712413	0.239173
	NUP50	sp|Q9UKX7|NUP50_HUMAN	-1.93341	0.071669	0.239205
	GYG1	sp|P46976-2|GLYG_HUMAN	-1.40228	0.0717332	0.239285
	GAL3ST4	sp|Q96RP7|G3ST4_HUMAN	2.36616	0.0719108	0.239743
	STX2	sp|P32856|STX2_HUMAN	2.18537	0.0722182	0.240633
	CRYM	sp|Q14894|CRYM_HUMAN	-3.19816	0.0724073	0.240923
	CNDP1	sp|Q96KN2|CNDP1_HUMAN	2.7128	0.0724268	0.240923
	CTSZ	sp|Q9UBR2|CATZ_HUMAN	2.76585	0.0723579	0.240923
	EIF3K	sp|Q9UBQ5|EIF3K_HUMAN	1.23974	0.0724716	0.240937
	SV2A	sp|Q7L0J3|SV2A_HUMAN	-3.71586	0.0726924	0.241444
	MYH1	sp|P12882|MYH1_HUMAN	2.89781	0.0727055	0.241444
	TNS2	sp|Q63HR2|TNS2_HUMAN	-2.50813	0.0728448	0.241502
	MCTS1	sp|Q9ULC4|MCTS1_HUMAN	1.63004	0.0727708	0.241502
	KIAA0319L	sp|Q8IZA0|K319L_HUMAN	2.25392	0.072812	0.241502
	RRAGD	sp|Q9NQL2|RRAGD_HUMAN	-1.97903	0.0730203	0.2418
	APAF1	sp|O14727|APAF_HUMAN	-1.403	0.073019	0.2418
	ANKRD17	sp|O75179|ANR17_HUMAN	1.29989	0.0730975	0.2418
	GSKIP	sp|Q9P0R6|GSKIP_HUMAN	1.50834	0.0730571	0.2418
	FAM126A	sp|Q9BYI3|HYCCI_HUMAN	1.82822	0.0733002	0.242335
	PTPN6	sp|P29350|PTN6_HUMAN	-1.86165	0.0734396	0.242661
	IL18	sp|Q14116|IL18_HUMAN	-4.03925	0.0736385	0.242892
	CRTC1	sp|Q6UUV9|CRTC1_HUMAN	-2.17717	0.0737102	0.242892
	PALLD	sp|Q8WX93|PALLD_HUMAN	-1.77302	0.0736507	0.242892
	RPS17	sp|P08708|RS17_HUMAN	1.76321	0.073714	0.242892
	NUDC	sp|Q9Y266|NUDC_HUMAN	2.12917	0.0736072	0.242892
	SLC9A1	sp|P19634|SL9A1_HUMAN	-1.57694	0.073778	0.242968
	EIF4A1	sp|P60842|IF4A1_HUMAN	1.20852	0.0738208	0.242975
	ELOF1	sp|P60002|ELOF1_HUMAN	1.43838	0.0739676	0.243323
	MPRIP	sp|Q6WCQ1|MPRIP_HUMAN	-1.81156	0.0741354	0.24374
	KIF2A	sp|O00139|KIF2A_HUMAN	-2.28229	0.0742843	0.244095
	TMPO	sp|P42167|LAP2B_HUMAN	-2.67893	0.0744666	0.244264
	ANK2	sp|Q01484|ANK2_HUMAN	-2.40045	0.0745415	0.244264
	COPZ2	sp|Q9P299|COPZ2_HUMAN	-2.28253	0.0745092	0.244264
	CCDC53	sp|Q9Y3C0|CCD53_HUMAN	1.65889	0.0745315	0.244264
	MYH13	sp|Q9UKX3|MYH13_HUMAN	3.43022	0.0745406	0.244264
	ALDH3A2	sp|P51648|AL3A2_HUMAN	-1.72053	0.0746354	0.244344
	PRPSAP1	sp|Q14558|KPRA_HUMAN	1.46461	0.0746482	0.244344
	ITPR1	sp|Q14643|ITPR1_HUMAN	-2.60896	0.0746916	0.244349
	RPL36AL	sp|Q969Q0|RL36L_HUMAN	1.98325	0.074732	0.244349
	FARSA	sp|Q9Y285|SYFA_HUMAN	1.37994	0.0750558	0.245273
	FGF1	sp|P05230|FGF1_HUMAN	-2.1686	0.0753549	0.24571
	LRRC47	sp|Q8N1G4|LRC47_HUMAN	1.61768	0.0753349	0.24571
	TPMT	sp|P51580|TPMT_HUMAN	1.95619	0.0752656	0.24571
	TTC39C	sp|Q8N584|TT39C_HUMAN	2.1507	0.0753252	0.24571
	KIAA1522	sp|Q9P206|K1522_HUMAN	1.40482	0.0759009	0.247355
	CAV1	sp|Q03135|CAV1_HUMAN	-3.74624	0.0760273	0.247385
	FLYWCH2	sp|Q96CP2|FWCH2_HUMAN	-1.45027	0.0760688	0.247385
	RHOD	sp|O00212|RHOD_HUMAN	1.93659	0.0759643	0.247385
	PPIC	sp|P45877|PPIC_HUMAN	3.17279	0.0760768	0.247385
	SLC6A12	sp|P48065|S6A12_HUMAN	-2.92815	0.0761697	0.247552
	MYO9B	sp|Q13459|MYO9B_HUMAN	-1.86653	0.0764386	0.248269
	HDAC2	sp|Q92769|HDAC2_HUMAN	-1.27504	0.0764741	0.248269
	SMARCC2	sp|Q8TAQ2-2|SMRC2_HUMAN	-1.69034	0.0767955	0.248989
	WDR34	sp|Q96EX3|WDR34_HUMAN	1.64717	0.0767985	0.248989
	SELENOP	sp|P49908|SEPP1_HUMAN	3.31489	0.0768216	0.248989
	YTHDC2	sp|Q9H6S0|YTDC2_HUMAN	1.42533	0.0769213	0.249176
	TIGAR	sp|Q9NQ88|TIGAR_HUMAN	1.81735	0.0769795	0.249229
	ZADH2	sp|Q8N4Q0|PTGR3_HUMAN	-1.9476	0.0772547	0.249751
	SPCS3	sp|P61009|SPCS3_HUMAN	-1.53526	0.0772668	0.249751
	TSC22D4	sp|Q9Y3Q8|T22D4_HUMAN	1.31754	0.0772586	0.249751
	CAMKMT	sp|Q7Z624|CMKMT_HUMAN	-1.28499	0.0774195	0.250021
	PCNA	sp|P12004|PCNA_HUMAN	1.65763	0.0774345	0.250021
	HMGN1	sp|P05114|HMGN1_HUMAN	-2.41137	0.0776118	0.250126
	DMTN	sp|Q08495|DEMA_HUMAN	-2.32536	0.0776293	0.250126
	USP11	sp|P51784|UBP11_HUMAN	-1.98645	0.0776356	0.250126
	C15orf52	sp|Q6ZUT6|CO052_HUMAN	1.94234	0.0775298	0.250126
	RAB31	sp|Q13636|RAB31_HUMAN	-1.55254	0.077777	0.250446
	PDIA6	sp|Q15084|PDIA6_HUMAN	-2.08216	0.0779012	0.25071
	ANXA2	sp|P07355|ANXA2_HUMAN	-2.0268	0.0780865	0.251171
	MAPK1	sp|P28482|MK01_HUMAN	-1.6005	0.0781324	0.251182
	CCDC22	sp|O60826|CCD22_HUMAN	1.39712	0.0782014	0.251268
	SND1	sp|Q7KZF4|SND1_HUMAN	1.96035	0.0784559	0.251839
	FZD8	sp|Q9H461|FZD8_HUMAN	2.43919	0.0784638	0.251839
	FCGR1B	sp|Q92637|FCGRB_HUMAN	-1.60227	0.0785765	0.252064
	ALDOB	sp|P05062|ALDOB_HUMAN	-2.0813	0.0786582	0.25219
	ARL2BP	sp|Q9Y2Y0|AR2BP_HUMAN	1.73939	0.0790505	0.253175
	SLC30A1	sp|Q9Y6M5|ZNT1_HUMAN	2.28504	0.0790422	0.253175
	ERMN	sp|Q8TAM6|ERMIN_HUMAN	2.31689	0.0791147	0.253244
	HPCA	sp|P84074|HPCA_HUMAN	-2.81556	0.0792343	0.253354
	RNF181	sp|Q9P0P0|RN181_HUMAN	-1.65036	0.0792054	0.253354
	TKFC	sp|Q3LXA3|TKFC_HUMAN	-1.42896	0.0793445	0.253569
	APP	sp|P05067|A4_HUMAN	2.75917	0.0796149	0.254204
	F9	sp|P00740|FA9_HUMAN	3.84467	0.0796286	0.254204
	KDSR	sp|Q06136|KDSR_HUMAN	-1.87131	0.0797656	0.254231
	PREPL	sp|Q4J6C6|PPCEL_HUMAN	1.68529	0.0797039	0.254231
	AQP1	sp|P29972|AQP1_HUMAN	2.94933	0.0797508	0.254231
	ADAM28	sp|Q9UKQ2|ADA28_HUMAN	3.01722	0.0798287	0.254296
	PABPC4	sp|Q13310-3|PABP4_HUMAN	1.44527	0.0802381	0.255463
	NCK2	sp|O43639|NCK2_HUMAN	-1.47013	0.0803918	0.255816
	RUFY3	sp|Q7L099|RUFY3_HUMAN	-2.03436	0.0806553	0.256517
	GNG10	sp|P50151|GBG10_HUMAN	-1.84361	0.0811741	0.258029
	BIN3	sp|Q9NQY0|BIN3_HUMAN	1.27724	0.0812936	0.25823
	QPCT	sp|Q16769|QPCT_HUMAN	2.61172	0.0813244	0.25823
	COG8	sp|Q96MW5|COG8_HUMAN	1.97242	0.0814201	0.258396
	IFIT2	sp|P09913|IFIT2_HUMAN	-3.14107	0.0814951	0.258496
	VPS28	sp|Q9UK41|VPS28_HUMAN	1.30189	0.0817789	0.259221
	RPL13	sp|P26373|RL13_HUMAN	1.49829	0.0818109	0.259221
	FAM98C	sp|Q17RN3|FA98C_HUMAN	1.31948	0.0819682	0.25958
	RPL26L1	sp|Q9UNX3|RL26L_HUMAN	1.94838	0.0822002	0.260177
	EEFSEC	sp|P57772|SELB_HUMAN	1.30691	0.0823366	0.260192
	CDC23	sp|Q9UJX2|CDC23_HUMAN	1.31447	0.0823061	0.260192
	MET	sp|P08581|MET_HUMAN	1.53019	0.0822976	0.260192
	CPQ	sp|Q9Y646|CBPQ_HUMAN	2.39141	0.0824862	0.260527
	RPL29	sp|P47914|RL29_HUMAN	1.71171	0.0825848	0.260699
	ARHGEF5	sp|Q12774|ARHG5_HUMAN	1.84899	0.082716	0.260871
	COL21A1	sp|Q96P44|COLA1_HUMAN	2.70517	0.0827269	0.260871
	VPS4B	sp|O75351|VPS4B_HUMAN	-1.56295	0.0829779	0.260897
	RABGGTA	sp|Q92696|PGTA_HUMAN	1.37352	0.0828244	0.260897
	TRAPPC3	sp|O43617|TPPC3_HUMAN	1.44542	0.0829999	0.260897
	TES	sp|Q9UGI8|TES_HUMAN	1.55624	0.0829386	0.260897
	FGFR1OP	sp|O95684|FR1OP_HUMAN	1.61993	0.0830426	0.260897
	SEMA3E	sp|O15041|SEM3E_HUMAN	1.88394	0.082883	0.260897
	UNC5A	sp|Q6ZN44|UNC5A_HUMAN	1.99151	0.0828952	0.260897
	ARHGAP44	sp|Q17R89|RHG44_HUMAN	1.48385	0.0830945	0.260922
	LGALS8	sp|O00214|LEG8_HUMAN	1.403	0.0832858	0.261385
	TCAF1	sp|Q9Y4C2|TCAF1_HUMAN	-1.81445	0.083621	0.262298
	NECAB2	sp|Q7Z6G3|NECA2_HUMAN	-3.67605	0.0839243	0.262415
	VWF	sp|P04275|VWF_HUMAN	-2.65116	0.0839917	0.262415
	STAT6	sp|P42226|STAT6_HUMAN	-2.46414	0.084084	0.262415
	MECP2	sp|P51608|MECP2_HUMAN	-2.41318	0.0838566	0.262415
	SLC22A17	sp|Q8WUG5|S22AH_HUMAN	1.42119	0.0841001	0.262415
	NAA10	sp|P41227|NAA10_HUMAN	1.59348	0.0839877	0.262415
	SLC20A1	sp|Q8WUM9|S20A1_HUMAN	1.65704	0.0837736	0.262415
	TMEM132B	sp|Q14DG7|T132B_HUMAN	1.85812	0.0840653	0.262415
	LRIG2	sp|O94898|LRIG2_HUMAN	2.11351	0.0840639	0.262415
	CA13	sp|Q8N1Q1|CAH13_HUMAN	2.50884	0.0838933	0.262415
	ERAP2	sp|Q6P179|ERAP2_HUMAN	-3.10629	0.0842084	0.262439
	FABP3	sp|P05413|FABPH_HUMAN	-2.14631	0.0842444	0.262439
	CAPN2	sp|P17655|CAN2_HUMAN	-1.52602	0.0842843	0.262439
	WDR44	sp|Q5JSH3|WDR44_HUMAN	-1.38373	0.0842752	0.262439
	LRP2	sp|P98164|LRP2_HUMAN	2.15526	0.0843295	0.262442
	ALKBH4	sp|Q9NXW9|ALKB4_HUMAN	-1.13744	0.0843854	0.262478
	RPL5	sp|P46777|RL5_HUMAN	1.41114	0.0845571	0.262875
	PPIE	sp|Q9UNP9|PPIE_HUMAN	-1.3876	0.0846324	0.262971
	NADSYN1	sp|Q6IA69|NADE_HUMAN	1.2368	0.0847394	0.263166
	CYB5R2	sp|Q6BCY4|NB5R2_HUMAN	-2.81881	0.0850811	0.264089
	SNAP23	sp|O00161|SNP23_HUMAN	1.6866	0.0852345	0.264427
	CTSO	sp|P43234|CATO_HUMAN	2.41259	0.0854064	0.264822
	ADCYAP1	sp|P18509|PACA_HUMAN	-2.55828	0.0854518	0.264825
	C18orf25	sp|Q96B23-2|CR025_HUMAN	1.8974	0.0855138	0.264879
	CISD2	sp|Q8N5K1|CISD2_HUMAN	-2.50839	0.0856692	0.265084
	DNER	sp|Q8NFT8|DNER_HUMAN	2.92286	0.0856509	0.265084
	NUP43	sp|Q8NFH3|NUP43_HUMAN	-1.21666	0.0857206	0.265105
	AIFM2	sp|Q9BRQ8|AIFM2_HUMAN	-1.2508	0.0858271	0.265158
	PMM1	sp|Q92871|PMM1_HUMAN	2.17484	0.0858244	0.265158
	CTGF	sp|P29279|CTGF_HUMAN	3.3341	0.0863615	0.26667
	DMXL1	sp|Q9Y485|DMXL1_HUMAN	1.2552	0.0864829	0.266906
	NCAM2	sp|O15394|NCAM2_HUMAN	2.3273	0.0865727	0.267045
	STX6	sp|O43752|STX6_HUMAN	1.27024	0.0867106	0.267193
	SFTPD	sp|P35247|SFTPD_HUMAN	2.23758	0.0866838	0.267193
	SETD3	sp|Q86TU7|SETD3_HUMAN	1.35045	0.0868354	0.267439
	MT1M	sp|Q8N339|MT1M_HUMAN	-3.37191	0.0868864	0.267457
	COMMD2	sp|Q86X83|COMD2_HUMAN	1.79259	0.0869501	0.267515
	SGSM1	sp|Q2NKQ1|SGSM1_HUMAN	-1.61749	0.0870752	0.267683
	AGAP3	sp|Q96P47|AGAP3_HUMAN	-1.40167	0.0870948	0.267683
	MTSS1L	sp|Q765P7|MTSSL_HUMAN	-1.21833	0.0872945	0.268041
	PCBD1	sp|P61457|PHS_HUMAN	1.53477	0.087302	0.268041
	CCT8	sp|P50990|TCPQ_HUMAN	1.97933	0.0873469	0.268041
	MT1E	sp|P04732|MT1E_HUMAN	-3.31895	0.0874882	0.26816
	SERPINB8	sp|P50452|SPB8_HUMAN	-1.23504	0.0875209	0.26816
	MYLPF	sp|Q96A32|MLRS_HUMAN	4.51117	0.0875046	0.26816
	ARPC4	sp|P59998|ARPC4_HUMAN	-1.47224	0.0877077	0.268594
	VARS	sp|P26640|SYVC_HUMAN	1.28879	0.0879649	0.269242
	TMEFF2	sp|Q9UIK5|TEFF2_HUMAN	2.73001	0.0880804	0.269457
	IFNAR1	sp|P17181|INAR1_HUMAN	1.97592	0.088142	0.269507
	KIAA1107	sp|Q9UPP5|K1107_HUMAN	-1.8666	0.0883222	0.269779
	TBL1X	sp|O60907|TBL1X_HUMAN	-1.48885	0.0883906	0.269779
	SMYD5	sp|Q6GMV2|SMYD5_HUMAN	1.22066	0.0884579	0.269779
	VPS39	sp|Q96JC1-2|VPS39_HUMAN	1.47977	0.0884265	0.269779
	IL1RAPL1	sp|Q9NZN1|IRPL1_HUMAN	2.2122	0.0884381	0.269779
	HNRNPH1	sp|P31943|HNRH1_HUMAN	-1.29663	0.0887214	0.270305
	CRB2	sp|Q5IJ48|CRUM2_HUMAN	2.08058	0.0886971	0.270305
	GBE1	sp|Q04446|GLGB_HUMAN	2.32906	0.0888135	0.270446
	ITM2A	sp|O43736|ITM2A_HUMAN	2.12616	0.0888665	0.270469
	ISLR2	sp|Q6UXK2|ISLR2_HUMAN	2.06703	0.0889538	0.270596
	SLC5A5	sp|Q92911|SC5A5_HUMAN	2.2934	0.0890276	0.270682
	SCAI	sp|Q8N9R8|SCAI_HUMAN	1.35636	0.0891689	0.270973
	NDE1	sp|Q9NXR1|NDE1_HUMAN	-1.56522	0.0893177	0.271286
	ASAH1	sp|Q13510|ASAH1_HUMAN	2.424	0.0894937	0.271682
	LGI1	sp|O95970|LGI1_HUMAN	2.17153	0.0895763	0.271794
	IGHE	sp|P01854|IGHE_HUMAN	-3.88901	0.0897867	0.271899
	CYFIP1	sp|Q7L576|CYFP1_HUMAN	-1.11745	0.0898024	0.271899
	RASGRF2	sp|O14827|RGRF2_HUMAN	1.21678	0.0897797	0.271899
	WASH2P	sp|Q6VEQ5|WASH2_HUMAN	1.22431	0.0897135	0.271899
	OCRL	sp|Q01968|OCRL_HUMAN	1.38387	0.0898396	0.271899
	NACA	sp|E9PAV3|NACAM_HUMAN	1.63024	0.0898976	0.271936
	SNX9	sp|Q9Y5X1|SNX9_HUMAN	1.47388	0.0899959	0.272094
	ZNF428	sp|Q96B54|ZN428_HUMAN	1.67378	0.0900948	0.272138
	SLC16A10	sp|Q8TF71|MOT10_HUMAN	2.71389	0.0901019	0.272138
	SORBS2	sp|O94875|SRBS2_HUMAN	-2.11286	0.0902524	0.272454
	EIF2B2	sp|P49770|EI2BB_HUMAN	1.54479	0.0903829	0.272586
	EIF4E3	sp|Q8N5X7|IF4E3_HUMAN	2.03428	0.090388	0.272586
	TXNDC12	sp|O95881|TXD12_HUMAN	-1.92719	0.0905658	0.272707
	RBSN	sp|Q9H1K0|RBNS5_HUMAN	-1.29485	0.0905253	0.272707
	VLDLR	sp|P98155|VLDLR_HUMAN	1.92227	0.0905506	0.272707
	SNAP25	sp|P60880|SNP25_HUMAN	-2.94048	0.0906129	0.272711
	CRABP1	sp|P29762|RABP1_HUMAN	-4.0724	0.0907839	0.272831
	DAB2IP	sp|Q5VWQ8|DAB2P_HUMAN	-2.45321	0.0907904	0.272831
	LAMP1	sp|P11279|LAMP1_HUMAN	1.78828	0.0907279	0.272831
	TTPAL	sp|Q9BTX7|TTPAL_HUMAN	-1.26711	0.0911029	0.273355
	RPLP2	sp|P05387|RLA2_HUMAN	1.43835	0.0911008	0.273355
	SCRG1	sp|O75711|SCRG1_HUMAN	3.14668	0.0910561	0.273355
	CTNND2	sp|Q9UQB3|CTND2_HUMAN	-1.81134	0.0912114	0.273533
	GALNT16	sp|Q8N428|GLT16_HUMAN	2.61826	0.0912543	0.273533
	2019-09-07	sp|Q16181|SEPT7_HUMAN	-1.54061	0.0914156	0.273802
	GLDN	sp|Q6ZMI3|GLDN_HUMAN	2.65981	0.0914363	0.273802
	PLEKHM2	sp|Q8IWE5|PKHM2_HUMAN	1.05883	0.0915021	0.273861
	CCDC124	sp|Q96CT7|CC124_HUMAN	1.332	0.0915489	0.273863
	CAMK2B	sp|Q13554|KCC2B_HUMAN	-2.63306	0.0916772	0.274086
	MLEC	sp|Q14165|MLEC_HUMAN	2.15749	0.0917155	0.274086
	FAF2	sp|Q96CS3|FAF2_HUMAN	-1.76322	0.0917652	0.274096
	GORASP1	sp|Q9BQQ3|GORS1_HUMAN	1.31566	0.0918896	0.27433
	STK39	sp|Q9UEW8|STK39_HUMAN	1.85029	0.0920238	0.274592
	COMT	sp|P21964|COMT_HUMAN	-1.47391	0.0923803	0.275241
	ARHGEF35	sp|A5YM69|ARG35_HUMAN	1.8685	0.0923721	0.275241
	PLA2G15	sp|Q8NCC3|PAG15_HUMAN	2.18034	0.0923139	0.275241
	CFAP52	sp|Q8N1V2|CFA52_HUMAN	2.24644	0.0925487	0.275605
	TPM2	sp|P07951-2|TPM2_HUMAN	-2.16802	0.0926546	0.275782
	LDLR	sp|P01130|LDLR_HUMAN	3.28135	0.0929755	0.276599
[truncated: 3,944 more rows]

## Sheet: S4_Mouse CSF (data ix)
	Table S4. Differential expression analysis of whole proteome profiling of Mouse CSF (data ix)
	TMT reporter ion intensities were summarized to represent peptide abundance. In total, 1,058 proteins were identified and quantified. The p values were calculated by ANOVA. Differentially expressed (DE) proteins were identified by setting up two cutoff values (i) p value <0.05, and (ii) the magnitude of change represented by absolute z score value > 3.
	Gene Name	Protein Accession	Z Value (AD/Ctl)	P Value	FDR
	Ctsb	sp|P10605|CATB_MOUSE	24.5086	0.00284473	0.303799
	Spp1	sp|P10923|OSTP_MOUSE	18.1584	0.000644467	0.303799
	Lyz1	sp|P17897|LYZ1_MOUSE	22.904	0.0033234	0.303799
	Lyz2	sp|P08905|LYZ2_MOUSE	23.9589	0.00588957	0.303799
	Krt78	tr|E9Q0F0|E9Q0F0_MOUSE	17.301	0.00317243	0.303799
	Csf1r	sp|P09581|CSF1R_MOUSE	15.145	0.00259407	0.303799
	C4b	sp|P01029|CO4B_MOUSE	16.4551	0.00490843	0.303799
	Arg1	sp|Q61176|ARGI1_MOUSE	19.1156	0.00885577	0.303799
	Ighm	sp|P01872|IGHM_MOUSE	23.6028	0.0112002	0.303799
	Fhl1	sp|P97447|FHL1_MOUSE	13.0289	0.0123545	0.303799
	Jup	sp|Q02257|PLAK_MOUSE	16.1093	0.0183315	0.303799
	Mb	sp|P04247|MYG_MOUSE	17.1895	0.0230377	0.303799
	Igkv10-96	tr|A0A087WNI6|A0A087WNI6_MOUSE	17.9889	0.0264785	0.303799
	Pla2g7	sp|Q60963|PAFA_MOUSE	16.2533	0.0262572	0.303799
	Esd	sp|Q9R0P3|ESTD_MOUSE	5.78271	0.00765649	0.303799
	B2m	sp|P01887|B2MG_MOUSE	12.0112	0.0359912	0.344792
	Scamp5	sp|Q9JKD3|SCAM5_MOUSE	4.89843	0.00906811	0.303799
	Aldh6a1	sp|Q9EQ20|MMSA_MOUSE	3.49025	0.00237671	0.303799
	Ighv1-61	sp|P01749|HVM05_MOUSE	13.7416	0.0508939	0.371234
	Gm16710	tr|A0A075B5Y1|A0A075B5Y1_MOUSE	13.7416	0.0508939	0.371234
	Ighv1-20	tr|A0A075B5U6|A0A075B5U6_MOUSE	13.7416	0.0508939	0.371234
	Krt76	sp|Q3UV17|K22O_MOUSE	14.7812	0.0531158	0.384179
	Lgi1	sp|Q9JIA1|LGI1_MOUSE	3.7503	0.00556806	0.303799
	Sh3bgrl	sp|Q9JJU8|SH3L1_MOUSE	4.39739	0.0101129	0.303799
	Ca3	sp|P16015|CAH3_MOUSE	17.4728	0.0605612	0.411227
	Ntm	sp|Q99PJ0|NTRI_MOUSE	3.89416	0.00821182	0.303799
	Glod4	sp|Q9CPV4|GLOD4_MOUSE	6.48018	0.023287	0.303799
	Gpm6a	sp|P35802|GPM6A_MOUSE	7.7516	0.0286688	0.305328
	Vsnl1	sp|P62761|VISL1_MOUSE	3.47577	0.00593059	0.303799
	Fhl1	tr|A2AEY1|A2AEY1_MOUSE	4.8195	0.0149106	0.303799
	Serpina3n	sp|Q91WP6|SPA3N_MOUSE	10.5	0.0506866	0.371234
	Serpina3n	tr|G3X8T9|G3X8T9_MOUSE	10.5	0.0506866	0.371234
	Dlg1	sp|Q811D0|DLG1_MOUSE	3.06695	0.00275256	0.303799
	Ckmt1	sp|P30275|KCRU_MOUSE	3.28965	0.00707434	0.303799
	Apod	sp|P51910|APOD_MOUSE	13.9286	0.0643871	0.416508
	Gm17669	tr|F6QL70|F6QL70_MOUSE	4.93233	0.0191932	0.303799
	Ckmt2	sp|Q6P8J7|KCRS_MOUSE	3.87175	0.0156662	0.303799
	Myl1	sp|P05977|MYL1_MOUSE	35.2082	0.0807336	0.434739
	Actr3b	sp|Q641P0|ARP3B_MOUSE	3.38283	0.0111497	0.303799
	Coch	sp|Q62507|COCH_MOUSE	9.27725	0.0535909	0.38423
	Ncan	sp|P55066|NCAN_MOUSE	3.17379	0.0107403	0.303799
	Dsp	sp|E9Q557|DESP_MOUSE	12.8584	0.0731744	0.434739
	Atp6v1g2	sp|Q9WTT4|VATG2_MOUSE	2.90878	0.00299517	0.303799
	Dbi	sp|P31786|ACBP_MOUSE	6.16271	0.0428064	0.371234
	Dlg4	sp|Q62108|DLG4_MOUSE	2.74907	0.00170221	0.303799
	Etfb	sp|Q9DCW4|ETFB_MOUSE	2.99669	0.00951787	0.303799
	Napb	sp|P28663|SNAB_MOUSE	2.96716	0.00829742	0.303799
	Rtn3	sp|Q9ES97|RTN3_MOUSE	3.04321	0.0123929	0.303799
	Stx1b	sp|P61264|STX1B_MOUSE	3.1542	0.0160838	0.303799
	Hexb	sp|P20060|HEXB_MOUSE	11.1914	0.0781921	0.434739
	A2mp	sp|Q6GQT1|A2MP_MOUSE	13.447	0.082604	0.43904
	Epb41l3	sp|Q9WV92|E41L3_MOUSE	3.95787	0.0272144	0.303799
	Epb41l3	sp|Q9WV92-2|E41L3_MOUSE	3.95787	0.0272144	0.303799
	Cbr1	sp|P48758|CBR1_MOUSE	2.96811	0.0103169	0.303799
	Prrt2	sp|E9PUL5|PRRT2_MOUSE	2.89638	0.00845292	0.303799
	Hspa4l	sp|P48722|HS74L_MOUSE	2.59112	0.000173231	0.24261
	Rap2b	sp|P61226|RAP2B_MOUSE	2.76959	0.0083878	0.303799
	Msn	sp|P26041|MOES_MOUSE	4.63637	0.0429921	0.371234
	Gstm7	sp|Q80W21|GSTM7_MOUSE	2.76522	0.0100688	0.303799
	Kcnab2	sp|P62482|KCAB2_MOUSE	2.92257	0.0140643	0.303799
	Opcml	tr|G5E8G3|G5E8G3_MOUSE	3.34772	0.0242032	0.303799
	Mapre3	sp|Q6PER3|MARE3_MOUSE	2.63607	0.00699401	0.303799
	Cst3	sp|P21460|CYTC_MOUSE	9.72722	0.0817552	0.437016
	Camk2d	tr|F7A856|F7A856_MOUSE	4.05897	0.0445177	0.371234
	Dmtn	sp|Q9WV69|DEMA_MOUSE	2.55617	0.00613077	0.303799
	3425401B19Rik	tr|D3Z1D3|D3Z1D3_MOUSE	3.01429	0.0206119	0.303799
	Gm2a	sp|Q60648|SAP3_MOUSE	14.884	0.106789	0.468567
	Reep5	sp|Q60870|REEP5_MOUSE	2.86914	0.0175133	0.303799
	Hadha	sp|Q8BMS1|ECHA_MOUSE	2.92069	0.0195117	0.303799
	Stxbp1	sp|O08599|STXB1_MOUSE	3.20313	0.0310568	0.323183
	Hpcal4	sp|Q8BGZ1|HPCL4_MOUSE	3.05858	0.0280145	0.305328
	Txndc17	sp|Q9CQM5|TXD17_MOUSE	6.25815	0.0743435	0.434739
	Psma5	sp|Q9Z2U1|PSA5_MOUSE	2.4884	0.0143305	0.303799
	Atp6v1h	sp|Q8BVE3|VATH_MOUSE	2.37393	0.00820699	0.303799
	Hrsp12	sp|P52760|UK114_MOUSE	6.53028	0.0899109	0.448886
	Ctsl	sp|P06797|CATL1_MOUSE	7.56751	0.0940388	0.450979
	Map1a	sp|Q9QYR6|MAP1A_MOUSE	2.47611	0.0144302	0.303799
	Cotl1	sp|Q9CQI6|COTL1_MOUSE	2.72377	0.0226515	0.303799
	Gstm1	sp|P10649|GSTM1_MOUSE	2.73836	0.0230911	0.303799
	Agt	sp|P11859|ANGT_MOUSE	8.75239	0.104008	0.468567
	Dnm1	sp|P39053-2|DYN1_MOUSE	2.47201	0.0170137	0.303799
	Gpr98	sp|Q8VHN7|GPR98_MOUSE	6.21608	0.0890004	0.448886
	Dnm1	sp|P39053|DYN1_MOUSE	2.46511	0.0170591	0.303799
	Dnm1	sp|P39053-4|DYN1_MOUSE	2.46417	0.0172993	0.303799
	Psma3	sp|O70435|PSA3_MOUSE	2.97293	0.0368427	0.344792
	Pltp	sp|P55065|PLTP_MOUSE	12.6912	0.12313	0.484394
	Plxdc2	sp|Q9DC11|PXDC2_MOUSE	8.55125	0.108568	0.468567
	Myh13	tr|B1AR69|B1AR69_MOUSE	20.4666	0.149892	0.522001
	Lasp1	sp|Q61792|LASP1_MOUSE	2.65344	0.0270295	0.303799
	Actn3	sp|O88990|ACTN3_MOUSE	4.09512	0.0741796	0.434739
	Dnm1	sp|P39053-3|DYN1_MOUSE	2.40998	0.0180183	0.303799
	Cyb5r3	sp|Q9DCN2|NB5R3_MOUSE	2.71468	0.0313837	0.323183
	Snap23	tr|B0R029|B0R029_MOUSE	2.77684	0.0366879	0.344792
	Ezr	sp|P26040|EZRI_MOUSE	4.22257	0.080644	0.434739
	Rdx	sp|P26043|RADI_MOUSE	4.22257	0.080644	0.434739
	Nutf2	sp|P61971|NTF2_MOUSE	5.07287	0.0890201	0.448886
	Pea15	sp|Q62048|PEA15_MOUSE	3.17834	0.0612809	0.411227
	Adssl1	sp|P28650|PURA1_MOUSE	18.3293	0.15206	0.522001
	Arf3	sp|P61205|ARF3_MOUSE	2.66075	0.0318964	0.326065
	Mup10	tr|A2BIN1|A2BIN1_MOUSE	11.3278	0.13413	0.497613
	Mup14	tr|A2CEK7|A2CEK7_MOUSE	11.3278	0.13413	0.497613
	Sod2	sp|P09671|SODM_MOUSE	2.24251	0.0124117	0.303799
	Tufm	sp|Q8BFR5|EFTU_MOUSE	2.08606	0.00472094	0.303799
	Calb2	sp|Q08331|CALB2_MOUSE	3.01108	0.0536358	0.38423
	Aldh1a2	sp|Q62148|AL1A2_MOUSE	7.24269	0.114901	0.476777
	Hapln1	sp|Q9QUP5|HPLN1_MOUSE	2.66687	0.0380849	0.352404
	Mapt	sp|P10637-3|TAU_MOUSE	5.91532	0.103552	0.468567
	Cadm3	sp|Q99N28|CADM3_MOUSE	2.31912	0.0201911	0.303799
	Sparcl1	sp|P70663|SPRL1_MOUSE	7.41894	0.1204	0.481087
	Psmb5	sp|O55234|PSB5_MOUSE	2.96333	0.0544595	0.38716
	Sept11	sp|Q8C1B7|SEP11_MOUSE	2.3058	0.0196349	0.303799
	Prdx6	sp|O08709|PRDX6_MOUSE	5.8764	0.109896	0.473566
	Scn2b	sp|Q56A07|SCN2B_MOUSE	3.03149	0.0675252	0.428884
	Dnm2	sp|P39054|DYN2_MOUSE	2.28547	0.0217731	0.303799
	Snap91	sp|Q61548|AP180_MOUSE	2.21612	0.0178519	0.303799
	Pef1	sp|Q8BFY6|PEF1_MOUSE	7.52856	0.130038	0.497334
	Prdx3	sp|P20108|PRDX3_MOUSE	2.22084	0.0181321	0.303799
	Ugp2	sp|Q91ZJ5|UGPA_MOUSE	3.38609	0.0857487	0.444149
	Sod3	sp|O09164|SODE_MOUSE	6.31997	0.118808	0.479709
	Sept6	sp|Q9R1T4|SEPT6_MOUSE	2.24792	0.0218377	0.303799
	Prdx6	tr|Q6GT24|Q6GT24_MOUSE	5.83596	0.113401	0.476777
	Tpt1	sp|P63028|TCTP_MOUSE	2.80619	0.0599381	0.40948
	Aldh1a1	sp|P24549|AL1A1_MOUSE	6.75472	0.132615	0.497613
	Mup7	tr|E9QA79|E9QA79_MOUSE	10.9955	0.155362	0.522001
	Mup1	sp|P11588|MUP1_MOUSE	10.9955	0.155362	0.522001
	Dnm3	sp|Q8BZ98|DYN3_MOUSE	2.1483	0.0177411	0.303799
	Hagh	sp|Q99KB8|GLO2_MOUSE	2.80772	0.0630369	0.412034
	Hnrnpm	sp|Q9D0E1|HNRPM_MOUSE	2.17719	0.0196038	0.303799
	Scg3	sp|P47867|SCG3_MOUSE	11.0863	0.15829	0.523762
	Serpinb6a	tr|F8WIV2|F8WIV2_MOUSE	7.94299	0.148356	0.522001
	Gja1	sp|P23242|CXA1_MOUSE	3.5915	0.0985032	0.458329
	Gstm2	sp|P15626|GSTM2_MOUSE	2.26125	0.0280156	0.305328
	Stx1a	sp|O35526|STX1A_MOUSE	3.54386	0.0993209	0.458329
	Hmgb1	sp|P63158|HMGB1_MOUSE	2.43336	0.0486226	0.371234
	Rpl4	sp|Q9D8E6|RL4_MOUSE	2.43687	0.0492771	0.371234
	Ap2a1	sp|P17426|AP2A1_MOUSE	1.983	0.0163752	0.303799
	Mapt	sp|P10637|TAU_MOUSE	5.47105	0.12496	0.485455
	Psma7	sp|Q9Z2U0|PSA7_MOUSE	2.22851	0.0345948	0.338812
	Igsf8	sp|Q8R366|IGSF8_MOUSE	2.10683	0.0240559	0.303799
	Rasal2	tr|E9PW37|E9PW37_MOUSE	2.24789	0.0381215	0.352404
	Tpm3	sp|P21107-2|TPM3_MOUSE	2.14809	0.0271273	0.303799
	Gpm6b	sp|P35803|GPM6B_MOUSE	3.89615	0.117012	0.477073
	Ap2m1	sp|P84091|AP2M1_MOUSE	1.87574	0.011938	0.303799
	Atp6v1f	sp|Q9D1K2|VATF_MOUSE	2.00825	0.0211712	0.303799
	1300017J02Rik	tr|D3YY36|D3YY36_MOUSE	2.70531	0.0823389	0.438462
	Ica	sp|Q9DBD0|ICA_MOUSE	2.70531	0.0823389	0.438462
	Actn1	sp|Q7TPR4|ACTN1_MOUSE	2.90108	0.0929035	0.450486
	Eef2	sp|P58252|EF2_MOUSE	2.04486	0.0275059	0.303799
	Pgm1	sp|Q9D0F9|PGM1_MOUSE	10.678	0.20539	0.601122
	Pvalb	sp|P32848|PRVA_MOUSE	12.112	0.210102	0.602349
	Gm5414	tr|Q6IFZ8|Q6IFZ8_MOUSE	14.3256	0.220549	0.614685
	Map6	sp|Q7TSJ2|MAP6_MOUSE	2.3476	0.0637178	0.414092
	Pea15a	tr|D3Z375|D3Z375_MOUSE	2.72778	0.0934133	0.450486
	Efhd2	sp|Q9D8Y0|EFHD2_MOUSE	3.35175	0.121386	0.482665
	Efhd2	tr|Q8C845|Q8C845_MOUSE	3.35175	0.121386	0.482665
	Syn1	sp|O88935|SYN1_MOUSE	2.40275	0.069762	0.43371
	S100a6	sp|P14069|S10A6_MOUSE	10.2112	0.206677	0.601423
	Plcb1	sp|Q9Z1B3|PLCB1_MOUSE	2.57278	0.0860269	0.444149
	Vamp2	sp|P63044|VAMP2_MOUSE	2.1265	0.0465915	0.371234
	Glo1	sp|Q9CPU0|LGUL_MOUSE	2.18085	0.0532172	0.384179
	Actn4	sp|P57780|ACTN4_MOUSE	2.69361	0.0965706	0.455377
	Ighg1	sp|P01869|IGH1M_MOUSE	6.178	0.177963	0.562611
	Ighg1	tr|A0A075B5P4|A0A075B5P4_MOUSE	6.178	0.177963	0.562611
	Vim	sp|P20152|VIME_MOUSE	9.39431	0.209564	0.601423
	Homer1	sp|Q9Z2Y3|HOME1_MOUSE	2.38459	0.0778536	0.434739
	Atp5e	sp|P56382|ATP5E_MOUSE	3.23411	0.130148	0.497334
	Rpl5	sp|P47962|RL5_MOUSE	1.71141	0.0126704	0.303799
	Gfap	sp|P03995|GFAP_MOUSE	13.6595	0.234999	0.619517
	Sept5	sp|Q9Z2Q6|SEPT5_MOUSE	1.85764	0.0266609	0.303799
	Slc25a11	sp|Q9CR62|M2OM_MOUSE	1.93778	0.0365724	0.344792
	Ckm	sp|P07310|KCRM_MOUSE	8.721	0.211405	0.604847
	Atp5d	sp|Q9D3D9|ATPD_MOUSE	1.80847	0.022272	0.303799
	Nme2	sp|Q01768|NDKB_MOUSE	1.75938	0.0188627	0.303799
	Anxa5	sp|P48036|ANXA5_MOUSE	5.21938	0.173937	0.557435
	Synm	sp|Q70IV5|SYNEM_MOUSE	2.34865	0.0809719	0.434739
	Eno3	sp|P21550|ENOB_MOUSE	6.57091	0.205906	0.601401
	Otub1	sp|Q7TQI3|OTUB1_MOUSE	1.69676	0.0167366	0.303799
	Smap1	sp|Q91VZ6|SMAP1_MOUSE	2.14589	0.0628327	0.412034
	Arap3	sp|Q8R5G7|ARAP3_MOUSE	3.65884	0.154171	0.522001
	Snap25	sp|P60879|SNP25_MOUSE	2.39309	0.0907425	0.448886
	Atp5i	sp|Q06185|ATP5I_MOUSE	1.90495	0.038548	0.355175
	Negr1	sp|Q80Z24|NEGR1_MOUSE	3.09981	0.140623	0.508238
	Ube2n	sp|P61089|UBE2N_MOUSE	1.62684	0.0111242	0.303799
	Pgd	sp|Q9DCD0|6PGD_MOUSE	5.85009	0.197779	0.590043
	Atp5h	sp|Q9DCX2|ATP5H_MOUSE	1.79943	0.0286425	0.305328
	Gltp	sp|Q9JL62|GLTP_MOUSE	3.3684	0.152332	0.522001
	Aldh2	sp|P47738|ALDH2_MOUSE	2.3888	0.095394	0.453648
	Atp2a1	sp|Q8R429|AT2A1_MOUSE	2.01462	0.0608452	0.411227
	Syt1	sp|P46096|SYT1_MOUSE	1.72343	0.0254539	0.303799
	Gls	sp|D3Z7P3|GLSK_MOUSE	2.65474	0.117468	0.477448
	Sdhb	sp|Q9CQA3|SDHB_MOUSE	2.00399	0.0621597	0.412034
	Pura	sp|P42669|PURA_MOUSE	1.65619	0.0182752	0.303799
	Psma2	sp|P49722|PSA2_MOUSE	1.92819	0.0540409	0.386145
	Slc6a1	sp|P31648|SC6A1_MOUSE	2.07033	0.0712152	0.434739
	Tubb3	sp|Q9ERD7|TBB3_MOUSE	2.00024	0.0654855	0.422579
	Apoh	sp|Q01339|APOH_MOUSE	6.2728	0.22003	0.61446
	Gbas	sp|O55126|NIPS2_MOUSE	1.83542	0.0480461	0.371234
	Prkaca	sp|P05132|KAPCA_MOUSE	1.69298	0.0290689	0.307253
	Slc12a5	sp|Q91V14|S12A5_MOUSE	1.78325	0.047805	0.371234
	Basp1	sp|Q91XV3|BASP1_MOUSE	2.20463	0.0939283	0.450979
	Cap2	sp|Q9CYT6|CAP2_MOUSE	2.22214	0.0959931	0.454952
	Myo5a	sp|Q99104|MYO5A_MOUSE	2.22439	0.098252	0.458329
	Gpd1	sp|P13707|GPDA_MOUSE	2.31811	0.108038	0.468567
	Pcmt1	sp|P23506|PIMT_MOUSE	1.67965	0.0326141	0.327427
	Scamp1	sp|Q8K021|SCAM1_MOUSE	2.56615	0.131247	0.497613
	Dkk3	sp|Q9QUN9|DKK3_MOUSE	6.4514	0.239297	0.619517
	Prkacb	sp|P68181|KAPCB_MOUSE	1.67074	0.034162	0.336929
	Lgals1	sp|P16045|LEG1_MOUSE	7.79743	0.258531	0.628053
	Myh4	sp|Q5SX39|MYH4_MOUSE	10.3745	0.272096	0.635213
	Myh2	tr|G3UW82|G3UW82_MOUSE	10.3745	0.272096	0.635213
	Dynll2	sp|Q9D0M5|DYL2_MOUSE	1.70037	0.0440762	0.371234
	Serpina3k	sp|P07759|SPA3K_MOUSE	6.96404	0.250151	0.619517
	Rps14	sp|P62264|RS14_MOUSE	2.17727	0.106645	0.468567
	Igha	tr|A0A075B6A3|A0A075B6A3_MOUSE	10.4157	0.282815	0.642751
	Prdx1	sp|P35700|PRDX1_MOUSE	2.61846	0.151406	0.522001
	Hsp90b1	sp|P08113|ENPL_MOUSE	2.01568	0.0930626	0.450486
	Epb41l2	sp|O70318|E41L2_MOUSE	1.88284	0.0773424	0.434739
	Igkc	tr|A0A075B5P2|A0A075B5P2_MOUSE	7.56227	0.265475	0.631454
	Tuba4a	sp|P68368|TBA4A_MOUSE	1.83096	0.0686902	0.431393
	Atp6v1a	sp|P50516|VATA_MOUSE	1.64948	0.0433201	0.371234
	Arpc5l	sp|Q9D898|ARP5L_MOUSE	1.66013	0.0447344	0.371234
	Fgg	sp|Q8VCM7|FIBG_MOUSE	15.5101	0.320209	0.67841
	Hist1h4a	sp|P62806|H4_MOUSE	2.97505	0.188911	0.578295
	Bsn	sp|O88737|BSN_MOUSE	2.40897	0.141815	0.509263
	Npm1	sp|Q61937|NPM_MOUSE	2.41338	0.14539	0.518774
	Ube2v2	sp|Q9D2M8|UB2V2_MOUSE	1.62024	0.0476784	0.371234
	Clta	sp|O08585|CLCA_MOUSE	1.75515	0.0698334	0.43371
	Prdx4	sp|O08807|PRDX4_MOUSE	2.43304	0.151944	0.522001
	Sept7	sp|O55131|SEPT7_MOUSE	1.77982	0.0759785	0.434739
	Wasf3	sp|Q8VHI6|WASF3_MOUSE	1.88169	0.0921389	0.450486
	Map4	sp|P27546-4|MAP4_MOUSE	2.36112	0.151257	0.522001
	Ctc1	sp|Q5SUQ9|CTC1_MOUSE	9.05932	0.311971	0.671589
	Hnrnpa2b1	sp|O88569|ROA2_MOUSE	1.7239	0.0740898	0.434739
	Serpina3m	sp|Q03734|SPA3M_MOUSE	6.46814	0.286543	0.642895
	Etfa	sp|Q99LC5|ETFA_MOUSE	1.68556	0.0680854	0.4298
	Mdh2	sp|P08249|MDHM_MOUSE	1.54131	0.0475629	0.371234
	Enpp2	sp|Q9R1E6|ENPP2_MOUSE	7.00674	0.30355	0.667382
	Atp6v1e1	sp|P50518|VATE1_MOUSE	2.20631	0.135795	0.501485
	Igh-3	sp|P01867|IGG2B_MOUSE	7.38981	0.311642	0.671589
	Pdhx	sp|Q8BKZ9|ODPX_MOUSE	1.79182	0.0922967	0.450486
	Ddx39a	sp|Q8VDW0|DX39A_MOUSE	2.67848	0.202023	0.594398
	Ddx39b	sp|Q9Z1N5|DX39B_MOUSE	2.67848	0.202023	0.594398
	Vamp1	sp|Q62442|VAMP1_MOUSE	1.90268	0.108105	0.468567
	Phpt1	sp|Q9DAK9|PHP14_MOUSE	2.07256	0.129304	0.496073
	Gpx1	sp|P11352|GPX1_MOUSE	8.85119	0.323671	0.679293
	Apeh	sp|Q8R146|APEH_MOUSE	6.52419	0.311607	0.671589
	Ctsd	sp|P18242|CATD_MOUSE	4.22579	0.264616	0.631454
	Rtn1	sp|Q8K0T0|RTN1_MOUSE	1.43064	0.0364623	0.344792
	Ap2s1	sp|P62743|AP2S1_MOUSE	1.54629	0.0591809	0.409298
	Gstm5	sp|P48774|GSTM5_MOUSE	1.50554	0.0529125	0.383959
	Rpl8	sp|P62918|RL8_MOUSE	2.59083	0.205596	0.601122
	S100b	sp|P50114|S100B_MOUSE	3.53445	0.260502	0.629267
	C1qa	sp|P98086|C1QA_MOUSE	4.40232	0.275128	0.635213
	Ndufs7	sp|Q9DC70|NDUS7_MOUSE	3.40885	0.254524	0.62647
	Fabp5	sp|Q05816|FABP5_MOUSE	2.37625	0.178589	0.562832
	Wasf1	sp|Q8R5H6|WASF1_MOUSE	1.82404	0.108161	0.468567
	Sv2b	sp|Q8BG39|SV2B_MOUSE	2.03575	0.136229	0.502077
	Ilf3	sp|Q9Z1X4|ILF3_MOUSE	3.76478	0.266285	0.631454
	Mapre2	sp|Q8R001|MARE2_MOUSE	1.63118	0.0796874	0.434739
	Atp5a1	sp|Q03265|ATPA_MOUSE	1.52453	0.0638997	0.414313
	Cnrip1	sp|Q5M8N0|CNRP1_MOUSE	2.32016	0.186726	0.572231
	Atp1b2	sp|P14231|AT1B2_MOUSE	1.81875	0.113897	0.476777
	Got1	sp|P05201|AATC_MOUSE	1.49162	0.063254	0.412034
	Coro1a	sp|O89053|COR1A_MOUSE	1.67787	0.0955595	0.453664
	Mt3	sp|P28184|MT3_MOUSE	3.11624	0.263574	0.630918
	Ank1	sp|Q02357|ANK1_MOUSE	9.76527	0.370439	0.694227
	Ank1	tr|D3Z5M4|D3Z5M4_MOUSE	9.76527	0.370439	0.694227
	Myh7	sp|Q91Z83|MYH7_MOUSE	8.25167	0.361629	0.690876
	Myh8	sp|P13542|MYH8_MOUSE	8.25167	0.361629	0.690876
	Atic	sp|Q9CWJ9|PUR9_MOUSE	6.09545	0.328985	0.681272
	Pacsin1	sp|Q61644|PACN1_MOUSE	1.91153	0.141217	0.508416
	Me1	sp|P06801|MAOX_MOUSE	2.05177	0.158942	0.523762
	Ctbp1	sp|O88712|CTBP1_MOUSE	1.41446	0.0565939	0.39412
	Sirpa	sp|P97797|SHPS1_MOUSE	3.48347	0.294337	0.654835
	Nptx1	sp|Q62443|NPTX1_MOUSE	2.23801	0.19564	0.586084
	Atp5f1	sp|Q9CQQ7|AT5F1_MOUSE	1.39006	0.053553	0.38423
	Idh1	sp|O88844|IDHC_MOUSE	1.8437	0.133567	0.497613
	Sptbn1	sp|Q62261|SPTB2_MOUSE	1.21782	0.0271026	0.303799
	Ube2v1	sp|Q9CZY3|UB2V1_MOUSE	1.29472	0.0393374	0.358906
	Tuba1b	sp|P05213|TBA1B_MOUSE	1.54223	0.0861024	0.444149
	Mat2a	sp|Q3THS6|METK2_MOUSE	9.88465	0.379259	0.70434
	Phb	sp|P67778|PHB_MOUSE	1.43034	0.0656272	0.422579
	Atp5c1	sp|Q91VR2|ATPG_MOUSE	1.50031	0.0785271	0.434739
	P4hb	sp|P09103|PDIA1_MOUSE	1.72647	0.120213	0.481087
	Cfl2	sp|P45591|COF2_MOUSE	1.27374	0.0430965	0.371234
	Eif5a	sp|P63242|IF5A1_MOUSE	1.63721	0.106794	0.468567
	Kif5b	sp|Q61768|KINH_MOUSE	1.69391	0.116051	0.476777
	Kif5c	sp|P28738|KIF5C_MOUSE	1.69391	0.116051	0.476777
	Syngap1	sp|F6SEU4|SYGP1_MOUSE	1.73727	0.122174	0.482665
	Clu	sp|Q06890|CLUS_MOUSE	5.56809	0.340977	0.690876
	Aplp1	sp|Q03157|APLP1_MOUSE	5.52303	0.342364	0.690876
	Prpsap2	sp|Q8R574|KPRB_MOUSE	1.3571	0.0615152	0.411227
	Nono	sp|Q99K48|NONO_MOUSE	1.3937	0.0664195	0.425723
	Agl	tr|F8VPN4|F8VPN4_MOUSE	6.7457	0.373859	0.697449
	Ccdc8	sp|D3YZV8|CCDC8_MOUSE	3.96485	0.328986	0.681272
	Hspe1	sp|Q64433|CH10_MOUSE	1.46226	0.0873078	0.447892
	Serpinf1	sp|P97298|PEDF_MOUSE	5.30413	0.355297	0.690876
	C1qb	sp|P14106|C1QB_MOUSE	6.4549	0.377939	0.703487
	Fga	sp|E9PV24|FIBA_MOUSE	12.1471	0.431451	0.742004
	Gdi2	sp|Q61598|GDIB_MOUSE	1.20001	0.0434926	0.371234
	Ighg2b	tr|A0A075B5P3|A0A075B5P3_MOUSE	6.34388	0.378491	0.703487
	Ap2b1	sp|Q9DBG3|AP2B1_MOUSE	1.36221	0.073015	0.434739
	Picalm	sp|Q7M6Y3|PICAL_MOUSE	1.71993	0.138258	0.504902
	Sh3bgrl3	sp|Q91VW3|SH3L3_MOUSE	1.55597	0.11064	0.47531
	Slc8a1	sp|P70414|NAC1_MOUSE	2.01311	0.198226	0.590043
	Rufy3	sp|Q9D394|RUFY3_MOUSE	1.44034	0.0911874	0.448886
	Ahsg	sp|P29699|FETUA_MOUSE	6.50674	0.389531	0.714056
	Sfpq	sp|Q8VIJ6|SFPQ_MOUSE	1.2997	0.0681742	0.4298
	Hnrnpa0	sp|Q9CX86|ROA0_MOUSE	1.88956	0.182288	0.569494
	Afg3l2	sp|Q8JZQ2|AFG32_MOUSE	1.76536	0.157965	0.523762
	Oxct1	sp|Q9D0K2|SCOT1_MOUSE	1.21057	0.0544574	0.38716
	Gna13	sp|P27601|GNA13_MOUSE	3.03873	0.322411	0.679293
	Cisd1	sp|Q91WS0|CISD1_MOUSE	1.72116	0.153232	0.522001
	Gapdh	sp|P16858|G3P_MOUSE	3.01722	0.322856	0.679293
	Nrxn3	sp|Q6P9K9|NRX3A_MOUSE	5.64449	0.387554	0.711828
	Atp6v0d1	sp|P51863|VA0D1_MOUSE	1.25497	0.067074	0.427959
	H3f3a	sp|P84244|H33_MOUSE	1.85536	0.18567	0.57087
	Map4	sp|P27546|MAP4_MOUSE	2.12885	0.22829	0.619517
	Ahcyl2	sp|Q68FL4|SAHH3_MOUSE	1.39834	0.0936033	0.450486
	Amph	sp|Q7TQF7|AMPH_MOUSE	1.80084	0.176572	0.562611
	Pak2	sp|Q8CIN4|PAK2_MOUSE	2.17481	0.237021	0.619517
	Gstp1	sp|P19157|GSTP1_MOUSE	1.59236	0.133583	0.497613
	Pebp1	sp|P70296|PEBP1_MOUSE	1.18107	0.0554904	0.389545
	Adh5	sp|P28474|ADHX_MOUSE	1.46736	0.111367	0.475976
	Necap1	sp|Q9CR95|NECP1_MOUSE	1.75965	0.174689	0.558672
	Eef1a1	sp|P10126|EF1A1_MOUSE	1.68753	0.155417	0.522001
	Cat	sp|P24270|CATA_MOUSE	6.65951	0.427477	0.740484
	Plp1	sp|P60202|MYPR_MOUSE	3.08068	0.35041	0.690876
	Cct2	sp|P80314|TCPB_MOUSE	1.21903	0.0709939	0.434739
	Usp5	sp|P56399|UBP5_MOUSE	2.17427	0.246978	0.619517
	Rps8	sp|P62242|RS8_MOUSE	1.7061	0.167987	0.54586
	Brk1	sp|Q91VR8|BRK1_MOUSE	1.67027	0.158269	0.523762
	Hnrnpab	sp|Q99020|ROAA_MOUSE	1.42695	0.114792	0.476777
	Hnrnpdl	sp|Q9Z130|HNRDL_MOUSE	1.42695	0.114792	0.476777
	Atp2a2	sp|O55143|AT2A2_MOUSE	1.35235	0.100712	0.458688
	Hist1h1e	sp|P43274|H14_MOUSE	1.98791	0.23393	0.619517
	Rpl26	sp|P61255|RL26_MOUSE	2.02991	0.240819	0.619517
	Atp5b	sp|P56480|ATPB_MOUSE	1.40389	0.113674	0.476777
	Tnnc2	sp|P20801|TNNC2_MOUSE	1.44532	0.121933	0.482665
	Slc4a1	sp|P04919|B3AT_MOUSE	10.2828	0.479307	0.765092
	Vtn	sp|P29788|VTNC_MOUSE	4.93912	0.412695	0.733476
	Ndufa4	sp|Q62425|NDUA4_MOUSE	3.9934	0.401097	0.722885
	Cltc	sp|Q68FD5|CLH1_MOUSE	1.34813	0.1082	0.468567
	Nptn	sp|P97300|NPTN_MOUSE	1.56135	0.154639	0.522001
	Bin2	sp|D3Z6Q9|BIN2_MOUSE	1.7172	0.19464	0.58371
	Rpl30	sp|P62889|RL30_MOUSE	1.53272	0.152814	0.522001
	Hnrnpk	sp|P61979|HNRPK_MOUSE	1.28015	0.0999098	0.458329
	Mug1	sp|P28665|MUG1_MOUSE	6.14237	0.444414	0.744892
	Gng7	sp|Q61016|GBG7_MOUSE	2.14981	0.268358	0.632708
	Echs1	sp|Q8BH95|ECHM_MOUSE	1.32472	0.112276	0.476777
	Atp6v1c1	sp|Q9Z1G3|VATC1_MOUSE	1.11608	0.0682831	0.4298
	Dmxl2	sp|Q8BPN8|DMXL2_MOUSE	1.17933	0.0852251	0.444149
	Chchd3	sp|Q9CRB9|MIC19_MOUSE	1.19777	0.0909693	0.448886
	Chchd3	tr|D3Z0L4|D3Z0L4_MOUSE	1.19777	0.0909693	0.448886
	Aldoart2	tr|A6ZI47|A6ZI47_MOUSE	1.42468	0.133825	0.497613
	Canx	sp|P35564|CALX_MOUSE	1.38863	0.122017	0.482665
	Pcp4	sp|P63054|PCP4_MOUSE	2.84467	0.362277	0.690876
	Fam3c	sp|Q91VU0|FAM3C_MOUSE	3.58869	0.421257	0.735253
	Ndufb10	sp|Q9DCS9|NDUBA_MOUSE	1.49784	0.158087	0.523762
	Napa	sp|Q9DB05|SNAA_MOUSE	1.24961	0.111052	0.475623
	Atp6v0a1	sp|Q9Z1G4|VPP1_MOUSE	1.19195	0.100469	0.458329
	Vdac1	sp|Q60932|VDAC1_MOUSE	1.19294	0.104472	0.468567
	Fetub	sp|Q9QXC1|FETUB_MOUSE	3.02047	0.409706	0.733334
	Psma4	sp|Q9R1P0|PSA4_MOUSE	1.24035	0.116088	0.476777
	Hras	sp|Q61411|RASH_MOUSE	1.49935	0.174922	0.558672
	Pitpna	sp|P53810|PIPNA_MOUSE	1.94227	0.278163	0.635213
	Scg5	sp|P12961|7B2_MOUSE	5.5919	0.482929	0.765092
	Nme1	sp|P15532|NDKA_MOUSE	1.12063	0.0963642	0.45517
	Psd3	tr|Q8C0E9|Q8C0E9_MOUSE	1.66575	0.229155	0.619517
	Myef2	sp|Q8C854|MYEF2_MOUSE	1.93471	0.27894	0.635213
	Arfgap1	sp|Q9EPJ9|ARFG1_MOUSE	1.30197	0.139703	0.506877
	Ppp3cb	sp|P48453|PP2BB_MOUSE	1.76633	0.249967	0.619517
	Dusp3	sp|Q9D7X3|DUS3_MOUSE	2.19656	0.324246	0.679293
	Psat1	sp|Q99K85|SERC_MOUSE	1.99419	0.298238	0.659325
	Hnrnpul2	sp|Q00PI9|HNRL2_MOUSE	1.63716	0.225624	0.619517
	Cntn2	sp|Q61330|CNTN2_MOUSE	3.88452	0.464904	0.758413
	Ighg	sp|P01863|GCAA_MOUSE	5.0261	0.493154	0.775404
	Ighg2c	tr|F6TQW2|F6TQW2_MOUSE	5.0261	0.493154	0.775404
	Kpnb1	sp|P70168|IMB1_MOUSE	1.39218	0.16569	0.542805
	Cd47	sp|Q61735|CD47_MOUSE	1.6609	0.234632	0.619517
	Fkbp1a	sp|P26883|FKB1A_MOUSE	1.53061	0.209348	0.601423
	Rps26	sp|P62855|RS26_MOUSE	2.03286	0.316877	0.676685
	Apoe	sp|P08226|APOE_MOUSE	8.27579	0.559197	0.817117
	Sept3	sp|Q9Z1S5|SEPT3_MOUSE	1.11991	0.108001	0.468567
	Ppp1ca	sp|P62137|PP1A_MOUSE	1.28563	0.149963	0.522001
	Ppp1cc	sp|P63087|PP1G_MOUSE	1.28563	0.149963	0.522001
	Ppp1cb	sp|P62141|PP1B_MOUSE	1.28563	0.149963	0.522001
	Pafah1b1	sp|P63005|LIS1_MOUSE	1.28311	0.149499	0.522001
	Hist1h1b	sp|P43276|H15_MOUSE	1.81862	0.271396	0.635213
	Epb4	tr|A2A841|A2A841_MOUSE	1.85901	0.28557	0.642751
	Epb4	tr|A2A838|A2A838_MOUSE	1.85901	0.28557	0.642751
	Bpgm	sp|P15327|PMGE_MOUSE	4.90561	0.505542	0.781136
	Rab35	sp|Q6PHN9|RAB35_MOUSE	1.42425	0.190934	0.58131
	Ensa	sp|P60840|ENSA_MOUSE	1.36444	0.177902	0.562611
	Slc2a3	sp|P32037|GTR3_MOUSE	1.56854	0.233064	0.619517
	H1f0	sp|P10922|H10_MOUSE	1.6536	0.247729	0.619517
	Ube2l3	sp|P68037|UB2L3_MOUSE	1.20299	0.137882	0.504902
	Hsp90ab1	sp|P11499|HS90B_MOUSE	1.31566	0.166665	0.545361
	Tkt	sp|P40142|TKT_MOUSE	1.47696	0.211938	0.605259
	Grin1	sp|P35438|NMDZ1_MOUSE	1.76917	0.277233	0.635213
	Cs	sp|Q9CZU6|CISY_MOUSE	1.15843	0.126828	0.489319
	Vps29	sp|Q9QZ88|VPS29_MOUSE	1.7502	0.275881	0.635213
	Sod1	sp|P08228|SODC_MOUSE	1.83126	0.303807	0.667422
	S100a13	sp|P97352|S10AD_MOUSE	2.15712	0.357126	0.690876
	Tmsb10	sp|Q6ZWY8|TYB10_MOUSE	1.98082	0.32696	0.680903
	Cspg5	sp|Q71M36|CSPG5_MOUSE	1.50848	0.226909	0.619517
	Asrgl1	sp|Q8C0M9|ASGL1_MOUSE	1.53774	0.237488	0.619517
	Dync1h1	sp|Q9JHU4|DYHC1_MOUSE	1.09135	0.119106	0.479709
	Pfkp	sp|Q9WUA3|PFKAP_MOUSE	0.97898	0.105909	0.468567
	Pdia3	sp|P27773|PDIA3_MOUSE	1.25949	0.168879	0.54749
	Dclk1	sp|Q9JLM8|DCLK1_MOUSE	1.41977	0.212955	0.606266
	Slc17a7	sp|Q3TXX4|VGLU1_MOUSE	1.64065	0.263176	0.630918
	Gad2	sp|P48320|DCE2_MOUSE	1.2936	0.183725	0.570096
	Ppp2cb	sp|P62715|PP2AB_MOUSE	1.05198	0.119726	0.480835
	Sept8	sp|Q8CHH9|SEPT8_MOUSE	1.22358	0.167657	0.545421
	Rpl21	sp|O09167|RL21_MOUSE	1.45332	0.231299	0.619517
	Rpl6	sp|P47911|RL6_MOUSE	1.6207	0.260603	0.629267
	Park7	sp|Q99LX0|PARK7_MOUSE	0.932993	0.0997546	0.458329
	Nras	sp|P08556|RASN_MOUSE	1.16549	0.15145	0.522001
	Kras	sp|P32883|RASK_MOUSE	1.16549	0.15145	0.522001
	Nckap1	sp|P28660|NCKP1_MOUSE	1.4193	0.219563	0.613768
	Phyhip	sp|Q8K0S0|PHYIP_MOUSE	1.22373	0.173249	0.555867
	Psd3	sp|Q2PFD7|PSD3_MOUSE	1.51969	0.248966	0.619517
	Rab5c	sp|P35278|RAB5C_MOUSE	1.51535	0.249032	0.619517
	Rab5a	sp|Q9CQD1|RAB5A_MOUSE	1.51535	0.249032	0.619517
	Rab5b	sp|P61021|RAB5B_MOUSE	1.51535	0.249032	0.619517
	Mapk1	sp|P63085|MK01_MOUSE	1.3436	0.212392	0.605816
	Atp6v1d	sp|P57746|VATD_MOUSE	3.46234	0.53021	0.794606
	Aak1	sp|Q3UHJ0|AAK1_MOUSE	1.55519	0.263871	0.630918
	Camk2a	sp|P11798|KCC2A_MOUSE	1.89958	0.353284	0.690876
	Fam49b	sp|Q921M7|FA49B_MOUSE	1.20816	0.181495	0.569389
	Ndufs5	sp|Q99LY9|NDUS5_MOUSE	1.85299	0.337958	0.68938
	Eif5	sp|P59325|IF5_MOUSE	5.5598	0.595757	0.839331
	Hnrnpc	sp|Q9Z204|HNRPC_MOUSE	1.29889	0.2095	0.601423
	Tubb4b	sp|P68372|TBB4B_MOUSE	1.03258	0.135383	0.500936
	Atp2b2	sp|Q9R0K7|AT2B2_MOUSE	1.44229	0.248198	0.619517
	Ptgds	sp|O09114|PTGDS_MOUSE	3.37092	0.544568	0.803854
	Pdxk	sp|Q8K183|PDXK_MOUSE	1.87703	0.356393	0.690876
	Cp	sp|Q61147|CERU_MOUSE	2.26329	0.430916	0.742004
	Gc	sp|P21614|VTDB_MOUSE	2.43121	0.45059	0.749467
	Uqcrh	sp|P99028|QCR6_MOUSE	1.23608	0.206918	0.601423
	Gnao1	sp|P18872|GNAO_MOUSE	1.21697	0.205027	0.601122
	H2afz	sp|P0C0S6|H2AZ_MOUSE	2.97888	0.522585	0.791305
	Cldn11	sp|Q60771|CLD11_MOUSE	2.29224	0.438779	0.74261
	Gsn	sp|P13020|GELS_MOUSE	2.44026	0.460779	0.75388
	Syp	sp|Q62277|SYPH_MOUSE	1.32598	0.233388	0.619517
	Apoa4	sp|P06728|APOA4_MOUSE	2.86782	0.513292	0.786505
	Chmp5	sp|Q9D7S9|CHMP5_MOUSE	3.03965	0.534603	0.7982
	Synj1	sp|Q8CHC4|SYNJ1_MOUSE	1.43393	0.258445	0.628053
	Acot7	sp|Q91V12|BACH_MOUSE	2.2578	0.437626	0.742004
	Hprt1	sp|P00493|HPRT_MOUSE	1.38036	0.244733	0.619517
	Spta1	sp|P08032|SPTA1_MOUSE	5.42528	0.614357	0.840629
	Ap2a2	sp|P17427|AP2A2_MOUSE	1.15646	0.190294	0.579992
	Endod1	sp|Q8C522|ENDD1_MOUSE	2.12913	0.419055	0.735253
	Gnao1	sp|P18872-2|GNAO_MOUSE	1.19862	0.208798	0.601423
	Aldoa	sp|P05064|ALDOA_MOUSE	1.13429	0.189718	0.578868
	Plg	sp|P20918|PLMN_MOUSE	3.1968	0.562927	0.817117
	Sh3gl2	sp|Q62420|SH3G2_MOUSE	1.08255	0.170851	0.549429
	Bin1	sp|O08539|BIN1_MOUSE	1.11445	0.185453	0.57087
	Slc25a12	sp|Q8BH59|CMC1_MOUSE	1.12643	0.191801	0.582053
	Alb	sp|P07724|ALBU_MOUSE	1.71134	0.353149	0.690876
	Rpl17	sp|Q9CPR4|RL17_MOUSE	1.51892	0.299529	0.660615
	Ppp3ca	sp|P63328-2|PP2BA_MOUSE	1.59297	0.320434	0.67841
	Camkv	sp|Q3UHL1|CAMKV_MOUSE	1.94906	0.409868	0.733334
	Tpm3	sp|P21107|TPM3_MOUSE	1.01345	0.163614	0.537261
	Ppp3ca	sp|P63328|PP2BA_MOUSE	1.58184	0.322152	0.679293
	Fasn	sp|P19096|FAS_MOUSE	1.19136	0.218684	0.61336
	Hist1h1c	sp|P15864|H12_MOUSE	1.57661	0.32365	0.679293
	Mif	sp|P34884|MIF_MOUSE	2.06911	0.434289	0.742004
	Bin1	sp|O08539-2|BIN1_MOUSE	1.10445	0.193689	0.58371
	Dstn	sp|Q9R0P5|DEST_MOUSE	0.949903	0.154247	0.522001
	Cadps	sp|Q80TJ1|CAPS1_MOUSE	1.21176	0.232197	0.619517
	Cd9	sp|P40240|CD9_MOUSE	2.52516	0.518147	0.791305
	Stip1	sp|Q60864|STIP1_MOUSE	0.896342	0.142696	0.511746
	Gdi1	sp|P50396|GDIA_MOUSE	0.854009	0.130687	0.497613
	Ahcyl1	sp|Q80SW1|SAHH2_MOUSE	0.962032	0.16504	0.541307
	Isg15	sp|Q64339|ISG15_MOUSE	4.59287	0.644015	0.853042
	Ldhb	sp|P16125|LDHB_MOUSE	1.47133	0.30842	0.671589
	F2	sp|P19221|THRB_MOUSE	3.05474	0.596409	0.839331
	Slc9a3r1	sp|P70441|NHRF1_MOUSE	1.41752	0.286723	0.642895
	Selenbp1	sp|P17563|SBP1_MOUSE	2.98892	0.592889	0.839331
	Stmn1	sp|P54227|STMN1_MOUSE	2.10534	0.453599	0.752238
	Trf	tr|E9Q2Q7|E9Q2Q7_MOUSE	1.91754	0.424741	0.738504
	Ppp2ca	sp|P63330|PP2AA_MOUSE	0.948967	0.169188	0.547855
	Nsf	sp|P46460|NSF_MOUSE	1.46308	0.315847	0.676685
	Pacsin2	sp|Q9WVE8|PACN2_MOUSE	1.16931	0.234201	0.619517
	Eif4h	sp|Q9WUK2|IF4H_MOUSE	0.80464	0.125825	0.486359
	Ylpm1	tr|D3YWX2|D3YWX2_MOUSE	1.93595	0.434865	0.742004
	Vdac3	sp|Q60931|VDAC3_MOUSE	1.10843	0.213665	0.606266
	Napg	sp|Q9CWZ7|SNAG_MOUSE	1.16631	0.235468	0.619517
	Akr1b1	sp|P45376|ALDR_MOUSE	1.12703	0.226313	0.619517
	Ndufa7	sp|Q9Z1P6|NDUA7_MOUSE	1.37067	0.29691	0.659125
	Oxr1	sp|Q4KMM3|OXR1_MOUSE	1.30646	0.276247	0.635213
	Cpe	sp|Q00493|CBPE_MOUSE	1.39021	0.304617	0.668677
	Fscn1	sp|Q61553|FSCN1_MOUSE	1.40356	0.312136	0.671589
	Ncl	sp|P09405|NUCL_MOUSE	1.09398	0.222508	0.617075
	Rhog	sp|P84096|RHOG_MOUSE	1.57095	0.360423	0.690876
	Tubb4a	sp|Q9D6F9|TBB4A_MOUSE	1.0596	0.214589	0.606266
	Taldo1	sp|Q93092|TALDO_MOUSE	0.961918	0.198951	0.591574
	Rbp4	sp|Q00724|RET4_MOUSE	2.52751	0.56749	0.820514
	Gm9493	tr|F6SVV1|F6SVV1_MOUSE	1.62979	0.373862	0.697449
	Atp2b4	tr|Q6Q477|Q6Q477_MOUSE	1.01582	0.215063	0.606266
	Atp2b4	tr|E9Q828|E9Q828_MOUSE	1.01582	0.215063	0.606266
	Abi1	sp|Q8CBW3|ABI1_MOUSE	1.5441	0.36258	0.690876
	Abi2	sp|P62484|ABI2_MOUSE	1.5441	0.36258	0.690876
	Timm10	sp|P62073|TIM10_MOUSE	1.55543	0.372228	0.696468
	Tcp1	sp|P11983|TCPA_MOUSE	1.03783	0.231164	0.619517
	Thy1	sp|P01831|THY1_MOUSE	1.35636	0.319615	0.677792
	Sncb	sp|Q91ZZ3|SYUB_MOUSE	0.895984	0.193336	0.58371
	Cfi	sp|Q61129|CFAI_MOUSE	1.79847	0.441206	0.742933
	Tagln2	sp|Q9WVA4|TAGL2_MOUSE	1.91489	0.47532	0.765092
	Fn1	sp|P11276|FINC_MOUSE	3.00578	0.650517	0.853042
	Atp5j2	sp|P56135|ATPK_MOUSE	1.08943	0.244812	0.619517
	Vapa	sp|Q9WV55|VAPA_MOUSE	1.09707	0.247873	0.619517
	Ppia	sp|P17742|PPIA_MOUSE	0.97344	0.224641	0.619517
	Psmb1	sp|O09061|PSB1_MOUSE	1.08743	0.248874	0.619517
	Mobp	sp|Q9D2P8|MOBP_MOUSE	1.67893	0.421307	0.735253
	Dctn2	sp|Q99KJ8|DCTN2_MOUSE	0.827297	0.182448	0.569494
	Tubb5	sp|P99024|TBB5_MOUSE	0.857449	0.192883	0.58371
	Idh3a	sp|Q9D6R2|IDH3A_MOUSE	1.10712	0.259333	0.629267
	Cpq	sp|Q9WVJ3|CBPQ_MOUSE	2.3806	0.593611	0.839331
	Rpl14	sp|Q9CR57|RL14_MOUSE	1.6321	0.415328	0.735253
	Gpx3	sp|P46412|GPX3_MOUSE	1.97825	0.506441	0.781136
	Ppp1r13b	sp|Q62415|ASPP1_MOUSE	1.03046	0.245684	0.619517
	Dpysl2	sp|O08553|DPYL2_MOUSE	0.998475	0.241633	0.619517
	Rap1gds1	tr|E9Q912|E9Q912_MOUSE	1.11449	0.263603	0.630918
	Prkar2b	sp|P31324|KAP3_MOUSE	1.31882	0.330172	0.681537
	Ppp1r7	sp|Q3UM45|PP1R7_MOUSE	0.985915	0.239533	0.619517
	Ptms	sp|Q9D0J8|PTMS_MOUSE	1.09695	0.261171	0.630096
	Des	sp|P31001|DESM_MOUSE	2.04177	0.529191	0.793929
	Rab1	tr|Q5SW88|Q5SW88_MOUSE	0.761676	0.158629	0.523762
	Slc1a4	sp|O35874|SATT_MOUSE	2.07379	0.536358	0.798945
	Atp2b3	tr|Q0VF55|Q0VF55_MOUSE	1.08148	0.260563	0.629267
	Pafah1b2	sp|Q61206|PA1B2_MOUSE	1.15651	0.285693	0.642751
	H2afx	sp|P27661|H2AX_MOUSE	2.48315	0.627653	0.845702
	Dpysl3	sp|Q62188|DPYL3_MOUSE	0.831313	0.207223	0.601423
	Ankrd26	sp|Q811D2|ANR26_MOUSE	3.22989	0.743896	0.900808
	Eef1b	sp|O70251|EF1B_MOUSE	1.01321	0.253185	0.62427
	Myh10	sp|Q61879|MYH10_MOUSE	1.03759	0.262985	0.630918
	Ap1b1	sp|O35643|AP1B1_MOUSE	0.862273	0.21558	0.606266
	Rps10	sp|P63325|RS10_MOUSE	0.929195	0.243449	0.619517
	Psap	sp|Q61207|SAP_MOUSE	1.89079	0.523019	0.791305
	App	sp|P12023|A4_MOUSE	2.57597	0.66184	0.860459
	Sept4	tr|Q5ND09|Q5ND09_MOUSE	1.72635	0.482787	0.765092
	Hspa12a	sp|Q8K0U4|HS12A_MOUSE	1.20605	0.328278	0.681272
	Rpl13	sp|P47963|RL13_MOUSE	1.44011	0.398064	0.718876
	Cryab	sp|P23927|CRYAB_MOUSE	1.70785	0.48068	0.765092
	Map2	sp|P20357|MTAP2_MOUSE	1.13047	0.312351	0.671589
	haemaglobin	tr|Q91VB8|Q91VB8_MOUSE	2.44822	0.668822	0.860459
	Hist2h2ac	sp|Q64523|H2A2C_MOUSE	2.36959	0.642536	0.852958
	Cfb	sp|P04186|CFAB_MOUSE	2.18407	0.613953	0.840629
	Syngr1	sp|O55100|SNG1_MOUSE	0.984351	0.273667	0.635213
	Ndrg2	sp|Q9QYG0|NDRG2_MOUSE	1.08691	0.306613	0.671481
	Hrg	sp|Q9ESB3|HRG_MOUSE	2.22298	0.621378	0.843428
	Acot13	sp|Q9CQR4|ACO13_MOUSE	1.26041	0.362978	0.691163
	Mtch2	sp|Q791V5|MTCH2_MOUSE	0.95487	0.271164	0.635213
	Acat1	sp|Q8QZT1|THIL_MOUSE	0.747638	0.207536	0.601423
	Rab1b	sp|Q9D1G1|RAB1B_MOUSE	0.776377	0.21876	0.61336
	Dcn	sp|P28654|PGS2_MOUSE	2.55749	0.716117	0.883631
	Cnp	sp|P16330|CN37_MOUSE	1.61265	0.479614	0.765092
	Idh3b	tr|Q91VA7|Q91VA7_MOUSE	0.868893	0.25066	0.620229
	Tpm1	sp|P58771|TPM1_MOUSE	0.806653	0.238541	0.619517
	Tpm1	tr|E9Q455|E9Q455_MOUSE	0.806653	0.238541	0.619517
	Kng2	tr|Q6S9I2|Q6S9I2_MOUSE	2.44445	0.704577	0.875104
	Mdh1	sp|P14152|MDHC_MOUSE	0.863841	0.252534	0.623764
	Cand1	sp|Q6ZQ38|CAND1_MOUSE	0.91056	0.267142	0.63198
	Serpina6	sp|Q06770|CBG_MOUSE	2.62168	0.740407	0.898951
	Nudt3	sp|Q9JI46|NUDT3_MOUSE	1.44934	0.441094	0.742933
	Grb2	sp|Q60631|GRB2_MOUSE	0.993309	0.308291	0.671589
	Atp1a1	sp|Q8VDN2|AT1A1_MOUSE	0.889771	0.266688	0.631454
	Gpi	sp|P06745|G6PI_MOUSE	1.30481	0.395929	0.717853
	Pak1	sp|O88643|PAK1_MOUSE	1.30628	0.397496	0.718314
	Tomm20	sp|Q9DCC8|TOM20_MOUSE	1.75486	0.541954	0.803854
	Hbbt1	tr|A8DUK4|A8DUK4_MOUSE	2.28813	0.687791	0.87251
	Rplp0	sp|P14869|RLA0_MOUSE	1.22993	0.382361	0.706927
	Camk2g	sp|Q923T9|KCC2G_MOUSE	1.24463	0.38602	0.710876
	Sst	sp|P60041|SMS_MOUSE	1.30915	0.410442	0.733476
	Blvrb	sp|Q923D2|BLVRB_MOUSE	2.60717	0.758977	0.909644
	Ttn	sp|A2ASS6|TITIN_MOUSE	1.23678	0.389248	0.714005
	Rhoa	sp|Q9QUI0|RHOA_MOUSE	0.988656	0.31827	0.676897
	Ppp3r1	sp|Q63810|CANB1_MOUSE	1.39116	0.43731	0.742004
	Tspan2	sp|Q922J6|TSN2_MOUSE	1.63196	0.527654	0.792896
	Prdx2	sp|Q61171|PRDX2_MOUSE	0.615656	0.201978	0.594398
	Abat	sp|P61922|GABT_MOUSE	1.61459	0.528153	0.793221
	Ca2	sp|P00920|CAH2_MOUSE	1.62448	0.531384	0.79509
	Gnb2l1	sp|P68040|GBLP_MOUSE	1.04809	0.353351	0.690876
	Cox7c	sp|P17665|COX7C_MOUSE	0.7275	0.242668	0.619517
	Hbb-bs	tr|E9Q223|E9Q223_MOUSE	2.22771	0.725866	0.890192
	Nfasc	sp|Q810U3|NFASC_MOUSE	1.16761	0.392466	0.715217
	Sri	sp|Q6P069|SORCN_MOUSE	0.846189	0.287063	0.642895
	Mog	sp|Q61885|MOG_MOUSE	1.39801	0.469142	0.763396
	Rab11b	sp|P46638|RB11B_MOUSE	0.707579	0.244623	0.619517
	Pgam1	sp|Q9DBJ1|PGAM1_MOUSE	0.648374	0.223183	0.618333
	Ndufa6	sp|Q9CQZ5|NDUA6_MOUSE	1.07684	0.368625	0.694227
	Glud1	sp|P26443|DHE3_MOUSE	1.12796	0.391196	0.715217
	Aldoc	sp|P05063|ALDOC_MOUSE	0.758421	0.26207	0.630918
	Pnp	sp|P23492|PNPH_MOUSE	2.31874	0.772321	0.915864
	Slc4a4	sp|O88343|S4A4_MOUSE	0.698628	0.248466	0.619517
	Bdh1	sp|Q80XN0|BDH_MOUSE	0.872764	0.319116	0.677669
	Ank3	sp|G5E8K5|ANK3_MOUSE	1.9434	0.6816	0.867916
	Ank3	tr|G5E8K3|G5E8K3_MOUSE	1.9434	0.6816	0.867916
	Hdhd2	sp|Q3UGR5|HDHD2_MOUSE	1.17928	0.417081	0.735253
	Uchl1	sp|Q9R0P9|UCHL1_MOUSE	0.920448	0.341342	0.690876
	Plec	sp|Q9QXS1-10|PLEC_MOUSE	0.940025	0.357927	0.690876
	Srsf2	sp|Q62093|SRSF2_MOUSE	0.876861	0.335479	0.687904
	Sdha	sp|Q8K2B3|SDHA_MOUSE	0.882834	0.341793	0.690876
	Ttr	sp|P07309|TTHY_MOUSE	2.13225	0.76696	0.912211
	Qdpr	sp|Q8BVI4|DHPR_MOUSE	1.2863	0.482336	0.765092
	Uqcrfs1	sp|Q9CR68|UCRI_MOUSE	0.764419	0.306243	0.671481
	Arhgdia	sp|Q99PT1|GDIR1_MOUSE	0.828833	0.327922	0.681272
	Gda	sp|Q9R111|GUAD_MOUSE	0.955228	0.378355	0.703487
	Hk2	sp|O08528|HXK2_MOUSE	0.742625	0.297912	0.659125
	Cmpk1	sp|Q9DBP5|KCY_MOUSE	0.9405	0.37388	0.697449
	Ppid	sp|Q9CR16|PPID_MOUSE	0.790534	0.324071	0.679293
	Pygb	sp|Q8CI94|PYGB_MOUSE	0.896008	0.363726	0.692118
	Atp5j	sp|P97450|ATP5J_MOUSE	0.877536	0.360441	0.690876
	Gpd1l	sp|Q3ULJ0|GPD1L_MOUSE	1.34533	0.52494	0.791322
	Ndufs4	sp|Q9CXZ1|NDUS4_MOUSE	0.804863	0.333559	0.68497
	Sptbn2	tr|Q68FG2|Q68FG2_MOUSE	0.727598	0.309598	0.671589
	Mbp	sp|P04370|MBP_MOUSE	1.53195	0.601303	0.840629
	Cpn2	sp|Q9DBB9|CPN2_MOUSE	1.93117	0.752086	0.906452
	Atpif1	sp|O35143|ATIF1_MOUSE	0.747995	0.317409	0.676685
	Atpif1	tr|E9PV44|E9PV44_MOUSE	0.747995	0.317409	0.676685
	Pgm2l1	sp|Q8CAA7|PGM2L_MOUSE	0.978244	0.399016	0.720132
	Mbp	sp|P04370-11|MBP_MOUSE	1.53029	0.60115	0.840629
	Hnrnpd	sp|Q60668|HNRPD_MOUSE	0.695967	0.297483	0.659125
	Ahsa1	sp|Q8BK64|AHSA1_MOUSE	0.794617	0.339532	0.690652
	Map2	tr|G3UZJ2|G3UZJ2_MOUSE	0.852025	0.362564	0.690876
	Arf4	sp|P61750|ARF4_MOUSE	0.957766	0.408871	0.733334
	Cops3	sp|O88543|CSN3_MOUSE	0.859378	0.36976	0.694227
	Hist1h2bb	sp|Q64475|H2B1B_MOUSE	1.13712	0.470956	0.763396
	Mbp	sp|P04370-10|MBP_MOUSE	1.49982	0.609735	0.840629
	Itih1	sp|Q61702|ITIH1_MOUSE	1.7847	0.732012	0.892628
	Rab3a	sp|P63011|RAB3A_MOUSE	1.12336	0.463938	0.757278
	Nefh	sp|P19246|NFH_MOUSE	1.49049	0.612465	0.840629
	Hpx	sp|Q91X72|HEMO_MOUSE	1.33645	0.561807	0.817117
	Cntn1	sp|P12960|CNTN1_MOUSE	0.692239	0.317928	0.676685
	Pkm	sp|P52480|KPYM_MOUSE	0.673118	0.31233	0.671589
	Ca1	sp|P13634|CAH1_MOUSE	1.91444	0.792427	0.918908
	Scrn1	sp|Q9CZC8|SCRN1_MOUSE	1.07476	0.459878	0.753286
	Psma1	sp|Q9R1P4|PSA1_MOUSE	0.827295	0.382246	0.706927
	Idh2	sp|P54071|IDHP_MOUSE	0.879942	0.406284	0.73134
	Ak4	sp|Q9WUR9|KAD4_MOUSE	1.14089	0.502853	0.780572
	Cct4	sp|P80315|TCPD_MOUSE	0.76237	0.357903	0.690876
	Camk2d	sp|Q6PHZ2|KCC2D_MOUSE	1.34153	0.582707	0.830617
	Gng3	sp|P63216|GBG3_MOUSE	0.92624	0.433013	0.742004
	Tubb2a	sp|Q7TMM9|TBB2A_MOUSE	0.577714	0.287363	0.642895
	Reep5	tr|G3X8R0|G3X8R0_MOUSE	0.934018	0.439568	0.742933
	Sh3glb2	sp|Q8R3V5|SHLB2_MOUSE	0.886697	0.420868	0.735253
	Sh3glb2	tr|A2AWI7|A2AWI7_MOUSE	0.886697	0.420868	0.735253
	Sptan1	tr|E9Q447|E9Q447_MOUSE	0.673926	0.328511	0.681272
	Hist1h2bc	sp|Q6ZWY9|H2B1C_MOUSE	1.05031	0.480305	0.765092
	Nt5c	sp|Q9JM14|NT5C_MOUSE	1.1617	0.523488	0.791305
	Gm10108	tr|G3UWG1|G3UWG1_MOUSE	0.707139	0.353576	0.690876
	Hbb-b1	sp|P02088|HBB1_MOUSE	1.7622	0.77943	0.915928
	Mp68	sp|P56379|68MP_MOUSE	0.78831	0.385215	0.710795
	Sptan1	sp|P16546|SPTN1_MOUSE	0.670465	0.331188	0.682604
	Chgb	sp|P16014|SCG1_MOUSE	1.66166	0.744419	0.900808
	Capzb	sp|P47757|CAPZB_MOUSE	0.921983	0.442932	0.743351
	Ndufv2	sp|Q9D6J6|NDUV2_MOUSE	0.790416	0.394129	0.716853
	Rpl7	sp|P14148|RL7_MOUSE	1.19784	0.556238	0.815719
	Tpi1	sp|P17751|TPIS_MOUSE	0.533056	0.293134	0.653198
	Pgk1	sp|P09411|PGK1_MOUSE	0.515705	0.282284	0.642305
	Cox6b1	sp|P56391|CX6B1_MOUSE	0.768077	0.392053	0.715217
	Pkm	sp|P52480-2|KPYM_MOUSE	0.627408	0.337742	0.68938
	Pklr	sp|P53657|KPYR_MOUSE	0.689937	0.358378	0.690876
	Prkar2a	sp|P12367|KAP2_MOUSE	0.887843	0.448792	0.747808
	Prkar2a	tr|Q8K1M3|Q8K1M3_MOUSE	0.887843	0.448792	0.747808
	Ppp2r2a	sp|Q6P1F6|2ABA_MOUSE	0.912547	0.458162	0.753286
	Ppp2r2c	sp|Q8BG02|2ABG_MOUSE	0.912547	0.458162	0.753286
	Cox5b	sp|P19536|COX5B_MOUSE	0.657652	0.35434	0.690876
	Tpm4	sp|Q6IRU2|TPM4_MOUSE	0.763027	0.392974	0.715217
	Fh	sp|P97807|FUMH_MOUSE	0.589574	0.325451	0.680798
	Pgam2	sp|O70250|PGAM2_MOUSE	0.552803	0.314588	0.675402
	Slc3a2	sp|P10852|4F2_MOUSE	0.782746	0.409997	0.733334
	Pfkl	sp|P12382|PFKAL_MOUSE	0.648486	0.355207	0.690876
	Hsph1	sp|Q61699|HS105_MOUSE	0.8025	0.423297	0.737348
	Mapre1	sp|Q61166|MARE1_MOUSE	1.01018	0.507127	0.78127
	Dlst	sp|Q9D2G2|ODO2_MOUSE	0.565678	0.324076	0.679293
	Scp2	sp|P32020|NLTP_MOUSE	0.947035	0.485223	0.766992
	Hspb1	sp|P14602|HSPB1_MOUSE	1.84961	0.860884	0.95726
	Capza2	sp|P47754|CAZA2_MOUSE	0.928369	0.482631	0.765092
	Lmnb1	sp|P14733|LMNB1_MOUSE	0.774693	0.420827	0.735253
	Lmna	sp|P48678|LMNA_MOUSE	0.774693	0.420827	0.735253
	Arpc4	sp|P59999|ARPC4_MOUSE	0.748884	0.411985	0.733476
	Atp6v1b2	sp|P62814|VATB2_MOUSE	0.71723	0.395367	0.717853
	Sucla2	sp|Q9Z2I9|SUCB1_MOUSE	0.574059	0.33791	0.68938
	Hnrnpu	sp|Q8VEK3|HNRPU_MOUSE	0.575734	0.349982	0.690876
	Ndufs6	sp|P52503|NDUS6_MOUSE	0.64249	0.370837	0.694328
	Hspa2	sp|P17156|HSP72_MOUSE	0.588827	0.354694	0.690876
	Capza1	sp|P47753|CAZA1_MOUSE	1.02917	0.53956	0.80133
	Hkdc1	sp|Q91W97|HKDC1_MOUSE	0.653533	0.384885	0.710654
	Ywhab	sp|Q9CQV8|1433B_MOUSE	0.611537	0.37846	0.703487
	Nebl	tr|B7ZCI2|B7ZCI2_MOUSE	1.21669	0.630839	0.845888
	Nrcam	sp|Q810U4|NRCAM_MOUSE	0.825482	0.475737	0.765092
	Tubb2b	sp|Q9CWF2|TBB2B_MOUSE	0.52234	0.339392	0.690652
	Aldh7a1	sp|Q9DBF1|AL7A1_MOUSE	1.08578	0.593169	0.839331
	Csrp1	sp|P97315|CSRP1_MOUSE	1.16479	0.61851	0.84096
	Rab2a	sp|P53994|RAB2A_MOUSE	0.754044	0.445171	0.744892
	Myh11	sp|O08638|MYH11_MOUSE	0.727386	0.442841	0.743351
	Rplp2	sp|P99027|RLA2_MOUSE	0.70995	0.440331	0.742933
	Srcin1	tr|B1AQX9|B1AQX9_MOUSE	1.11553	0.617111	0.84096
	Anp32a	sp|O35381|AN32A_MOUSE	0.546826	0.370535	0.694227
	Psma6	sp|Q9QUM9|PSA6_MOUSE	1.25605	0.702949	0.875094
	C3	sp|P01027|CO3_MOUSE	1.44222	0.792207	0.918908
	Rab3c	sp|P62823|RAB3C_MOUSE	0.959615	0.579161	0.830617
	Calr	sp|P14211|CALR_MOUSE	0.71455	0.454748	0.753253
	Gng2	sp|P63213|GBG2_MOUSE	0.862427	0.530076	0.794606
	Syn2	sp|Q64332|SYN2_MOUSE	1.07151	0.612604	0.840629
	Rpl31	sp|P62900|RL31_MOUSE	0.742033	0.469957	0.763396
	C5	sp|P06684|CO5_MOUSE	1.46889	0.81442	0.930909
	Trap1	sp|Q9CQN1|TRAP1_MOUSE	0.606728	0.414779	0.735253
	Orm1	sp|Q60590|A1AG1_MOUSE	1.25973	0.730952	0.892628
	Rab3b	sp|Q9CZT8|RAB3B_MOUSE	0.94359	0.589778	0.838874
	Dnaja2	sp|Q9QYJ0|DNJA2_MOUSE	0.553886	0.392841	0.715217
	Eef1a2	sp|P62631|EF1A2_MOUSE	0.684455	0.44513	0.744892
	Ndufs1	sp|Q91VD9|NDUS1_MOUSE	0.584598	0.41351	0.734049
	Hist3h2ba	sp|Q9D2U9|H2B3A_MOUSE	0.973677	0.603122	0.840629
	Epb4	tr|E9PV14|E9PV14_MOUSE	0.858358	0.54458	0.803854
	Dlat	sp|Q8BMF4|ODP2_MOUSE	0.778054	0.508425	0.781294
	Rtn4	sp|Q99P72|RTN4_MOUSE	0.516239	0.379705	0.70434
	Rab10	sp|P61027|RAB10_MOUSE	0.539067	0.395066	0.717853
	Syngr3	sp|Q8R191|SNG3_MOUSE	0.677815	0.452289	0.750956
	Uqcrc1	sp|Q9CZ13|QCR1_MOUSE	0.513536	0.38455	0.710505
	Letm1	sp|Q9Z2I0|LETM1_MOUSE	0.708699	0.481874	0.765092
	Pcx	tr|E9QPD7|E9QPD7_MOUSE	0.741356	0.499386	0.780572
	Cct3	sp|P80318|TCPG_MOUSE	0.58939	0.432694	0.742004
	Pygm	sp|Q9WUB3|PYGM_MOUSE	0.634112	0.450043	0.749003
	Rab7a	sp|P51150|RAB7A_MOUSE	0.532123	0.401316	0.722885
	Hnrnpd	tr|E9Q5B6|E9Q5B6_MOUSE	0.54932	0.412661	0.733476
	H2afy	sp|Q9QZQ8|H2AY_MOUSE	1.03194	0.634422	0.848218
	Psmb4	sp|P99026|PSB4_MOUSE	0.83088	0.560373	0.817117
	Rab3d	sp|P35276|RAB3D_MOUSE	0.888157	0.595981	0.839331
	Gap43	sp|P06837|NEUM_MOUSE	0.784183	0.530952	0.794868
	Hdgfrp3	sp|Q9JMG7|HDGR3_MOUSE	0.817786	0.561801	0.817117
	Prkcb	sp|P68404-2|KPCB_MOUSE	0.81842	0.569568	0.821911
	Ndufc2	sp|Q9CQ54|NDUC2_MOUSE	0.690441	0.49345	0.775404
	Ank2	sp|Q8C8R3|ANK2_MOUSE	0.535907	0.435065	0.742004
	Srsf3	sp|P84104|SRSF3_MOUSE	0.825766	0.589997	0.838874
	Ndufa2	sp|Q9CQ75|NDUA2_MOUSE	0.624721	0.479811	0.765092
	Cct5	sp|P80316|TCPE_MOUSE	0.654282	0.493071	0.775404
	Rhob	sp|P62746|RHOB_MOUSE	0.579063	0.455539	0.753286
	Atp2b1	sp|G5E829|AT2B1_MOUSE	0.639506	0.486514	0.768598
	Vapb	sp|Q9QY76|VAPB_MOUSE	0.773212	0.560248	0.817117
	Ola1	sp|Q9CZ30|OLA1_MOUSE	0.697678	0.524386	0.791322
	Atp1a3	sp|Q6PIC6|AT1A3_MOUSE	0.517467	0.436874	0.742004
	Crym	sp|O54983|CRYM_MOUSE	1.14818	0.763411	0.91056
	Rpl18	sp|P35980|RL18_MOUSE	0.734093	0.559431	0.817117
	Slc6a11	sp|P31650|S6A11_MOUSE	0.697213	0.535086	0.798495
	Hspa1b	sp|P17879|HS71B_MOUSE	0.511786	0.441265	0.742933
	Coro1c	sp|Q9WUM4|COR1C_MOUSE	0.692254	0.532144	0.795801
	Anxa6	sp|P14824|ANXA6_MOUSE	0.597731	0.499988	0.780572
	Add1	sp|Q9QYC0|ADDA_MOUSE	0.47816	0.43586	0.742004
	Lmnb2	sp|P21619|LMNB2_MOUSE	0.632781	0.521844	0.791305
	Hnrnpk	tr|Q8BT23|Q8BT23_MOUSE	0.60277	0.508775	0.781294
	Scg2	sp|Q03517|SCG2_MOUSE	1.33041	0.890467	0.967773
	Prkcb	sp|P68404|KPCB_MOUSE	0.774984	0.603585	0.840629
	Hspa1l	sp|P16627|HS71L_MOUSE	0.496833	0.454554	0.753253
	Cplx1	sp|P63040|CPLX1_MOUSE	0.800593	0.623785	0.845702
	Sept4	sp|P28661|SEPT4_MOUSE	0.834734	0.64596	0.853042
	Palm	sp|Q9Z0P4|PALM_MOUSE	0.518231	0.476288	0.765092
	Tceb2	sp|P62869|ELOB_MOUSE	0.787256	0.617942	0.84096
	Marcks	sp|P26645|MARCS_MOUSE	0.903672	0.69655	0.874836
	Arpc1a	sp|Q9R0Q6|ARC1A_MOUSE	0.83562	0.665451	0.860459
	Vdac2	sp|Q60930|VDAC2_MOUSE	0.377419	0.418946	0.735253
	Snca	sp|O55042|SYUA_MOUSE	0.693307	0.591618	0.839331
	Prkcg	sp|P63318|KPCG_MOUSE	0.851181	0.674966	0.864067
	Ptges3	sp|Q9R0Q7|TEBP_MOUSE	0.474278	0.462812	0.755881
	Lum	sp|P51885|LUM_MOUSE	1.14345	0.841423	0.949567
	Acadl	sp|P51174|ACADL_MOUSE	0.526849	0.504255	0.780773
	Mapk8ip3	sp|Q9ESN9|JIP3_MOUSE	0.813559	0.66998	0.860459
	Mapk8ip3	tr|K3W4S4|K3W4S4_MOUSE	0.813559	0.66998	0.860459
	Atp12a	sp|Q9Z1W8|AT12A_MOUSE	0.394143	0.44518	0.744892
	Ldha	sp|P06151|LDHA_MOUSE	0.520618	0.520637	0.791305
	Ppp2r1a	sp|Q76MZ3|2AAA_MOUSE	0.423005	0.462124	0.755638
	Glrx	sp|Q9QUH0|GLRX1_MOUSE	0.574512	0.552815	0.81247
	Ndufb3	sp|Q9CQZ6|NDUB3_MOUSE	0.479606	0.493463	0.775404
	Mpp2	sp|Q9WV34|MPP2_MOUSE	0.786656	0.686809	0.871659
	Rps6	sp|P62754|RS6_MOUSE	0.693136	0.618944	0.84096
	Epb4	tr|A2AUK5|A2AUK5_MOUSE	0.704777	0.628011	0.845702
	Rap1b	sp|Q99JI6|RAP1B_MOUSE	0.496314	0.519348	0.791305
	Dnm1	tr|F6RRH9|F6RRH9_MOUSE	0.479716	0.51543	0.788056
	Atp1b1	sp|P14094|AT1B1_MOUSE	0.488791	0.521484	0.791305
	Cct8	sp|P42932|TCPQ_MOUSE	0.403459	0.479932	0.765092
	Ank2	sp|Q8C8R3-2|ANK2_MOUSE	0.450113	0.503568	0.780572
	Ank2	tr|S4R249|S4R249_MOUSE	0.450113	0.503568	0.780572
	Rpl10a	sp|P53026|RL10A_MOUSE	0.598364	0.597847	0.839384
	Rpl10a	tr|Q5XJF6|Q5XJF6_MOUSE	0.598364	0.597847	0.839384
	Rpl28	sp|P41105|RL28_MOUSE	0.616564	0.611809	0.840629
	Suclg1	sp|Q9WUM5|SUCA_MOUSE	0.373548	0.476721	0.765092
	Anp32b	sp|Q9EST5|AN32B_MOUSE	0.383514	0.480779	0.765092
	Mtco2	sp|P00405|COX2_MOUSE	0.519132	0.56111	0.817117
	Actr2	sp|P61161|ARP2_MOUSE	0.695527	0.659497	0.860388
	Cfl1	sp|P18760|COF1_MOUSE	0.427171	0.508649	0.781294
	Ak1	sp|Q9R0Y5|KAD1_MOUSE	0.459172	0.527649	0.792896
	Gnai2	sp|P08752|GNAI2_MOUSE	0.50628	0.555527	0.81553
	NA	sp|P01631|KV2A7_MOUSE	1.01669	0.868046	0.962167
	Hnrnpl	sp|Q8R081|HNRPL_MOUSE	0.558553	0.597211	0.839331
	Hnrnpl	tr|G5E924|G5E924_MOUSE	0.558553	0.597211	0.839331
	Ppp2r4	sp|P58389|PTPA_MOUSE	0.462544	0.535998	0.798945
	Actr1a	sp|P61164|ACTZ_MOUSE	0.508899	0.570144	0.821911
	Actr1b	sp|Q8R5C5|ACTY_MOUSE	0.508899	0.570144	0.821911
	Gria1	tr|Q7TNB5|Q7TNB5_MOUSE	0.776899	0.744509	0.900808
	Baiap2	sp|Q8BKX1|BAIP2_MOUSE	0.658505	0.662405	0.860459
	Sv2a	sp|Q9JIS5|SV2A_MOUSE	0.374961	0.50287	0.780572
	Gpd2	sp|Q64521|GPDM_MOUSE	0.595011	0.624523	0.845702
	Ncam1	sp|P13595-2|NCAM1_MOUSE	0.441478	0.536814	0.798945
	Arpc2	sp|Q9CVB6|ARPC2_MOUSE	0.568786	0.613951	0.840629
	Ranbp1	sp|P34022|RANG_MOUSE	0.504826	0.572208	0.823759
	Capzb	sp|P47757-2|CAPZB_MOUSE	0.627831	0.65166	0.853342
	Kng1	sp|O08677|KNG1_MOUSE	0.922932	0.856472	0.95653
	Kng1	sp|O08677-2|KNG1_MOUSE	0.922932	0.856472	0.95653
	Prdx5	sp|P99029|PRDX5_MOUSE	0.528847	0.609532	0.840629
	Mtpn	sp|P62774|MTPN_MOUSE	0.520203	0.603163	0.840629
	Purb	sp|O35295|PURB_MOUSE	0.724016	0.738771	0.897743
	Map2k1	sp|P31938|MP2K1_MOUSE	0.445963	0.572729	0.823941
	Tnr	sp|Q8BYI9|TENR_MOUSE	0.342243	0.521123	0.791305
	Uqcrq	sp|Q9CQ69|QCR8_MOUSE	0.626395	0.698264	0.874836
	Ncam1	sp|P13595|NCAM1_MOUSE	0.413865	0.562771	0.817117
	Arf5	sp|P84084|ARF5_MOUSE	0.433542	0.575388	0.826069
	Ncdn	sp|Q9Z0E0|NCDN_MOUSE	0.747537	0.773567	0.915928
	Rpl27	sp|P61358|RL27_MOUSE	0.572771	0.654001	0.856008
	Ndufb4	sp|Q9CQC7|NDUB4_MOUSE	0.608361	0.699186	0.874836
	Ndufa10	sp|Q99LC3|NDUAA_MOUSE	0.424471	0.581143	0.830617
	Mrps36	sp|Q9CQX8|RT36_MOUSE	0.629781	0.721584	0.887828
	Ywhag	sp|P61982|1433G_MOUSE	0.375915	0.552862	0.81247
	Serpina1c	sp|Q00896|A1AT3_MOUSE	0.788815	0.827217	0.936253
	Hnrnpa1	sp|P49312|ROA1_MOUSE	0.487019	0.619086	0.84096
	Ndufab1	sp|Q9CR21|ACPM_MOUSE	0.546968	0.664936	0.860459
	Ppa1	sp|Q9D819|IPYR_MOUSE	0.356281	0.552308	0.81247
	Itih3	sp|Q61704|ITIH3_MOUSE	0.870003	0.885603	0.967773
	Abca13	sp|Q5SSE9|ABCAD_MOUSE	0.606204	0.726323	0.890192
	Arpc3	sp|Q9JM76|ARPC3_MOUSE	0.564877	0.693625	0.873584
	Camk2b	sp|P28652|KCC2B_MOUSE	0.602704	0.726837	0.890192
	Ndufs2	sp|Q91WD5|NDUS2_MOUSE	0.691563	0.774286	0.915928
	Ndufa8	sp|Q9DCJ5|NDUA8_MOUSE	0.384203	0.590885	0.839331
	Phyhipl	sp|Q8BGT8|PHIPL_MOUSE	0.480473	0.629766	0.845888
	Slc25a3	sp|Q8VEM8|MPCP_MOUSE	0.321053	0.544704	0.803854
	Dpp6	sp|Q9Z218|DPP6_MOUSE	0.573952	0.709046	0.877225
	D10Jhu81e	sp|Q9D172|ES1_MOUSE	0.428513	0.615859	0.84096
	Got2	sp|P05202|AATM_MOUSE	0.535735	0.699482	0.874836
	Nefl	sp|P08551|NFL_MOUSE	0.689761	0.792603	0.918908
	Gna11	sp|P21278|GNA11_MOUSE	0.553843	0.720886	0.887828
	Cdc42	sp|P60766-1|CDC42_MOUSE	0.288575	0.546132	0.805113
	Myl6	sp|Q60605|MYL6_MOUSE	0.437475	0.630071	0.845888
	Actg2	sp|P63268|ACTH_MOUSE	0.3927	0.617083	0.84096
[truncated: 212 more rows]

## Sheet: S5_Serum (data x)
	Table S5. Differential expression analysis of whole proteome from human serum (data x)
[truncated: 4,828 more rows]

[truncated: 2 more sheets: S6_Reported CSF biomarker, S7_integrative ranking]
